# Supplementary material for: The electric field cavity array effect of 2D nano-sieves
Source: Nat Commun. 2022 Dec 22;13:7887. doi: 10.1038/s41467-022-35623-5 (PMC9780201; doi:10.1038/s41467-022-35623-5)
Supplement: Supplementary file 3 — source data [file 41467_2022_35623_MOESM3_ESM.zip]

Archive with 6 entries (5 files):
- Source data/Source Data_Fig 2.xlsx
- Source data/Source Data_Fig 3.xlsx
- Source data/Source Data_Fig Supplementary.xlsx
- Source data/Source Data_Fig1.xlsx
- Source data/Source Data_Fig4.xlsx
- Source data/
