# Supplementary material for: The electric field cavity array effect of 2D nano-sieves
Source: Nat Commun. 2022 Dec 22;13:7887. doi: 10.1038/s41467-022-35623-5 (PMC9780201; doi:10.1038/s41467-022-35623-5)
Supplement: Supplementary file 3 — source data [file 41467_2022_35623_MOESM3_ESM.zip › Source data/Source Data_Fig 2.xlsx]

## Sheet: Figure 2a
sample	Dielectric Loss	K
1	0.03222	10.8735
2	0.0282	10.0946
3	0.02445	10.4523
4	0.03526	11.208
5	0.03682	11.7104
6	0.04407	12.6504

## Sheet: Figure 2c
sample	content	Eb improvement
Hf0.5Zr0.5O2	3	28
BTO@TO_nfs	9	18
BNNSs	0.5	17.5
BNTO-NNO	4	21
Ag-OMMT	5	41.5
Al2O3 NPs	5	62.8
Al2O3 NPLs	3	14
TiO2_nfs	0.05	15
Ag NDs	0.8	38
BaTO@TO_nfs	10	37.5
BNNS	3	55.4
5@Co3O4NSIs	0.008	43
15@Co3O4NSIs	0.008	80.4
25@Co3O4NSIs	0.008	57.3
50@Co3O4NSIs	0.008	50.3

## Sheet: Figure 2f
sample	efficiency	Ue
Hf0.5Zr0.5O2-3wt%	65.7	21.63
BTO@TO_nfs-3vol%	78	31.2
BNNS-9wt%	70	10
BNTO-NNO-0.5wt%	63	36.94
Ag-OMMT-4vol%	80	10.51
Al2O3 NPs-5vol%	70.9	15.5
Al2O3 NPLs-5vol%	83.4	21.6
Ag NDS-0.05vol%	77	26.6
CZS-APP NDS-10vol%	70.2	26
BNNS-10vol%	75	17.5
BNNS-10vol%	58	13
BTO@TO_nfs-3vol%	75	20
15@NSIs-0.0008wt%	84	16.1
15@NSIs-0.008wt%	90	41.46
25@NSIs-0.008wt%	80	23.6
P(VDF-HFP)	75	11.2

## Sheet: Figure 2b
	Eb
15@NSIs-0.008wt%	835	824	821	816	770	807	800	798	765	803	789	782	780	775	755	736
15@NSIs-0.08wt%	698	645.385	666.346	710.909	696.923	714.231	720	689.808	653.761	637.195	691.006	681.538	675.74	662.857	662.308	672.821
15@NSIs-0.0008wt%	682	640.28	702.805	641.893	666.606	672.747	650.769	612.899	661.758	635.385	679.615	624.858	663.59	659.231	649.744	659.231
15@NSIs-0.8wt%	551	562.308	481.538	513.213	559.271	535.385	563.59	527.692	563.59	536.599	578.547	531.538	540.598	505.577	589.028	548.547
NPs-0.08wt%	604.967	602.031	620.626	595.424	582.944	575.273	569.071	548.123	556.389	542.992	537.79	528.596	505.731	471.866	524.869	560.591
PVDF-HFP	474	468	463	457	456	449	442	439	437	434	428	420	410	389	385	356
15@NSIs-3wt%	370	406.667	365	406.667	371.579	401.111	360	367.778	346.25	404.737	430	376.364	457.647	378.462	410.588	418.571

## Sheet: Figure 2e
15@NSIs-0.008wt%			15@NSIs-0.8wt%			15@NSIs-0.0008wt%			15@NSIs-0.08wt%			P(VDF-HFP)			15@NSIs-3wt%
E	Ue	efficiengcy	E	Ue	efficiengcy	E	Ue	efficiengcy	E	Ue	efficiengcy	E	Ue	efficiengcy	E	Ue	efficiengcy
100	0.5988	0.92	--	--	--	100	0.559	0.89242	100	0.5677	0.87	100	0.50095	0.84419	--	--	--
200	2.15727	0.91864	100	0.52147	0.7863	200	2.20635	0.88242	200	2.27323	0.85449	200	2.09204	0.825	100	0.2772	0.2229
300	5.76451	0.90885	200	2.04624	0.7359	300	4.9648	0.87377	300	5.0511	0.82841	300	4.7831	0.8	200	0.90235	0.16923
400	9.08521	0.9091	300	4.01192	0.53156	400	8.3444	0.84449	400	8.6377	0.77133	400	7.69642	0.75	300	2.167	0.144
500	14.3508	0.89189	400	5.4925	0.4359	500	13.22	0.82267	500	12.6931	0.69625
600	20.4496	0.86983	500	6.55206	0.3113	--		--			--
666	25.3035	0.85258	--					--			--
											--
											--
											--

## Sheet: Figure 2d
P(VDF-HFP)		15@NSIs-0.0008wt%		15@NSIs-0.008wt%		15@NSIs-0.08wt%		15@NSIs-0.8wt%		15@NSIs-3wt%
E	P	E	P	E	P	E	P	E	P	E	P
-0.23943	0	-0.64351	-4.85197e-05	4.16454	0	5.69928	0	4.12544	0	3.73333	0
0.68415	4.21395e-05	0.28508	4.3886e-05	5.64681	8.83497e-05	6.87704	8.37457e-05	5.25751	6.8975e-05	4.4	5.56e-05
2.44295	0.000182841	2.63364	0.000278901	8.63489	0.000333274	9.40935	0.000308408	7.51868	0.000249419	5.66667	0.000199
4.40021	0.000381779	5.18351	0.00055477	12.0176	0.000674741	12.2571	0.000621477	10.0201	0.000498386	7.13333	0.0004
6.46483	0.0005989	7.62955	0.000829686	15.299	0.00104	15.1357	0.000953066	12.4599	0.00077198	8.66667	0.000621
8.61461	0.000824557	10.3337	0.00113	18.683	0.00142	17.8899	0.00129	14.9811	0.00105	10.2333	0.000849
10.5273	0.00105	12.7409	0.00141	21.9717	0.00179	20.6333	0.00162	17.4449	0.00132	11.7	0.00108
12.6566	0.00127	15.1542	0.00168	25.2811	0.00216	23.4532	0.00196	19.941	0.0016	13.1667	0.00132
14.5955	0.00149	17.6996	0.00198	28.5626	0.00254	26.1585	0.0023	22.38	0.00188	14.6667	0.00155
16.6628	0.00172	20.3347	0.00227	31.8996	0.00291	28.9434	0.00264	24.8731	0.00216	16.1	0.00179
18.6211	0.00194	22.7169	0.00255	35.1813	0.00328	31.7731	0.00298	27.4231	0.00244	17.6	0.00202
20.7722	0.00217	25.2266	0.00284	38.5613	0.00366	34.428	0.00332	29.8366	0.00273	19.1	0.00227
22.7364	0.0024	27.9006	0.00315	41.7985	0.00404	37.2064	0.00366	32.2931	0.00301	20.5333	0.00251
24.572	0.00263	30.2376	0.00342	45.1644	0.00442	39.9242	0.004	34.7906	0.0033	22	0.00276
26.3903	0.00286	32.6653	0.00371	48.5828	0.00481	42.8307	0.00435	37.3005	0.00359	23.5	0.00305
28.5473	0.00308	35.1088	0.004	51.908	0.0052	45.6365	0.0047	39.8536	0.00388	25	0.00335
30.6236	0.00332	37.5157	0.00429	55.229	0.00558	48.3364	0.00505	42.2945	0.00417	26.5667	0.00361
32.6643	0.00355	40.189	0.0046	58.5868	0.00597	51.1405	0.0054	44.7406	0.00446	28.1	0.00387
34.6913	0.00378	42.5499	0.00488	61.8929	0.00636	54.0588	0.00574	47.2713	0.00476	29.5	0.00413
36.5327	0.00402	45.0263	0.00517	65.2047	0.00674	56.893	0.00609	49.7923	0.00505	30.9333	0.00439
38.7758	0.00425	47.5413	0.00547	68.5142	0.00713	59.6126	0.00644	52.2496	0.00534	32.4667	0.00465
40.6786	0.00449	50.0067	0.00576	71.9111	0.00752	62.3959	0.00679	54.8292	0.00564	34	0.00491
42.6155	0.00471	52.747	0.00608	75.1251	0.0079	65.1909	0.00714	57.2164	0.00593	35.3333	0.00518
44.6294	0.00495	55.1001	0.00636	78.4432	0.00829	67.8617	0.00749	59.6848	0.00622	37	0.00545
46.5244	0.00518	57.4828	0.00665	81.8177	0.00868	70.6104	0.00785	62.246	0.00652	38.3333	0.00572
48.6989	0.00542	60.089	0.00696	85.037	0.00907	73.46	0.0082	64.6798	0.00682	40	0.00599
50.6247	0.00565	62.5654	0.00725	88.4592	0.00946	76.2021	0.00855	67.1897	0.00712	41.3333	0.00625
52.4977	0.00587	64.861	0.00754	91.778	0.00985	79.0877	0.00895	69.6956	0.00742	43	0.00653
54.4581	0.00609	67.5656	0.00785	95.0838	0.01024	81.9674	0.00936	72.1871	0.00772	44.3333	0.00681
56.5906	0.0063	70.022	0.00815	98.3852	0.01063	84.6532	0.00973	74.7137	0.00802	46	0.00708
58.538	0.00652	72.4438	0.00844	101.656	0.01103	87.397	0.01009	77.1838	0.00832	47.3333	0.00736
60.4774	0.00676	75.0221	0.00875	105.008	0.01142	90.2686	0.01044	79.6253	0.00862	49	0.00764
62.3873	0.00699	77.4769	0.00905	108.262	0.01181	93.0069	0.0108	82.1166	0.00893	50.3333	0.00792
64.4317	0.00724	79.7999	0.00933	111.61	0.0122	95.7163	0.01115	84.6073	0.00923	52	0.0082
66.4202	0.00749	82.4241	0.00965	114.892	0.0126	98.5784	0.01151	87.1028	0.00953	53.3333	0.00849
68.5143	0.00773	84.7744	0.00994	118.258	0.01299	101.402	0.01186	89.6542	0.00984	55	0.00877
70.4425	0.00797	87.4878	0.01025	121.585	0.01338	104.153	0.01222	92.1623	0.01014	56.3333	0.00906
72.432	0.00822	89.9441	0.01055	124.887	0.01378	106.886	0.01258	94.6382	0.01044	57.6667	0.00934
74.4466	0.00846	92.1718	0.01083	128.231	0.01417	109.776	0.01294	97.1046	0.01075	59.3333	0.00963
76.4915	0.0087	94.8222	0.01115	131.526	0.01457	112.529	0.0133	99.4984	0.01105	60.6667	0.00993
78.4657	0.00894	97.4483	0.01146	134.82	0.01497	115.227	0.01365	101.996	0.01136	62.3333	0.0102
80.495	0.00918	99.6607	0.01174	138.164	0.01536	118.039	0.01401	104.55	0.01167	63.6667	0.0105
82.5585	0.00941	102.298	0.01206	141.452	0.01576	120.831	0.01437	107.063	0.01197	65.3333	0.0108
84.4123	0.00965	104.698	0.01235	144.726	0.01616	123.629	0.01475	109.555	0.01228	66.6667	0.0111
86.476	0.00989	107.107	0.01265	148.067	0.01655	126.342	0.01513	112.126	0.01259	68.3333	0.0114
88.4437	0.01013	109.699	0.01296	151.394	0.01695	129.156	0.01551	114.552	0.0129	69.6667	0.0118
90.5229	0.01037	111.928	0.01325	154.68	0.01735	131.939	0.01588	116.957	0.01321	71.3333	0.0121
92.3922	0.0106	114.76	0.01358	158.052	0.01775	134.644	0.01625	119.468	0.01353	72.6667	0.0124
94.3405	0.01083	117.306	0.01389	161.374	0.01814	137.406	0.01661	121.902	0.01384	74	0.0127
96.3017	0.01106	119.513	0.01417	164.708	0.01854	140.218	0.01698	124.45	0.01415	75.6667	0.013
98.2673	0.0113	122.241	0.01449	167.989	0.01894	143.022	0.01734	126.948	0.01446	77.3333	0.0133
100.39	0.01154	124.703	0.01479	171.3	0.01933	145.839	0.01769	129.398	0.01478	78.6667	0.0136
102.48	0.01178	127.081	0.01509	174.532	0.01973	148.586	0.01805	131.816	0.0151	80	0.0139
104.327	0.01203	129.687	0.01541	177.917	0.02013	151.353	0.01841	134.301	0.01541	81.6667	0.0143
106.401	0.01229	132.175	0.01571	181.267	0.02053	154.158	0.01877	136.842	0.01573	83	0.0146
108.332	0.01254	134.736	0.01602	184.625	0.02093	156.964	0.01913	139.333	0.01605	84.6667	0.0149
110.318	0.01278	137.148	0.01632	187.9	0.02133	159.688	0.01949	141.747	0.01636	86	0.0152
112.092	0.01303	139.587	0.01663	191.178	0.02173	162.586	0.01988	144.252	0.01668	87.6667	0.0155
114.224	0.01327	142.075	0.01693	194.566	0.02212	165.287	0.0203	146.828	0.01701	89	0.0159
116.159	0.01351	144.569	0.01724	197.933	0.02252	168.155	0.02068	149.225	0.01733	90.3333	0.0162
118.313	0.01376	146.98	0.01754	201.222	0.02291	170.902	0.02104	151.718	0.01765	92	0.0165
120.208	0.01401	149.529	0.01785	204.527	0.02331	173.733	0.0214	154.273	0.01797	93.3333	0.0168
122.17	0.01425	152.101	0.01817	207.859	0.02371	176.534	0.02176	156.742	0.0183	95	0.0172
124.132	0.01449	154.611	0.01847	211.13	0.02411	179.258	0.02213	159.202	0.01862	96.6667	0.0175
126.111	0.01475	156.961	0.01877	214.414	0.02452	182.075	0.0225	161.662	0.01894	98	0.0178
128.101	0.015	159.515	0.01908	217.692	0.02493	184.716	0.02286	164.142	0.01927	99.3333	0.0182
130.23	0.01524	162.144	0.0194	221.133	0.02534	187.455	0.02323	166.577	0.01959	101	0.0185
132.111	0.01549	164.42	0.01969	224.527	0.02576	190.35	0.0236	169.112	0.01992	102.667	0.0188
134.094	0.01573	167.16	0.02002	227.795	0.02617	193.142	0.02398	171.653	0.02025	104	0.0192
136.127	0.01598	169.617	0.02033	231.165	0.02658	196.003	0.02436	174.165	0.02058	105.333	0.0195
138.139	0.01622	172.099	0.02063	234.576	0.02699	198.805	0.02473	176.639	0.02091	107	0.0199
140.147	0.01647	174.574	0.02094	237.742	0.0274	201.538	0.0251	179.114	0.02123	108.333	0.0202
141.954	0.01672	177.059	0.02125	241.07	0.0278	204.285	0.02547	181.543	0.02156	110	0.0206
144.155	0.01697	179.437	0.02155	244.365	0.02821	207.019	0.02584	183.976	0.02189	111.667	0.0209
146.138	0.01722	182.149	0.02188	247.655	0.02862	209.82	0.02621	186.471	0.02222	113	0.0213
148.125	0.01747	184.448	0.02217	251.046	0.02903	212.562	0.02658	188.953	0.02254	114.333	0.0217
150.029	0.01772	187.15	0.0225	254.405	0.02944	215.415	0.02696	191.495	0.02287	116	0.0221
151.909	0.01797	189.559	0.0228	257.695	0.02984	218.242	0.02733	193.949	0.02321	117.333	0.0224
153.937	0.01823	191.927	0.02311	260.954	0.03025	220.934	0.0277	196.445	0.02354	119	0.0228
156.073	0.01849	194.606	0.02343	264.312	0.03066	223.611	0.02806	198.912	0.02387	120.333	0.0232
158.103	0.01874	196.801	0.02372	267.632	0.03107	226.44	0.02844	201.469	0.02421	122	0.0235
160.067	0.01901	199.558	0.02405	270.886	0.03148	229.339	0.02881	204.008	0.02455	123.333	0.0239
162.061	0.01926	202.009	0.02436	274.321	0.0319	232.104	0.02919	206.484	0.02489	125	0.0242
163.937	0.01952	204.343	0.02466	277.665	0.03231	234.84	0.02958	209.045	0.02522	126.333	0.0246
166.103	0.01977	207.014	0.02498	280.957	0.03272	237.637	0.02995	211.464	0.02556	128	0.025
168.143	0.02002	209.703	0.02531	284.325	0.03313	240.523	0.03033	213.925	0.0259	129.333	0.0254
170.063	0.02028	212.082	0.02561	287.592	0.03354	243.354	0.03071	216.5	0.02623	131	0.0258
172.199	0.02052	214.766	0.02594	291.022	0.03396	246.088	0.03108	218.906	0.02657	132.333	0.0261
174.091	0.02078	217.05	0.02624	294.27	0.03437	248.862	0.03146	221.467	0.02691	133.667	0.0265
175.977	0.02103	219.608	0.02655	297.54	0.03478	251.673	0.03184	223.943	0.02724	135.333	0.0269
178.083	0.02129	222.323	0.02689	300.867	0.03519	254.418	0.03222	226.401	0.02758	136.667	0.0273
180.123	0.02154	224.464	0.02717	304.17	0.0356	257.118	0.03259	228.862	0.02792	138.333	0.0277
182.191	0.02179	226.941	0.02748	307.532	0.03602	259.958	0.03297	231.325	0.02827	139.667	0.0281
184.115	0.02205	229.742	0.02782	310.872	0.03644	262.58	0.03335	233.891	0.02861	141.333	0.0285
186.078	0.02231	232.092	0.02812	314.164	0.03685	265.428	0.03373	236.341	0.02895	142.667	0.0289
188.144	0.02256	234.606	0.02844	317.501	0.03726	268.341	0.03411	238.827	0.0293	144.333	0.0293
190.089	0.02281	237.075	0.02875	320.792	0.03768	271.095	0.0345	241.333	0.02964	145.667	0.0297
191.928	0.02307	239.329	0.02905	324.091	0.0381	273.877	0.03489	243.801	0.02999	147.333	0.0301
194.049	0.02332	242.027	0.02938	327.454	0.03851	276.735	0.03527	246.284	0.03034	148.667	0.0305
196.029	0.02358	244.377	0.02968	330.739	0.03893	279.367	0.03565	248.768	0.03068	150.333	0.0309
197.95	0.02384	246.799	0.02999	334.116	0.03934	282.228	0.03603	251.27	0.03103	151.667	0.0313
199.93	0.0241	249.36	0.03031	337.458	0.03976	285.039	0.03642	253.742	0.03138	153.333	0.0317
201.918	0.02436	251.604	0.03061	340.728	0.04018	287.68	0.0368	256.223	0.03173	154.667	0.0321
203.986	0.02461	254.288	0.03094	344.026	0.04059	290.451	0.03719	258.648	0.03208	156.333	0.0325
206.005	0.02488	256.779	0.03126	347.293	0.041	293.282	0.03758	261.157	0.03244	157.667	0.0329
207.939	0.02515	259.124	0.03156	350.672	0.04142	295.99	0.03796	263.677	0.03279	159.333	0.0334
209.826	0.02541	261.486	0.03187	354.035	0.04185	298.807	0.03835	266.171	0.03314	160.667	0.0338
211.965	0.02567	264.161	0.0322	357.335	0.04226	301.535	0.03874	268.721	0.0335	162	0.0343
214.076	0.02593	266.559	0.03251	360.616	0.04268	304.429	0.03913	271.211	0.03386	163.667	0.0347
216	0.02619	269.137	0.03284	364.026	0.04311	307.118	0.03952	273.635	0.03422	165	0.0351
218.022	0.02646	271.711	0.03316	367.331	0.04352	310.057	0.03993	276.087	0.03458	166.667	0.0355
220.047	0.02672	274.15	0.03347	370.497	0.04394	312.774	0.04032	278.576	0.03494	168.333	0.036
221.928	0.02699	276.597	0.03378	373.795	0.04437	315.508	0.04072	281.093	0.03531	169.667	0.0364
223.967	0.02726	279.226	0.03411	377.214	0.04478	318.454	0.04112	283.637	0.03567	171	0.0368
225.866	0.02753	281.578	0.03442	380.546	0.0452	321.119	0.04151	286.175	0.03603	172.667	0.0373
227.891	0.02779	284.032	0.03474	383.754	0.04563	323.888	0.0419	288.604	0.0364	174	0.0377
229.906	0.02806	286.604	0.03506	387.122	0.04605	326.742	0.0423	291.082	0.03676	175.667	0.0382
231.895	0.02832	289.13	0.03538	390.361	0.04647	329.482	0.0427	293.544	0.03713	177	0.0386
234.014	0.02859	291.503	0.03569	393.731	0.0469	332.22	0.0431	296.008	0.0375	178.667	0.0391
235.851	0.02885	294.208	0.03603	397.12	0.04732	334.975	0.04349	298.427	0.03787	180	0.0395
237.84	0.02911	296.649	0.03634	400.464	0.04775	337.801	0.04388	300.991	0.03825	181.333	0.04
239.839	0.02937	299.219	0.03667	403.8	0.04817	340.597	0.04428	303.443	0.03862	183	0.0404
241.944	0.02962	301.593	0.03698	407.128	0.0486	343.375	0.04468	305.877	0.039	184.333	0.0409
243.756	0.02988	304.095	0.0373	410.433	0.04902	346.108	0.04509	308.517	0.03937	186	0.0413
245.901	0.03015	306.58	0.03762	413.784	0.04945	348.89	0.0455	310.971	0.03975	187.667	0.0418
247.9	0.03041	309.095	0.03794	416.955	0.04987	351.747	0.04589	313.485	0.04013	189	0.0423
249.881	0.03067	311.484	0.03825	420.346	0.0503	354.47	0.04629	315.926	0.04051	190.667	0.0427
251.874	0.03094	314.175	0.03859	423.715	0.05072	357.25	0.0467	318.44	0.04089	192	0.0432
253.806	0.03119	316.606	0.03891	426.894	0.05114	359.982	0.04709	320.931	0.04127	193.333	0.0437
255.726	0.03145	318.896	0.03921	430.24	0.05157	362.804	0.0475	323.377	0.04165	195	0.0442
257.866	0.03171	321.491	0.03954	433.579	0.052	365.706	0.0479	325.856	0.04204	196.333	0.0446
259.735	0.03197	323.89	0.03986	436.869	0.05243	368.311	0.0483	328.294	0.04243	198	0.0451
261.878	0.03223	326.394	0.04018	440.217	0.05286	371.194	0.04871	330.77	0.04281	199.333	0.0456
263.857	0.03249	329.005	0.04051	443.496	0.05328	374.007	0.04912	333.321	0.04321	201	0.0461
265.701	0.03276	331.582	0.04084	446.846	0.05371	376.699	0.04952	335.758	0.0436	202.333	0.0466
267.726	0.03302	334.148	0.04117	450.131	0.05414	379.501	0.04993	338.254	0.04399	203.667	0.0471
269.872	0.0333	336.518	0.04148	453.422	0.05457	382.383	0.05034	340.773	0.04438	205.333	0.0476
271.895	0.03358	339.007	0.04181	456.814	0.055	384.936	0.05075	343.324	0.04479	206.667	0.0481
273.978	0.03388	341.578	0.04213	460.087	0.05543	387.816	0.05116	345.861	0.0452	208.333	0.0486
275.733	0.03417	343.917	0.04245	463.422	0.05586	390.668	0.05157	348.313	0.0456	209.667	0.0491
277.776	0.03445	346.267	0.04276	466.708	0.05629	393.345	0.05199	350.774	0.04601	211.333	0.0496
279.9	0.03474	348.844	0.04309	470.018	0.05672	396.183	0.0524	353.218	0.04641	212.667	0.0501
281.653	0.03501	351.271	0.04341	473.361	0.05714	398.977	0.05281	355.659	0.04682	214.333	0.0506
283.698	0.0353	353.815	0.04374	476.67	0.05758	401.823	0.05323	358.139	0.04722	215.667	0.0511
285.676	0.03559	356.387	0.04407	479.934	0.05801	404.578	0.05364	360.673	0.04764	217.333	0.0516
287.753	0.03587	358.724	0.04438	483.263	0.05844	407.272	0.05405	363.056	0.04805	218.667	0.0521
289.809	0.03617	361.352	0.04472	486.552	0.05887	409.992	0.05447	365.615	0.04846	220.333	0.0527
291.788	0.03646	363.858	0.04504	489.88	0.0593	412.747	0.05489	368.014	0.04887	221.667	0.0532
293.756	0.03675	366.324	0.04537	493.254	0.05973	415.515	0.0553	370.459	0.04929	223	0.0537
295.714	0.03705	368.963	0.04571	496.54	0.06016	418.312	0.05573	372.929	0.0497	224.667	0.0542
297.669	0.03736	371.392	0.04603	499.885	0.06059	421.136	0.05614	375.44	0.05012	226	0.0547
299.67	0.03766	373.891	0.04636	503.282	0.06103	423.832	0.05656	377.983	0.05056	227.667	0.0552
301.774	0.03796	376.309	0.04668	506.524	0.06146	426.703	0.05698	380.482	0.05099	229	0.0558
303.718	0.03827	379.005	0.04702	509.825	0.06189	429.565	0.0574	382.92	0.05143	230.333	0.0563
305.677	0.03857	381.429	0.04735	513.178	0.06233	432.287	0.05782	385.394	0.05188	232	0.0568
307.755	0.03888	383.894	0.04767	516.505	0.06276	435.076	0.05825	387.862	0.05231	233.333	0.0574
309.78	0.03917	386.395	0.048	519.777	0.06319	437.852	0.05867	390.346	0.05275	235	0.0579
311.694	0.03946	388.805	0.04833	523.128	0.06363	440.721	0.0591	392.843	0.05319	236.333	0.0584
313.724	0.03976	391.125	0.04864	526.611	0.06407	443.479	0.05952	395.309	0.05363	238	0.059
315.649	0.04005	393.716	0.04898	529.983	0.06451	446.212	0.05995	397.801	0.05407	239.333	0.0595
317.806	0.04036	396.067	0.0493	533.253	0.06495	449.101	0.06037	400.291	0.05451	241	0.0601
319.762	0.04067	398.614	0.04964	536.631	0.06538	451.86	0.06081	402.792	0.05496	242.333	0.0606
321.783	0.04097	401.228	0.04998	539.899	0.06581	454.555	0.06124	405.348	0.05541	244	0.0612
323.453	0.04127	403.598	0.0503	543.24	0.06625	457.449	0.06168	407.798	0.05585	245.333	0.0617
325.533	0.04156	405.991	0.05062	546.556	0.06668	460.244	0.06212	410.301	0.05631	247	0.0623
327.525	0.04184	408.634	0.05096	549.848	0.06712	462.93	0.06255	412.747	0.05676	248.333	0.0629
329.492	0.04212	411.211	0.0513	553.128	0.06756	465.796	0.06299	415.263	0.05722	250	0.0635
331.562	0.04241	413.474	0.05162	556.464	0.06799	468.502	0.06342	417.835	0.05768	251.333	0.0641
333.434	0.04268	416.091	0.05196	559.785	0.06842	471.32	0.06385	420.23	0.05814	253	0.0646
335.462	0.04297	418.699	0.0523	562.987	0.06886	474.054	0.0643	422.711	0.0586	254.333	0.0652
337.445	0.04325	421.181	0.05263	566.364	0.06929	476.86	0.06474	425.185	0.05907	256	0.0658
339.554	0.04354	423.728	0.05297	569.736	0.06974	479.656	0.06518	427.615	0.05953	257.333	0.0663
341.581	0.04384	426.116	0.0533	573.031	0.07018	482.496	0.06562	430.138	0.06	258.667	0.0669
343.522	0.04415	428.523	0.05362	576.396	0.07062	485.212	0.06606	432.61	0.06048	260.333	0.0675
345.474	0.04447	431.077	0.05396	579.702	0.07106	487.923	0.0665	435.143	0.06096	261.667	0.0681
347.721	0.04482	433.656	0.05431	582.93	0.07149	490.707	0.06695	437.635	0.06144	263.333	0.0686
349.517	0.04516	436.265	0.05465	586.279	0.07193	493.495	0.0674	440.186	0.06192	264.667	0.0692
351.522	0.04547	438.585	0.05498	589.634	0.07237	496.33	0.06785	442.682	0.06241	266.333	0.0698
353.585	0.04577	441.117	0.05532	593.009	0.07281	499.095	0.06831	445.053	0.06289	267.667	0.0704
355.435	0.04606	443.542	0.05565	596.275	0.07325	501.908	0.06876	447.675	0.06337	269.333	0.071
357.608	0.04637	446.095	0.05599	599.587	0.07369	504.721	0.06923	450.14	0.06387	270.667	0.0716
359.465	0.04667	448.525	0.05633	602.85	0.07412	507.542	0.06968	452.626	0.06436	272.333	0.0722
361.383	0.04696	450.883	0.05665	606.251	0.07456	510.222	0.07014	455.091	0.06486	273.667	0.0728
363.377	0.04727	453.439	0.057	609.554	0.07501	513.021	0.07061	457.541	0.06536	275.333	0.0734
365.42	0.04757	455.93	0.05734	612.86	0.07545	515.815	0.07107	460.043	0.06586	276.667	0.074
367.346	0.04788	458.463	0.05768	616.124	0.0759	518.595	0.07153	462.496	0.06636	278.333	0.0746
369.418	0.04819	461.012	0.05802	619.43	0.07634	521.358	0.072	464.906	0.06687	279.667	0.0752
371.415	0.0485	463.368	0.05835	622.786	0.07678	524.093	0.07246	467.432	0.06738	281.333	0.0758
373.342	0.0488	466.015	0.05871	626.13	0.07723	526.842	0.07292	469.979	0.0679	282.667	0.0765
375.378	0.04912	468.569	0.05905	629.355	0.07767	529.632	0.0734	472.443	0.06842	284.333	0.0771
377.25	0.04943	470.92	0.05938	632.689	0.07811	532.537	0.07387	474.975	0.06894	285.667	0.0777
379.427	0.04975	473.337	0.05972	635.996	0.07855	535.337	0.07435	477.482	0.06947	287.333	0.0783
381.347	0.05007	476.039	0.06008	639.291	0.07899	538.157	0.07483	479.988	0.07001	288.667	0.0789
383.252	0.05039	478.539	0.06042	642.708	0.07943	540.864	0.07531	482.46	0.07054	290.333	0.0796
385.362	0.05073	481.153	0.06077	646.024	0.07987	543.649	0.0758	484.883	0.07108	291.667	0.0802
387.405	0.05105	483.628	0.06111	649.287	0.08031	546.393	0.07628	487.415	0.07162	293	0.0808
389.412	0.05137	486.098	0.06146	652.676	0.08075	549.104	0.07677	489.79	0.07216	294.667	0.0815
391.359	0.0517	488.477	0.06179	656.063	0.08119	551.953	0.07727	492.297	0.07271	296	0.0821
393.312	0.05203	490.853	0.06213	659.344	0.08164	554.738	0.07775	494.737	0.07327	297.667	0.0828
395.322	0.05236	493.587	0.06249	662.696	0.08209	557.494	0.07824	497.313	0.07384	299	0.0834
397.276	0.05268	495.868	0.06282	665.767	0.08251	560.093	0.07873	499.683	0.07439	300.333	0.084
397.378	0.05289	496.149	0.06296	665.992	0.08275	560.321	0.07904	499.793	0.07482	300.667	0.0846
395.679	0.05289	494.094	0.06285	663.312	0.08269	558.001	0.07909	497.783	0.07501	299.333	0.0849
393.611	0.05279	491.543	0.06265	659.938	0.08242	555.165	0.07898	495.22	0.07507	297.667	0.0852
391.506	0.05265	489.119	0.06245	656.477	0.0821	552.307	0.0788	492.731	0.07509	296.333	0.0854
389.48	0.05251	486.422	0.06221	653.176	0.08178	549.507	0.07862	490.187	0.07511	294.667	0.0856
387.541	0.05236	483.905	0.06199	649.814	0.08145	546.704	0.07844	487.718	0.07513	293.333	0.0858
385.56	0.0522	481.497	0.06177	646.544	0.08112	543.78	0.07825	485.248	0.07514	292	0.0859
383.622	0.05205	478.906	0.06154	643.182	0.08079	541.068	0.07806	482.71	0.07515	290.333	0.0861
381.492	0.0519	476.501	0.06132	639.866	0.08045	538.341	0.07786	480.263	0.07515	289	0.0863
379.522	0.05174	473.878	0.06107	636.624	0.08011	535.414	0.07766	477.804	0.07515	287.333	0.0864
377.479	0.05158	471.373	0.06084	633.336	0.07977	532.711	0.07746	475.236	0.07515	286	0.0866
375.594	0.05141	468.918	0.0606	629.891	0.07943	529.907	0.07724	472.826	0.07515	284.333	0.0868
373.475	0.05124	466.53	0.06037	626.613	0.07908	527.151	0.07703	470.332	0.07514	283	0.0869
371.448	0.05107	463.952	0.06012	623.372	0.07873	524.462	0.07682	467.878	0.07514	281.333	0.0871
369.576	0.0509	461.385	0.05987	620.048	0.07838	521.561	0.0766	465.325	0.07513	279.667	0.0872
367.557	0.05073	458.695	0.05961	616.674	0.07803	518.818	0.07638	462.799	0.07511	278.333	0.0873
365.633	0.05056	456.336	0.05937	613.386	0.07768	516.086	0.07617	460.313	0.0751	277	0.0874
363.503	0.05037	454.052	0.05914	610.031	0.07732	513.191	0.07593	457.749	0.07509	275.333	0.0876
361.52	0.05018	451.559	0.05889	606.68	0.07696	510.375	0.0757	455.322	0.07507	274	0.0877
359.74	0.05	448.876	0.05862	603.305	0.07659	507.608	0.07547	452.933	0.07505	272.333	0.0878
357.587	0.0498	446.583	0.05838	600.005	0.07623	504.867	0.07523	450.462	0.07503	271	0.0879
355.518	0.04961	444.089	0.05813	596.597	0.07587	502.095	0.07498	448.043	0.075	269.333	0.088
353.53	0.04942	441.574	0.05788	593.415	0.07551	499.369	0.07474	445.5	0.07497	268	0.0881
351.531	0.04922	439.16	0.05763	590.018	0.07515	496.487	0.07449	443.062	0.07494	266.333	0.0882
349.552	0.04903	436.678	0.05737	586.708	0.07479	493.716	0.07424	440.592	0.07491	265	0.0883
347.703	0.04883	434.206	0.05711	583.389	0.07442	490.919	0.07398	438.053	0.07487	263.333	0.0884
345.592	0.04862	431.556	0.05684	580.028	0.07405	488.152	0.07372	435.535	0.07483	262	0.0885
343.718	0.04842	429.048	0.05658	576.803	0.07368	485.407	0.07346	433.081	0.07478	260.333	0.0886
341.668	0.04822	426.583	0.05632	573.425	0.0733	482.537	0.07321	430.578	0.07473	259	0.0886
339.634	0.04801	424.161	0.05606	570.169	0.07294	479.815	0.07295	428.068	0.07468	257.667	0.0887
337.721	0.04781	421.765	0.05581	566.678	0.07256	477.174	0.07269	425.584	0.07463	256	0.0888
335.583	0.0476	419.036	0.05553	563.294	0.07218	474.416	0.07242	423.167	0.07458	254.667	0.0889
333.717	0.04739	416.764	0.05528	560.039	0.07181	471.562	0.07216	420.639	0.07453	253	0.0889
331.827	0.04719	414.264	0.05501	556.71	0.07143	468.69	0.07189	418.071	0.07447	251.667	0.089
329.535	0.04697	411.651	0.05474	553.473	0.07105	465.861	0.07162	415.63	0.07441	250	0.089
327.762	0.04676	409.159	0.05447	550.164	0.07068	463.141	0.07135	413.09	0.07434	248.667	0.0891
325.891	0.04655	406.496	0.05419	546.857	0.0703	460.434	0.07108	410.587	0.07428	247	0.0891
323.804	0.04632	404.168	0.05394	543.528	0.06992	457.549	0.07079	408.111	0.07421	245.667	0.0892
321.9	0.04611	401.639	0.05367	540.332	0.06954	454.765	0.07051	405.637	0.07413	244	0.0892
319.863	0.04589	399.111	0.05339	537	0.06916	452.035	0.07023	403.166	0.07406	242.667	0.0893
318.034	0.04566	396.627	0.05312	533.594	0.06878	449.348	0.06995	400.576	0.07398	241	0.0893
316.027	0.04544	394.221	0.05286	530.314	0.0684	446.525	0.06967	398.045	0.07389	239.667	0.0893
313.835	0.04522	391.614	0.05258	526.959	0.06802	443.671	0.06938	395.514	0.07381	238	0.0893
311.869	0.045	389.204	0.05231	523.6	0.06763	440.951	0.06909	393.126	0.07372	236.667	0.0894
310.15	0.04485	386.607	0.05203	520.267	0.06724	438.206	0.06881	390.605	0.07364	235.333	0.0894
307.886	0.04473	384.086	0.05176	516.872	0.06685	435.387	0.06852	388.121	0.07355	233.667	0.0894
305.982	0.04452	381.745	0.0515	513.63	0.06647	432.534	0.06822	385.579	0.07346	232	0.0894
303.842	0.0443	379.03	0.0512	510.274	0.06608	429.872	0.06794	383.125	0.07336	230.667	0.0895
301.938	0.04409	376.823	0.05095	506.985	0.06569	426.999	0.06764	380.654	0.07326	229.333	0.0895
300.107	0.04387	374.323	0.05067	503.729	0.06531	424.069	0.06735	378.228	0.07317	227.667	0.0895
298.092	0.04364	371.756	0.05039	500.348	0.06496	421.465	0.06706	375.727	0.07307	226.333	0.0895
296.006	0.04342	369.288	0.05012	496.941	0.06462	418.693	0.06676	373.26	0.07296	224.667	0.0895
293.925	0.04319	366.73	0.04984	493.72	0.06424	415.956	0.06646	370.775	0.07285	223.333	0.0895
291.969	0.04296	364.262	0.04956	490.345	0.06385	413.119	0.06616	368.304	0.07274	221.667	0.0895
289.952	0.04273	361.887	0.04929	487.14	0.06346	410.451	0.06586	365.827	0.07262	220.333	0.0895
288.055	0.0425	359.395	0.04901	483.713	0.06307	407.653	0.06556	363.311	0.0725	218.667	0.0895
286.086	0.04227	356.8	0.04872	480.397	0.06268	404.827	0.06525	360.882	0.07237	217.333	0.0895
284.13	0.04204	354.337	0.04845	477.04	0.06229	402.045	0.06495	358.405	0.07225	216	0.0894
282.003	0.04181	351.721	0.04816	473.884	0.06191	399.302	0.06464	355.901	0.07213	214.333	0.0894
280.241	0.04159	349.37	0.04789	470.521	0.06152	396.557	0.06433	353.364	0.07201	212.667	0.0894
278.315	0.04136	347.059	0.04762	467.142	0.06113	393.77	0.06402	350.925	0.07189	211.333	0.0894
276.176	0.04113	344.524	0.04734	463.896	0.06073	391.019	0.06371	348.505	0.07177	210	0.0894
274.151	0.0409	342.194	0.04707	460.5	0.06034	388.131	0.0634	346.001	0.07165	208.333	0.0893
272.177	0.04067	339.421	0.04676	457.209	0.05995	385.349	0.06309	343.483	0.07152	207	0.0893
270.097	0.04044	336.985	0.04648	453.907	0.05955	382.602	0.06277	341.023	0.07139	205.333	0.0893
268.078	0.04021	334.53	0.04621	450.602	0.05916	379.801	0.06246	338.526	0.07125	204	0.0892
266.008	0.03998	331.841	0.04591	447.255	0.05876	377.013	0.06214	335.989	0.07111	202.667	0.0892
264.198	0.03974	329.372	0.04562	444.036	0.05837	374.364	0.06183	333.478	0.07097	201	0.0892
262.107	0.03951	327.009	0.04535	440.68	0.05798	371.489	0.06153	331.011	0.07083	199.667	0.0891
259.986	0.03928	324.66	0.04508	437.35	0.05758	368.693	0.06122	328.587	0.07068	198	0.0891
258.038	0.03905	321.986	0.04478	434.011	0.05719	366	0.06091	326.122	0.07053	196.333	0.089
256.038	0.03881	319.438	0.04449	430.709	0.05679	363.289	0.06059	323.595	0.07038	195	0.089
254.025	0.03858	316.953	0.0442	427.399	0.0564	360.275	0.06027	321.192	0.07023	193.667	0.0889
252.018	0.03835	314.631	0.04393	424.127	0.056	357.675	0.05995	318.581	0.07007	192	0.0889
250.097	0.03818	312.116	0.04364	420.765	0.05561	354.895	0.05963	316.139	0.06991	190.667	0.0888
247.995	0.03802	309.605	0.04335	417.51	0.05522	352.107	0.0593	313.749	0.06975	189	0.0887
246.098	0.03782	307.074	0.04306	414.198	0.05483	349.309	0.05898	311.242	0.06958	187.667	0.0887
244.011	0.03759	304.415	0.04276	410.818	0.05443	346.6	0.05866	308.758	0.06942	186	0.0886
242.118	0.03735	302.133	0.04249	407.549	0.05404	343.695	0.05834	306.256	0.06925	184.667	0.0885
240.099	0.03712	299.554	0.0422	404.263	0.05364	340.9	0.05801	303.815	0.06908	183	0.0885
238.082	0.03689	296.945	0.0419	400.923	0.05327	338.186	0.05767	301.206	0.0689	181.667	0.0884
236.076	0.03665	294.617	0.04162	397.566	0.05292	335.377	0.05734	298.727	0.06872	180	0.0883
234.021	0.03641	292.011	0.04132	394.221	0.05254	332.559	0.05702	296.248	0.06855	178.667	0.0882
232.03	0.03618	289.628	0.04105	390.918	0.05214	329.836	0.0567	293.829	0.06837	177.333	0.0882
230.065	0.03594	287.069	0.04075	387.56	0.05174	327.069	0.05637	291.3	0.06819	175.667	0.0881
228.076	0.0357	284.67	0.04047	384.229	0.05135	324.289	0.05604	288.858	0.06801	174.333	0.088
226.097	0.03547	282.033	0.04017	381.011	0.05095	321.651	0.05572	286.404	0.06782	173	0.0879
224.107	0.03523	279.421	0.03987	377.643	0.05055	318.844	0.05539	283.874	0.06763	171.333	0.0878
222.092	0.035	276.942	0.03958	374.322	0.05015	315.988	0.05506	281.308	0.06745	169.667	0.0877
220.105	0.03476	274.486	0.03929	371.011	0.04976	313.162	0.05473	278.852	0.06726	168.333	0.0876
218.187	0.03453	271.892	0.03899	367.751	0.04936	310.345	0.0544	276.333	0.06707	166.667	0.0875
216.181	0.03429	269.538	0.03871	364.393	0.04896	307.644	0.05407	273.84	0.06688	165.333	0.0874
214.205	0.03405	267.018	0.03842	361.122	0.04856	304.676	0.05373	271.378	0.06669	164	0.0873
212.178	0.03381	264.62	0.03814	357.705	0.04816	301.881	0.05339	268.915	0.06649	162.333	0.0872
210.202	0.03357	262.27	0.03786	354.401	0.04776	299.196	0.05306	266.34	0.06629	160.667	0.0871
208.188	0.03333	259.753	0.03756	351.027	0.04736	296.479	0.05273	263.959	0.06609	159.333	0.087
206.193	0.03309	257.23	0.03726	347.713	0.04696	293.744	0.0524	261.382	0.06589	158	0.0869
204.201	0.03286	254.782	0.03697	344.33	0.04656	290.908	0.05206	258.888	0.06569	156.333	0.0868
202.163	0.03262	252.369	0.03669	341.123	0.04616	288.107	0.05173	256.482	0.06548	155	0.0867
200.186	0.03238	249.729	0.03638	337.79	0.04576	285.378	0.05139	254.019	0.06528	153.333	0.0866
198.168	0.03214	247.2	0.03609	334.515	0.04536	282.577	0.05105	251.557	0.06507	152	0.0864
196.108	0.0319	244.722	0.03579	331.115	0.04496	279.835	0.05072	249.061	0.06486	150.333	0.0863
194.24	0.03166	242.363	0.03551	327.846	0.04456	277.136	0.05039	246.581	0.06465	149	0.0862
192.216	0.03142	239.882	0.03522	324.585	0.04416	274.282	0.05006	244.064	0.06444	147.333	0.0861
190.214	0.03123	237.249	0.03491	321.246	0.04376	271.514	0.04972	241.585	0.06422	146	0.0859
188.229	0.03106	234.732	0.03461	317.871	0.04336	268.708	0.04938	239.056	0.06401	144.333	0.0858
186.326	0.03084	232.238	0.03432	314.607	0.04296	265.886	0.04903	236.644	0.06379	143	0.0857
184.416	0.03061	229.974	0.03404	311.342	0.04255	263.056	0.04869	234.165	0.06357	141.333	0.0855
182.497	0.03037	227.453	0.03374	307.945	0.04215	260.362	0.04836	231.66	0.06334	140	0.0854
180.397	0.03013	224.769	0.03343	304.594	0.04175	257.664	0.04802	229.28	0.06312	138.333	0.0853
178.508	0.02989	222.431	0.03314	301.239	0.04136	254.713	0.04769	226.717	0.06289	137	0.0851
176.404	0.02965	219.817	0.03284	297.917	0.041	252.025	0.04735	224.271	0.06267	135.667	0.085
174.379	0.02941	217.352	0.03254	294.551	0.04062	249.215	0.04701	221.758	0.06244	134	0.0849
172.35	0.02916	215.012	0.03226	291.291	0.04022	246.456	0.04667	219.308	0.06221	132.667	0.0847
170.278	0.02892	212.167	0.03193	288.052	0.03981	243.607	0.04633	216.8	0.06197	131	0.0846
168.262	0.02868	209.605	0.03163	284.664	0.03941	240.882	0.04599	214.279	0.06174	129.667	0.0844
166.353	0.02844	207.157	0.03133	281.395	0.03901	238.077	0.04565	211.844	0.06151	128	0.0843
164.399	0.0282	204.654	0.03103	278.023	0.03861	235.303	0.04531	209.4	0.06127	126.667	0.0841
162.508	0.02796	202.381	0.03075	274.734	0.03821	232.487	0.04497	206.845	0.06103	125	0.084
160.35	0.02772	199.802	0.03045	271.413	0.0378	229.594	0.04462	204.363	0.06079	123.667	0.0838
158.289	0.02748	197.205	0.03014	268.091	0.03739	226.749	0.04428	201.725	0.06054	122	0.0836
156.37	0.02724	194.77	0.02985	264.671	0.03699	224.052	0.04394	199.289	0.06029	120.667	0.0835
154.37	0.02699	192.337	0.02955	261.29	0.03658	221.362	0.0436	196.877	0.06006	119	0.0833
152.417	0.02675	189.86	0.02926	257.977	0.03617	218.68	0.04326	194.374	0.05981	117.667	0.0832
150.388	0.02651	187.388	0.02896	254.773	0.03577	215.824	0.04292	191.913	0.05956	116	0.083
148.484	0.02627	184.906	0.02866	251.427	0.03537	213.007	0.04258	189.369	0.05932	114.667	0.0828
146.599	0.02603	182.393	0.02836	248.068	0.03496	210.389	0.04223	186.932	0.05907	113	0.0827
144.409	0.02578	179.773	0.02805	244.761	0.03455	207.534	0.04189	184.449	0.05882	111.667	0.0825
142.442	0.02554	177.286	0.02775	241.438	0.03415	204.7	0.04155	182.035	0.05857	110	0.0823
140.403	0.0253	174.771	0.02745	238.222	0.03374	201.888	0.04121	179.506	0.05832	108.667	0.0821
138.413	0.02505	172.456	0.02716	234.876	0.03334	199.138	0.04087	177.045	0.05807	107.333	0.0819
136.543	0.02481	170.029	0.02686	231.541	0.03293	196.232	0.04052	174.557	0.05781	105.667	0.0818
134.43	0.02457	167.545	0.02656	228.136	0.03252	193.412	0.04017	172.075	0.05755	104.333	0.0816
132.536	0.02433	164.926	0.02625	224.887	0.03212	190.542	0.03982	169.517	0.0573	102.667	0.0814
130.51	0.02411	162.548	0.02596	221.584	0.03171	187.847	0.03947	167.011	0.05703	101	0.0812
128.478	0.02392	160.003	0.02566	218.177	0.0313	185.156	0.03913	164.421	0.05677	99.6667	0.081
126.529	0.02371	157.491	0.02536	214.756	0.03088	182.417	0.03878	162.004	0.05651	98	0.0808
124.715	0.02347	155.008	0.02505	211.412	0.03048	179.624	0.03844	159.543	0.05625	96.6667	0.0806
122.598	0.02323	152.371	0.02474	208.175	0.03007	176.793	0.03809	157.016	0.05598	95.3333	0.0805
120.498	0.02299	150.15	0.02446	204.899	0.02966	174.061	0.03775	154.583	0.05572	93.6667	0.0803
118.681	0.02274	147.682	0.02416	201.583	0.02926	171.251	0.0374	152.058	0.05545	92.3333	0.0801
116.533	0.0225	145.3	0.02387	198.406	0.02888	168.485	0.03706	149.564	0.05519	90.6667	0.0799
114.814	0.02226	142.811	0.02357	195.04	0.0285	165.751	0.03671	147.183	0.05492	89.3333	0.0797
112.719	0.02201	140.454	0.02327	191.652	0.0281	162.92	0.03636	144.678	0.05465	87.6667	0.0795
110.549	0.02177	137.673	0.02295	188.244	0.02769	160.061	0.03602	142.166	0.05438	86.3333	0.0793
108.706	0.02152	135.232	0.02265	184.911	0.02727	157.43	0.03567	139.641	0.05411	84.6667	0.0791
106.65	0.02128	132.776	0.02235	181.625	0.02687	154.59	0.03531	137.129	0.05383	83.3333	0.0789
104.8	0.02103	130.169	0.02204	178.352	0.02646	151.778	0.03497	134.613	0.05356	81.6667	0.0787
102.824	0.02079	127.875	0.02175	175.081	0.02604	149.04	0.03462	132.178	0.05328	80.3333	0.0785
100.672	0.02055	125.308	0.02144	171.706	0.02564	146.304	0.03427	129.685	0.053	78.6667	0.0782
98.6753	0.0203	122.699	0.02113	168.43	0.02523	143.551	0.03392	127.203	0.05273	77.3333	0.078
96.7408	0.02005	120.367	0.02083	165.121	0.02482	140.753	0.03357	124.693	0.05245	76	0.0778
94.8327	0.01981	117.965	0.02054	161.722	0.02441	137.972	0.03322	122.136	0.05217	74.3333	0.0776
92.8193	0.01957	115.341	0.02022	158.445	0.024	135.181	0.03287	119.733	0.0519	73	0.0774
90.7172	0.01932	112.78	0.01991	155.027	0.02358	132.374	0.03252	117.304	0.05162	71.3333	0.0772
88.8153	0.01907	110.296	0.01961	151.784	0.02317	129.516	0.03217	114.747	0.05134	70	0.077
86.8794	0.01883	107.9	0.01931	148.487	0.02276	126.706	0.03182	112.283	0.05106	68.3333	0.0767
84.8669	0.01859	105.315	0.019	145.152	0.02235	124.018	0.03146	109.739	0.05077	67	0.0765
82.7635	0.01834	102.912	0.0187	141.867	0.02194	121.219	0.03111	107.291	0.05049	65.3333	0.0763
80.8153	0.0181	100.205	0.01838	138.519	0.02152	118.282	0.03076	104.838	0.05021	64	0.0761
78.8303	0.01785	97.7363	0.01807	135.207	0.02111	115.444	0.0304	102.277	0.04992	62.3333	0.0759
76.9321	0.0176	95.3762	0.01778	131.909	0.02069	112.768	0.03005	99.7814	0.04963	61	0.0756
74.7673	0.01736	92.782	0.01746	128.568	0.02028	110.025	0.0297	97.3205	0.04935	59.3333	0.0754
72.8266	0.01711	90.2886	0.01716	125.224	0.01986	107.211	0.02935	94.8461	0.04906	58	0.0752
70.8097	0.01688	87.7273	0.01685	121.931	0.01945	104.455	0.02899	92.4092	0.04877	56.6667	0.075
68.7877	0.01669	85.1625	0.01654	118.689	0.01903	101.713	0.02863	89.9021	0.04848	55	0.0747
67.0108	0.0165	82.7412	0.01624	115.338	0.01862	98.9357	0.02827	87.4133	0.04819	53.6667	0.0745
64.9558	0.01626	80.3588	0.01594	112.064	0.0182	96.1628	0.02791	84.9304	0.0479	52	0.0743
62.8706	0.01601	77.9119	0.01563	108.731	0.01779	93.3911	0.02754	82.3808	0.04761	50.6667	0.074
60.9095	0.01576	75.5336	0.01534	105.429	0.01737	90.5365	0.02718	79.8731	0.04732	49	0.0738
58.9058	0.01551	72.8011	0.01501	102.079	0.01696	87.7494	0.02681	77.4954	0.04703	47.6667	0.0736
56.9681	0.01527	70.3322	0.01471	98.7682	0.01657	85.0576	0.02644	74.965	0.04673	46	0.0733
54.9323	0.01502	67.9708	0.01441	95.4802	0.01618	82.2098	0.02607	72.4913	0.04644	44.6667	0.0731
52.9101	0.01478	65.5364	0.01411	92.1813	0.01576	79.4723	0.0257	69.9921	0.04614	43	0.0728
50.9988	0.01453	63.1067	0.0138	88.8986	0.01535	76.7087	0.02533	67.5275	0.04584	41.6667	0.0726
48.9979	0.01429	60.2788	0.01347	85.5404	0.01493	73.8421	0.02496	65.0288	0.04554	40	0.0724
46.9467	0.01404	57.9475	0.01318	82.1361	0.01451	71.1792	0.02459	62.5752	0.04525	38.6667	0.0721
45.011	0.01379	55.3962	0.01286	78.8311	0.01409	68.2436	0.02421	60.158	0.04495	37	0.0719
43.048	0.01354	52.9227	0.01256	75.4833	0.01368	65.508	0.02384	57.6136	0.04465	35.6667	0.0716
41.0502	0.0133	50.4746	0.01225	72.2202	0.01326	62.6756	0.02347	55.1827	0.04435	34.3333	0.0714
39.1414	0.01305	47.9506	0.01194	68.8699	0.01284	59.9622	0.0231	52.5949	0.04405	32.7	0.0711
37.0189	0.01281	45.3618	0.01163	65.5642	0.01242	57.2327	0.02273	50.0959	0.04375	31.2333	0.0709
35.1328	0.01256	42.9249	0.01132	62.2645	0.01201	54.4099	0.02236	47.6139	0.04345	29.7667	0.0706
33.2217	0.01231	40.4265	0.01101	58.9528	0.01159	51.5802	0.02199	45.184	0.04314	28.2333	0.0704
30.9838	0.01207	38.2096	0.01073	55.6306	0.01116	48.8059	0.02162	42.6758	0.04285	26.7667	0.0701
29.0404	0.01182	35.5637	0.01041	52.2606	0.01074	46.0353	0.02124	40.1841	0.04254	25.3333	0.0699
27.0391	0.01157	32.9764	0.01009	48.8923	0.01032	43.2611	0.02087	37.6295	0.04223	23.8	0.0696
25.0269	0.01132	30.688	0.0098	45.6227	0.00989	40.4259	0.02049	35.0924	0.04192	22.2667	0.0694
22.97	0.01108	28.1263	0.00948	42.2566	0.00947	37.6262	0.02011	32.5848	0.04161	20.7333	0.0691
20.8779	0.01083	25.5295	0.00916	38.9159	0.00905	34.9341	0.01973	30.181	0.04131	19.2667	0.0688
18.9471	0.01058	23.1973	0.00887	35.5489	0.00863	32.1808	0.01936	27.7626	0.04101	17.8	0.0686
16.9851	0.01034	20.7847	0.00857	32.3767	0.00821	29.3027	0.01898	25.265	0.04071	16.3333	0.0683
14.9224	0.0101	18.0999	0.00824	29.0026	0.00778	26.5609	0.0186	22.7581	0.0404	14.9	0.0681
12.9748	0.00985	15.6941	0.00794	25.7026	0.00736	23.8316	0.01822	20.286	0.04009	13.3333	0.0678
11.033	0.0096	12.9488	0.00761	22.417	0.00694	21.0751	0.01784	17.7487	0.03978	11.8667	0.0675
9.04841	0.00942	10.6841	0.00732	19.0428	0.00652	18.263	0.01747	15.3091	0.03947	10.4333	0.0673
7.09095	0.00925	8.18216	0.00701	15.7476	0.0061	15.45	0.0171	12.8447	0.03917	8.9	0.067
4.96517	0.00901	5.45534	0.00669	12.5075	0.00568	12.7034	0.01672	10.3674	0.03886	7.43333	0.0667
3.10445	0.00876	3.20569	0.0064	9.07611	0.00525	10.0025	0.01633	7.95242	0.03855	6	0.0665
1.16034	0.00852	0.66396	0.00609	5.95916	0.00484	7.30692	0.01596	5.49328	0.03825	4.6	0.0662
