# Supplementary material for: The electric field cavity array effect of 2D nano-sieves
Source: Nat Commun. 2022 Dec 22;13:7887. doi: 10.1038/s41467-022-35623-5 (PMC9780201; doi:10.1038/s41467-022-35623-5)
Supplement: Supplementary file 3 — source data [file 41467_2022_35623_MOESM3_ESM.zip › Source data/Source Data_Fig 3.xlsx]

## Sheet: Figure 3j
Electrostatic_potential_0.0_z		Electrostatic_potential_0.03_z		Electrostatic_potential_-0.03_z		Electrostatic_potential_0.06_z		Electrostatic_potential_-0.06_z
Distance	Planar Average Potential	Distance	Planar Average Potential	Distance	Planar Average Potential	Distance	Planar Average Potential	Distance	Planar Average Potential
0	4.86338	0	4.87161	0	4.84984	0	4.89058	0	4.8367
0.1004	4.6284	0.1004	4.63456	0.1004	4.61695	0.1004	4.65145	0.1004	4.6059
0.2009	4.28018	0.2009	4.28443	0.2009	4.27065	0.2009	4.29939	0.2009	4.26152
0.3013	3.82101	0.3013	3.82353	0.3013	3.81321	0.3013	3.83674	0.3013	3.80584
0.4018	3.12644	0.4018	3.12742	0.4018	3.12019	0.4018	3.13907	0.4018	3.11437
0.5022	2.03103	0.5022	2.03067	0.5022	2.02613	0.5022	2.04096	0.5022	2.02168
0.6026	0.566305	0.6026	0.564786	0.6026	0.562577	0.6026	0.573905	0.6026	0.559292
0.7031	-1.16556	0.7031	-1.16807	0.7031	-1.16829	0.7031	-1.15996	0.7031	-1.17057
0.8035	-3.02033	0.8035	-3.0237	0.8035	-3.02219	0.8035	-3.01646	0.8035	-3.02361
0.9039	-4.74795	0.9039	-4.75206	0.9039	-4.74907	0.9039	-4.74556	0.9039	-4.74974
1.0044	-6.10143	1.0044	-6.10618	1.0044	-6.1019	1.0044	-6.10034	1.0044	-6.10192
1.1048	-6.89344	1.1048	-6.89875	1.1048	-6.89335	1.1048	-6.89346	1.1048	-6.89282
1.2053	-7.04247	1.2053	-7.04826	1.2053	-7.04191	1.2053	-7.04345	1.2053	-7.04092
1.3057	-6.5579	1.3057	-6.56407	1.3057	-6.55696	1.3057	-6.55964	1.3057	-6.5556
1.4061	-5.56636	1.4061	-5.57283	1.4061	-5.56513	1.4061	-5.56869	1.4061	-5.56348
1.5066	-4.27386	1.5066	-4.28055	1.5066	-4.27242	1.5066	-4.27662	1.5066	-4.27057
1.607	-3.01102	1.607	-3.01786	1.607	-3.00943	1.607	-3.01408	1.607	-3.00745
1.7074	-2.06225	1.7074	-2.06919	1.7074	-2.06058	1.7074	-2.06549	1.7074	-2.05852
1.8079	-1.59411	1.8079	-1.60111	1.8079	-1.59238	1.8079	-1.59747	1.8079	-1.59028
1.9083	-1.83265	1.9083	-1.8397	1.9083	-1.83088	1.9083	-1.83609	1.9083	-1.82875
2.0088	-3.23323	2.0088	-3.24032	2.0088	-3.23141	2.0088	-3.23675	2.0088	-3.22926
2.1092	-5.62903	2.1092	-5.63617	2.1092	-5.62717	2.1092	-5.63264	2.1092	-5.62499
2.2096	-8.39004	2.2096	-8.39725	2.2096	-8.38813	2.2096	-8.39376	2.2096	-8.38591
2.3101	-10.9514	2.3101	-10.9586	2.3101	-10.9494	2.3101	-10.9552	2.3101	-10.9471
2.4105	-12.8544	2.4105	-12.8617	2.4105	-12.8523	2.4105	-12.8584	2.4105	-12.85
2.5109	-13.9162	2.5109	-13.9236	2.5109	-13.9141	2.5109	-13.9204	2.5109	-13.9117
2.6114	-14.0847	2.6114	-14.0922	2.6114	-14.0825	2.6114	-14.089	2.6114	-14.0801
2.7118	-13.3622	2.7118	-13.3697	2.7118	-13.3599	2.7118	-13.3665	2.7118	-13.3575
2.8123	-11.7682	2.8123	-11.7758	2.8123	-11.7659	2.8123	-11.7726	2.8123	-11.7634
2.9127	-9.43411	2.9127	-9.4417	2.9127	-9.43178	2.9127	-9.4386	2.9127	-9.42927
3.0131	-6.72452	3.0131	-6.73213	3.0131	-6.72214	3.0131	-6.72906	3.0131	-6.71962
3.1136	-4.19697	3.1136	-4.20461	3.1136	-4.19455	3.1136	-4.20159	3.1136	-4.192
3.214	-2.46334	3.214	-2.47103	3.214	-2.46087	3.214	-2.46806	3.214	-2.45829
3.3145	-1.93597	3.3145	-1.9437	3.3145	-1.93344	3.3145	-1.94079	3.3145	-1.93081
3.4149	-2.25559	3.4149	-2.26338	3.4149	-2.25299	3.4149	-2.26052	3.4149	-2.25032
3.5153	-3.09274	3.5153	-3.10059	3.5153	-3.09007	3.5153	-3.0978	3.5153	-3.08736
3.6158	-4.30473	3.6158	-4.31264	3.6158	-4.30199	3.6158	-4.30992	3.6158	-4.29922
3.7162	-5.65361	3.7162	-5.66158	3.7162	-5.6508	3.7162	-5.65894	3.7162	-5.64799
3.8166	-6.81863	3.8166	-6.82666	3.8166	-6.81575	3.8166	-6.82407	3.8166	-6.81288
3.9171	-7.57188	3.9171	-7.57996	3.9171	-7.56893	3.9171	-7.57746	3.9171	-7.56601
4.0175	-7.78612	4.0175	-7.79427	4.0175	-7.78309	4.0175	-7.79183	4.0175	-7.78013
4.118	-7.42363	4.118	-7.43184	4.118	-7.42053	4.118	-7.42949	4.118	-7.41751
4.2184	-6.55106	4.2184	-6.55934	4.2184	-6.54788	4.2184	-6.55706	4.2184	-6.5448
4.3188	-5.31851	4.3188	-5.32686	4.3188	-5.31525	4.3188	-5.32467	4.3188	-5.31211
4.4193	-3.99216	4.4193	-4.00058	4.4193	-3.98881	4.4193	-3.99846	4.4193	-3.98562
4.5197	-2.88457	4.5197	-2.89306	4.5197	-2.88115	4.5197	-2.89102	4.5197	-2.8779
4.6201	-2.19721	4.6201	-2.20576	4.6201	-2.19372	4.6201	-2.20378	4.6201	-2.19041
4.7206	-2.08661	4.7206	-2.09522	4.7206	-2.08304	4.7206	-2.09332	4.7206	-2.07969
4.821	-2.97168	4.821	-2.98035	4.821	-2.96805	4.821	-2.97852	4.821	-2.96465
4.9215	-5.02419	4.9215	-5.03292	4.9215	-5.02049	4.9215	-5.03116	4.9215	-5.01705
5.0219	-7.67931	5.0219	-7.6881	5.0219	-7.67555	5.0219	-7.68639	5.0219	-7.67206
5.1223	-10.3571	5.1223	-10.3659	5.1223	-10.3533	5.1223	-10.3643	5.1223	-10.3497
5.2228	-12.52	5.2228	-12.5289	5.2228	-12.5161	5.2228	-12.5274	5.2228	-12.5126
5.3232	-13.8954	5.3232	-13.9043	5.3232	-13.8914	5.3232	-13.9029	5.3232	-13.8878
5.4237	-14.3833	5.4237	-14.3923	5.4237	-14.3792	5.4237	-14.3909	5.4237	-14.3755
5.5241	-13.9855	5.5241	-13.9945	5.5241	-13.9813	5.5241	-13.9932	5.5241	-13.9776
5.6245	-12.6955	5.6245	-12.7046	5.6245	-12.6912	5.6245	-12.7034	5.6245	-12.6874
5.725	-10.6029	5.725	-10.612	5.725	-10.5985	5.725	-10.611	5.725	-10.5947
5.8254	-7.94941	5.8254	-7.95856	5.8254	-7.94492	5.8254	-7.95768	5.8254	-7.94101
5.9258	-5.26033	5.9258	-5.26946	5.9258	-5.25567	5.9258	-5.26875	5.9258	-5.2517
6.0263	-3.11096	6.0263	-3.12016	6.0263	-3.10614	6.0263	-3.1197	6.0263	-3.10219
6.1267	-2.07918	6.1267	-2.0885	6.1267	-2.07414	6.1267	-2.08867	6.1267	-2.07035
6.2272	-2.07795	6.2272	-2.08722	6.2272	-2.07255	6.2272	-2.08786	6.2272	-2.06881
6.3276	-2.67525	6.3276	-2.68432	6.3276	-2.66947	6.3276	-2.68513	6.3276	-2.6656
6.428	-3.69841	6.428	-3.70739	6.428	-3.69239	6.428	-3.70783	6.428	-3.68853
6.5285	-4.99928	6.5285	-5.00835	6.5285	-4.99322	6.5285	-5.00839	6.5285	-4.98941
6.6289	-6.29565	6.6289	-6.305	6.6289	-6.28977	6.6289	-6.30487	6.6289	-6.28592
6.7293	-7.30189	6.7293	-7.31166	6.7293	-7.29637	6.7293	-7.31173	6.7293	-7.29239
6.8298	-7.83167	6.8298	-7.84195	6.8298	-7.82661	6.8298	-7.84229	6.8298	-7.82245
6.9302	-7.78682	6.9302	-7.79762	6.9302	-7.78224	6.9302	-7.79827	6.9302	-7.77788
7.0307	-7.17819	7.0307	-7.18952	7.0307	-7.17406	7.0307	-7.19046	7.0307	-7.16952
7.1311	-6.1257	7.1311	-6.13754	7.1311	-6.1219	7.1311	-6.13912	7.1311	-6.11724
7.2315	-4.83186	7.2315	-4.84421	7.2315	-4.82825	7.2315	-4.84693	7.2315	-4.82352
7.332	-3.60485	7.332	-3.61768	7.332	-3.60122	7.332	-3.6223	7.332	-3.59645
7.4324	-2.67729	7.4324	-2.69008	7.4324	-2.67337	7.4324	-2.69615	7.4324	-2.66852
7.5328	-2.20448	7.5328	-2.21719	7.5328	-2.20011	7.5328	-2.2245	7.5328	-2.1951
7.6333	-2.41923	7.6333	-2.43193	7.6333	-2.41436	7.6333	-2.44127	7.6333	-2.40936
7.7337	-3.73389	7.7337	-3.74523	7.7337	-3.72822	7.7337	-3.75756	7.7337	-3.7234
7.8342	-6.0467	7.8342	-6.05651	7.8342	-6.04038	7.8342	-6.07062	7.8342	-6.03561
7.9346	-8.76087	7.9346	-8.77004	7.9346	-8.75424	7.9346	-8.78405	7.9346	-8.74948
8.035	-11.3087	8.035	-11.3181	8.035	-11.3021	8.035	-11.33	8.035	-11.2974
8.1355	-13.1958	8.1355	-13.2056	8.1355	-13.1894	8.1355	-13.2137	8.1355	-13.1848
8.2359	-14.2256	8.2359	-14.2353	8.2359	-14.2195	8.2359	-14.2383	8.2359	-14.215
8.3364	-14.3438	8.3364	-14.353	8.3364	-14.3377	8.3364	-14.3505	8.3364	-14.3334
8.4368	-13.5827	8.4368	-13.5915	8.4368	-13.5768	8.4368	-13.5838	8.4368	-13.5726
8.5372	-11.9682	8.5372	-11.9774	8.5372	-11.9626	8.5372	-11.9654	8.5372	-11.9585
8.6377	-9.63438	8.6377	-9.6445	8.6377	-9.62899	8.6377	-9.62958	8.6377	-9.62488
8.7381	-6.89084	8.7381	-6.9017	8.7381	-6.88552	8.7381	-6.88575	8.7381	-6.88132
8.8385	-4.29651	8.8385	-4.30715	8.8385	-4.29088	8.8385	-4.29213	8.8385	-4.2866
8.939	-2.45324	8.939	-2.46318	8.939	-2.44703	8.939	-2.45063	8.939	-2.44265
9.0394	-1.78071	9.0394	-1.78976	9.0394	-1.77384	9.0394	-1.77812	9.0394	-1.76931
9.1399	-1.99266	9.1399	-2.00316	9.1399	-1.9857	9.1399	-1.99262	9.1399	-1.9811
9.2403	-2.87421	9.2403	-2.88822	9.2403	-2.86765	9.2403	-2.88176	9.2403	-2.86313
9.3407	-4.25198	9.3407	-4.26881	9.3407	-4.24576	9.3407	-4.26729	9.3407	-4.24121
9.4412	-5.75858	9.4412	-5.77604	9.4412	-5.75226	9.4412	-5.77739	9.4412	-5.74746
9.5416	-7.05547	9.5416	-7.07177	9.5416	-7.04871	9.5416	-7.0735	9.5416	-7.04346
9.642	-7.95696	9.642	-7.97213	9.642	-7.94972	9.642	-7.97336	9.642	-7.94385
9.7425	-8.37879	9.7425	-8.39357	9.7425	-8.37122	9.7425	-8.39479	9.7425	-8.36466
9.8429	-8.28468	9.8429	-8.29995	9.8429	-8.27688	9.8429	-8.30167	9.8429	-8.26952
9.9434	-7.68343	9.9434	-7.69875	9.9434	-7.67524	9.9434	-7.70064	9.9434	-7.66702
10.0438	-6.66217	10.0438	-6.67697	10.0438	-6.65326	10.0438	-6.67749	10.0438	-6.64399
10.1442	-5.475	10.1442	-5.4896	10.1442	-5.46521	10.1442	-5.487	10.1442	-5.45468
10.2447	-4.49323	10.2447	-4.50908	10.2447	-4.48277	10.2447	-4.50178	10.2447	-4.47102
10.3451	-4.06287	10.3451	-4.08211	10.3451	-4.05205	10.3451	-4.07393	10.3451	-4.03909
10.4456	-4.37685	10.4456	-4.40196	10.4456	-4.3657	10.4456	-4.39904	10.4456	-4.35123
10.546	-5.46751	10.546	-5.4961	10.546	-5.4564	10.546	-5.50064	10.546	-5.44101
10.6464	-7.18486	10.6464	-7.20941	10.6464	-7.17558	10.6464	-7.21689	10.6464	-7.16208
10.7469	-9.29108	10.7469	-9.30995	10.7469	-9.28445	10.7469	-9.31861	10.7469	-9.27431
10.8473	-11.3529	10.8473	-11.3668	10.8473	-11.3482	10.8473	-11.3759	10.8473	-11.3413
10.9477	-12.8792	10.9477	-12.8897	10.9477	-12.8756	10.9477	-12.8993	10.9477	-12.8714
11.0482	-13.5395	11.0482	-13.5469	11.0482	-13.5366	11.0482	-13.5563	11.0482	-13.535
11.1486	-13.2836	11.1486	-13.2874	11.1486	-13.2813	11.1486	-13.2953	11.1486	-13.2823
11.2491	-12.2275	11.2491	-12.2277	11.2491	-12.2257	11.2491	-12.2321	11.2491	-12.229
11.3495	-10.5356	11.3495	-10.5339	11.3495	-10.5338	11.3495	-10.5342	11.3495	-10.5382
11.4499	-8.35053	11.4499	-8.34999	11.4499	-8.34758	11.4499	-8.34607	11.4499	-8.35153
11.5504	-5.84478	11.5504	-5.84797	11.5504	-5.83978	11.5504	-5.84212	11.5504	-5.84159
11.6508	-3.25676	11.6508	-3.26383	11.6508	-3.24958	11.6508	-3.25905	11.6508	-3.24861
11.7512	-0.941294	11.7512	-0.950831	11.7512	-0.932861	11.7512	-0.949707	11.7512	-0.929645
11.8517	0.789283	11.8517	0.780464	11.8517	0.797541	11.8517	0.779866	11.8517	0.801404
11.9521	1.8822	11.9521	1.87469	11.9521	1.89013	11.9521	1.87452	11.9521	1.89411
12.0526	2.6119	12.0526	2.60327	12.0526	2.62088	12.0526	2.60244	12.0526	2.62623
12.153	3.15764	12.153	3.14733	12.153	3.16803	12.153	3.14448	12.153	3.17515
12.2534	3.52821	12.2534	3.51615	12.2534	3.54009	12.2534	3.51187	12.2534	3.549
12.3539	3.78599	12.3539	3.77229	12.3539	3.79951	12.3539	3.76647	12.3539	3.81025
12.4543	3.95084	12.4543	3.93526	12.4543	3.96615	12.4543	3.92801	12.4543	3.97888
12.5547	4.04461	12.5547	4.02731	12.5547	4.06171	12.5547	4.01863	12.5547	4.07639
12.6552	4.0743	12.6552	4.05505	12.6552	4.09333	12.6552	4.04536	12.6552	4.1101
12.7556	4.04898	12.7556	4.02848	12.7556	4.06962	12.7556	4.01813	12.7556	4.08814
12.8561	3.90572	12.8561	3.88522	12.8561	3.92725	12.8561	3.87585	12.8561	3.94693
12.9565	3.63228	12.9565	3.61123	12.9565	3.65508	12.9565	3.60287	12.9565	3.67623
13.0569	3.28074	13.0569	3.25799	13.0569	3.30551	13.0569	3.25191	13.0569	3.32877
13.1574	2.92137	13.1574	2.8957	13.1574	2.94887	13.1574	2.89225	13.1574	2.97489
13.2578	2.59077	13.2578	2.56197	13.2578	2.62125	13.2578	2.56527	13.2578	2.65024
13.3583	2.29438	13.3583	2.26221	13.3583	2.32794	13.3583	2.27201	13.3583	2.35998
13.4587	2.01733	13.4587	1.98323	13.4587	2.05369	13.4587	2.00746	13.4587	2.08847
13.5591	1.70816	13.5591	1.67455	13.5591	1.74755	13.5591	1.74866	13.5591	1.78498
13.6596	1.31722	13.6596	1.28365	13.6596	1.36031	13.6596	1.41019	13.6596	1.40071
13.76	0.904646	13.76	0.869226	13.76	0.950782	13.76	1.01221	13.76	0.993775
13.8604	0.598182	13.8604	0.55932	13.8604	0.645777	13.8604	0.674484	13.8604	0.690442
13.9609	0.458443	13.9609	0.416044	13.9609	0.506017	13.9609	0.477998	13.9609	0.551417
14.0613	0.447342	14.0613	0.401973	14.0613	0.494413	14.0613	0.408374	14.0613	0.540188
14.1618	0.49037	14.1618	0.441551	14.1618	0.537878	14.1618	0.401369	14.1618	0.58474
14.2622	0.580677	14.2622	0.527111	14.2622	0.629799	14.2622	0.444665	14.2622	0.678653
14.3626	0.736101	14.3626	0.677819	14.3626	0.786571	14.3626	0.549183	14.3626	0.83725
14.4631	0.986207	14.4631	0.923312	14.4631	1.03746	14.4631	0.746183	14.4631	1.08968
14.5635	1.35359	14.5635	1.28769	14.5635	1.40519	14.5635	1.07851	14.5635	1.45862
14.6639	1.77478	14.6639	1.70848	14.6639	1.8271	14.6639	1.50631	14.6639	1.88179
14.7644	2.12971	14.7644	2.06538	14.7644	2.18377	14.7644	1.91073	14.7644	2.24008
14.8648	2.30581	14.8648	2.24293	14.8648	2.36264	14.8648	2.14357	14.8648	2.42112
14.9653	2.3291	14.9653	2.26564	14.9653	2.38873	14.9653	2.18566	14.9653	2.44946
15.0657	2.20571	15.0657	2.14155	15.0657	2.26785	15.0657	2.06869	15.0657	2.33073
15.1661	1.91353	15.1661	1.84797	15.1661	1.97795	15.1661	1.77568	15.1661	2.04287
15.2666	1.45437	15.2666	1.38606	15.2666	1.5202	15.2666	1.29748	15.2666	1.5867
15.367	0.877699	15.367	0.806491	15.367	0.944418	15.367	0.705433	15.367	1.01218
15.4675	0.321858	15.4675	0.249073	15.4675	0.389568	15.4675	0.155013	15.4675	0.458574
15.5679	-0.112557	15.5679	-0.18556	15.5679	-0.0433335	15.5679	-0.252475	15.5679	0.0271171
15.6683	-0.396965	15.6683	-0.469328	15.6683	-0.325945	15.6683	-0.500276	15.6683	-0.253938
15.7688	-0.59333	15.7688	-0.665535	15.7688	-0.520257	15.7688	-0.661023	15.7688	-0.446668
15.8692	-0.794304	15.8692	-0.866858	15.8692	-0.719533	15.8692	-0.835619	15.8692	-0.644623
15.9696	-1.02079	15.9696	-1.09245	15.9696	-0.94544	15.9696	-1.01749	15.9696	-0.869819
16.0701	-1.19061	16.0701	-1.26147	16.0701	-1.11524	16.0701	-1.14665	16.0701	-1.03905
16.1705	-1.20223	16.1705	-1.27327	16.1705	-1.12647	16.1705	-1.1469	16.1705	-1.04931
16.271	-1.05484	16.271	-1.12751	16.271	-0.977726	16.271	-1.02002	16.271	-0.898967
16.3714	-0.829656	16.3714	-0.905264	16.3714	-0.750667	16.3714	-0.838427	16.3714	-0.670018
16.4718	-0.581887	16.4718	-0.661439	16.4718	-0.501289	16.4718	-0.645124	16.4718	-0.418866
16.5723	-0.312954	16.5723	-0.396182	16.5723	-0.230944	16.5723	-0.426515	16.5723	-0.146715
16.6727	0.0593705	16.6727	-0.0268572	16.6727	0.142536	16.6727	-0.095168	16.6727	0.228604
16.7731	0.62704	16.7731	0.537587	16.7731	0.711207	16.7731	0.425789	16.7731	0.799114
16.8736	1.3396	16.8736	1.24675	16.8736	1.42511	16.8736	1.09463	16.8736	1.51499
16.974	2.08476	16.974	1.9891	16.974	2.17223	16.974	1.81443	16.974	2.26422
17.0745	2.66162	17.0745	2.56436	17.0745	2.75063	17.0745	2.39656	17.0745	2.84454
17.1749	2.94208	17.1749	2.84465	17.1749	3.03196	17.1749	2.70862	17.1749	3.12748
17.2753	2.98316	17.2753	2.88552	17.2753	3.07437	17.2753	2.78982	17.2753	3.17169
17.3758	2.92147	17.3758	2.82206	17.3758	3.0151	17.3758	2.74091	17.3758	3.11469
17.4762	2.87424	17.4762	2.77296	17.4762	2.97087	17.4762	2.69883	17.4762	3.07297
17.5766	2.87689	17.5766	2.77368	17.5766	2.97669	17.5766	2.70907	17.5766	3.08137
17.6771	2.93931	17.6771	2.83396	17.6771	3.04223	17.6771	2.77406	17.6771	3.14953
17.7775	3.05591	17.7775	2.94836	17.7775	3.16193	17.7775	2.89276	17.7775	3.27186
17.878	3.23133	17.878	3.12149	17.878	3.34055	17.878	3.06893	17.878	3.45319
17.9784	3.47389	17.9784	3.36173	17.9784	3.58637	17.9784	3.31259	17.9784	3.70175
18.0788	3.77562	18.0788	3.66102	18.0788	3.89113	18.0788	3.61278	18.0788	4.00922
18.1793	4.09067	18.1793	3.97349	18.1793	4.20854	18.1793	3.92249	18.1793	4.3292
18.2797	4.34985	18.2797	4.22991	18.2797	4.46944	18.2797	4.17147	18.2797	4.59251
18.3802	4.50184	18.3802	4.37904	18.3802	4.62293	18.3802	4.31208	18.3802	4.7484
18.4806	4.57185	18.4806	4.44622	18.4806	4.69527	18.4806	4.37434	18.4806	4.82341
18.581	4.6237	18.581	4.49525	18.581	4.74981	18.581	4.42031	18.581	4.88077
18.6815	4.65828	18.6815	4.52694	18.6815	4.78706	18.6815	4.44811	18.6815	4.92084
18.7819	4.68105	18.7819	4.54682	18.7819	4.81265	18.7819	4.46493	18.7819	4.94932
18.8823	4.6955	18.8823	4.55833	18.8823	4.82993	18.8823	4.47304	18.8823	4.96952
18.9828	4.70549	18.9828	4.56539	18.9828	4.84284	18.9828	4.4772	18.9828	4.98537
19.0832	4.71171	19.0832	4.56863	19.0832	4.85198	19.0832	4.47721	19.0832	4.99747
19.1837	4.71626	19.1837	4.57022	19.1837	4.85949	19.1837	4.47591	19.1837	5.00796
19.2841	4.71884	19.2841	4.56981	19.2841	4.86504	19.2841	4.47234	19.2841	5.01649
19.3845	4.72103	19.3845	4.56902	19.3845	4.87022	19.3845	4.46869	19.3845	5.02466
19.485	4.72211	19.485	4.5671	19.485	4.87428	19.485	4.46362	19.485	5.03173
19.5854	4.72322	19.5854	4.56522	19.5854	4.87839	19.5854	4.45884	19.5854	5.03884
19.6858	4.72354	19.6858	4.56253	19.6858	4.88171	19.6858	4.45304	19.6858	5.04517
19.7863	4.7242	19.7863	4.5602	19.7863	4.88538	19.7863	4.44782	19.7863	5.05185
19.8867	4.72429	19.8867	4.55727	19.8867	4.88847	19.8867	4.44178	19.8867	5.05795
19.9872	4.72471	19.9872	4.55469	19.9872	4.8919	19.9872	4.43628	19.9872	5.06439
20.0876	4.72457	20.0876	4.55154	20.0876	4.89477	20.0876	4.43003	20.0876	5.07028
20.188	4.72492	20.188	4.54889	20.188	4.89813	20.188	4.42447	20.188	5.07665
20.2885	4.72479	20.2885	4.54574	20.2885	4.90102	20.2885	4.41823	20.2885	5.08255
20.3889	4.72507	20.3889	4.54301	20.3889	4.9043	20.3889	4.41256	20.3889	5.08885
20.4894	4.72484	20.4894	4.53977	20.4894	4.90708	20.4894	4.40623	20.4894	5.09465
20.5898	4.72511	20.5898	4.53704	20.5898	4.91037	20.5898	4.40058	20.5898	5.10095
20.6902	4.72494	20.6902	4.53385	20.6902	4.91321	20.6902	4.39431	20.6902	5.10681
20.7907	4.72517	20.7907	4.53108	20.7907	4.91646	20.7907	4.38859	20.7907	5.11307
20.8911	4.72492	20.8911	4.52781	20.8911	4.91922	20.8911	4.38224	20.8911	5.11884
20.9915	4.72517	20.9915	4.52506	20.9915	4.92248	20.9915	4.37656	20.9915	5.12512
21.092	4.72499	21.092	4.52186	21.092	4.92531	21.092	4.37028	21.092	5.13097
21.1924	4.72521	21.1924	4.51908	21.1924	4.92855	21.1924	4.36455	21.1924	5.13722
21.2929	4.72495	21.2929	4.5158	21.2929	4.9313	21.2929	4.3582	21.2929	5.14299
21.3933	4.72519	21.3933	4.51304	21.3933	4.93456	21.3933	4.3525	21.3933	5.14926
21.4937	4.72501	21.4937	4.50984	21.4937	4.93738	21.4937	4.34623	21.4937	5.15511
21.5942	4.72523	21.5942	4.55329	21.5942	4.94062	21.5942	4.34048	21.5942	5.15372
21.6946	4.75338	21.6946	4.68291	21.6946	4.95385	21.6946	4.33413	21.6946	5.13755
21.795	4.83528	21.795	4.88112	21.795	4.98724	21.795	4.32842	21.795	5.11065
21.8955	4.95859	21.8955	5.11768	21.8955	5.03565	21.8955	4.3847	21.8955	5.07691
21.9959	5.10615	21.9959	5.35466	21.9959	5.09327	21.9959	4.55869	21.9959	5.04358
22.0964	5.25322	22.0964	5.55235	22.0964	5.15039	22.0964	4.82417	22.0964	5.01617
22.1968	5.37696	22.1968	5.68248	22.1968	5.19922	22.1968	5.14275	22.1968	5.0005
22.2972	5.45843	22.2972	5.72551	22.2972	5.23219	22.2972	5.46078	22.2972	4.99871
22.3977	5.48706	22.3977	5.72272	22.3977	5.2459	22.3977	5.72685	22.3977	5.00495
22.4981	5.48679	22.4981	5.71943	22.4981	5.24864	22.4981	5.90025	22.4981	5.0107
22.5985	5.48702	22.5985	5.71666	22.5985	5.25189	22.5985	5.95706	22.5985	5.01696
22.699	5.48682	22.699	5.71344	22.699	5.2547	22.699	5.9508	22.699	5.0228
22.7994	5.48703	22.7994	5.71065	22.7994	5.25793	22.7994	5.94503	22.7994	5.02904
22.8999	5.48675	22.8999	5.70736	22.8999	5.26066	22.8999	5.93868	22.8999	5.03479
23.0003	5.48698	23.0003	5.70458	23.0003	5.2639	23.0003	5.93295	23.0003	5.04105
23.1007	5.48678	23.1007	5.70137	23.1007	5.26671	23.1007	5.92668	23.1007	5.04688
23.2012	5.487	23.2012	5.69858	23.2012	5.26994	23.2012	5.92092	23.2012	5.05312
23.3016	5.48671	23.3016	5.69527	23.3016	5.27267	23.3016	5.91457	23.3016	5.05886
23.4021	5.48693	23.4021	5.6925	23.4021	5.27591	23.4021	5.90883	23.4021	5.06512
23.5025	5.48673	23.5025	5.68928	23.5025	5.27871	23.5025	5.90256	23.5025	5.07094
23.6029	5.48694	23.6029	5.68649	23.6029	5.28194	23.6029	5.89679	23.6029	5.07719
23.7034	5.48665	23.7034	5.68318	23.7034	5.28466	23.7034	5.89044	23.7034	5.08292
23.8038	5.48687	23.8038	5.68041	23.8038	5.2879	23.8038	5.88469	23.8038	5.08918
23.9042	5.48666	23.9042	5.67718	23.9042	5.2907	23.9042	5.87842	23.9042	5.095
24.0047	5.48688	24.0047	5.6744	24.0047	5.29393	24.0047	5.87266	24.0047	5.10125
24.1051	5.48657	24.1051	5.67108	24.1051	5.29664	24.1051	5.86629	24.1051	5.10697
24.2056	5.4868	24.2056	5.6683	24.2056	5.29988	24.2056	5.86055	24.2056	5.11323
24.306	5.48658	24.306	5.66507	24.306	5.30267	24.306	5.85428	24.306	5.11904
24.4064	5.4868	24.4064	5.66229	24.4064	5.30591	24.4064	5.84851	24.4064	5.1253
24.5069	5.48649	24.5069	5.65896	24.5069	5.3086	24.5069	5.84214	24.5069	5.13101
24.6073	5.48672	24.6073	5.65619	24.6073	5.31185	24.6073	5.8364	24.6073	5.13727
24.7077	5.48649	24.7077	5.65295	24.7077	5.31463	24.7077	5.83012	24.7077	5.14308
24.8082	5.48672	24.8082	5.65017	24.8082	5.31787	24.8082	5.82436	24.8082	5.14933
24.9086	5.48639	24.9086	5.64683	24.9086	5.32056	24.9086	5.81798	24.9086	5.15504
25.0091	5.48662	25.0091	5.64407	25.0091	5.3238	25.0091	5.81223	25.0091	5.1613
25.1095	5.48638	25.1095	5.64082	25.1095	5.32658	25.1095	5.80595	25.1095	5.16709
25.2099	5.48662	25.2099	5.63805	25.2099	5.32983	25.2099	5.80019	25.2099	5.17336
25.3104	5.48627	25.3104	5.63469	25.3104	5.33249	25.3104	5.7938	25.3104	5.17905
25.4108	5.48651	25.4108	5.63193	25.4108	5.33574	25.4108	5.78806	25.4108	5.18532
25.5113	5.48626	25.5113	5.62867	25.5113	5.33851	25.5113	5.78177	25.5113	5.1911
25.6117	5.4865	25.6117	5.62591	25.6117	5.34176	25.6117	5.77602	25.6117	5.19737
25.7121	5.48614	25.7121	5.62254	25.7121	5.34442	25.7121	5.76961	25.7121	5.20305
25.8126	5.48639	25.8126	5.61978	25.8126	5.34767	25.8126	5.76387	25.8126	5.20932
25.913	5.48612	25.913	5.61651	25.913	5.35042	25.913	5.75757	25.913	5.21509
26.0134	5.48638	26.0134	5.61376	26.0134	5.35369	26.0134	5.75183	26.0134	5.22137
26.1139	5.486	26.1139	5.61037	26.1139	5.35632	26.1139	5.74541	26.1139	5.22703
26.2143	5.48625	26.2143	5.60762	26.2143	5.35959	26.2143	5.73967	26.2143	5.23331
26.3148	5.48597	26.3148	5.60433	26.3148	5.36232	26.3148	5.73336	26.3148	5.23906
26.4152	5.48624	26.4152	5.60159	26.4152	5.3656	26.4152	5.72762	26.4152	5.24535
26.5156	5.48584	26.5156	5.59818	26.5156	5.36821	26.5156	5.72118	26.5156	5.25098
26.6161	5.48609	26.6161	5.59544	26.6161	5.37148	26.6161	5.71545	26.6161	5.25727
26.7165	5.48579	26.7165	5.59213	26.7165	5.37419	26.7165	5.70911	26.7165	5.263
26.8169	5.48607	26.8169	5.5894	26.8169	5.37748	26.8169	5.70339	26.8169	5.26931
26.9174	5.48564	26.9174	5.58595	26.9174	5.38006	26.9174	5.69691	26.9174	5.2749
27.0178	5.4859	27.0178	5.58321	27.0178	5.38334	27.0178	5.69119	27.0178	5.28119
27.1183	5.48557	27.1183	5.57986	27.1183	5.38601	27.1183	5.68482	27.1183	5.28689
27.2187	5.48585	27.2187	5.57714	27.2187	5.3893	27.2187	5.67909	27.2187	5.29319
27.3191	5.48536	27.3191	5.57364	27.3191	5.39183	27.3191	5.67257	27.3191	5.29873
27.4196	5.48561	27.4196	5.57088	27.4196	5.39509	27.4196	5.66683	27.4196	5.30501
27.52	5.48521	27.52	5.56747	27.52	5.3977	27.52	5.66039	27.52	5.31063
27.6204	5.48546	27.6204	5.56471	27.6204	5.40096	27.6204	5.65464	27.6204	5.3169
27.7209	5.48487	27.7209	5.56111	27.7209	5.40338	27.7209	5.64801	27.7209	5.32232
27.8213	5.48504	27.8213	5.55827	27.8213	5.40655	27.8213	5.64219	27.8213	5.32851
27.9218	5.48447	27.9218	5.55469	27.9218	5.40899	27.9218	5.6356	27.9218	5.33395
28.0222	5.48457	28.0222	5.55179	28.0222	5.41209	28.0222	5.6297	28.0222	5.34006
28.1226	5.48368	28.1226	5.54789	28.1226	5.41421	28.1226	5.62279	28.1226	5.34517
28.2231	5.48355	28.2231	5.54476	28.2231	5.41708	28.2231	5.61669	28.2231	5.35104
28.3235	5.48249	28.3235	5.54069	28.3235	5.41901	28.3235	5.60962	28.3235	5.35596
28.424	5.48202	28.424	5.53724	28.424	5.42154	28.424	5.60318	28.424	5.36148
28.5244	5.48026	28.5244	5.53248	28.5244	5.42276	28.5244	5.59543	28.5244	5.36568
28.6248	5.47906	28.6248	5.5283	28.6248	5.42454	28.6248	5.58829	28.6248	5.37044
28.7253	5.47644	28.7253	5.5227	28.7253	5.42488	28.7253	5.57972	28.7253	5.37375
28.8257	5.47401	28.8257	5.51731	28.8257	5.42541	28.8257	5.57138	28.8257	5.37723
28.9261	5.46941	28.9261	5.50976	28.9261	5.42376	28.9261	5.56087	28.9261	5.37852
29.0266	5.46455	29.0266	5.50197	29.0266	5.42183	29.0266	5.55018	29.0266	5.37951
29.127	5.45676	29.127	5.49127	29.127	5.41695	29.127	5.53656	29.127	5.37753
29.2275	5.44754	29.2275	5.47916	29.2275	5.4106	29.2275	5.52158	29.2275	5.37406
29.3279	5.43343	29.3279	5.4622	29.3279	5.39935	29.3279	5.50176	29.3279	5.36565
29.4283	5.41588	29.4283	5.44184	29.4283	5.3846	29.4283	5.4786	29.4283	5.35372
29.5288	5.3904	29.5288	5.41359	29.5288	5.36189	29.5288	5.44758	29.5288	5.33377
29.6292	5.35728	29.6292	5.37776	29.6292	5.33148	29.6292	5.40903	29.6292	5.30606
29.7296	5.3098	29.7296	5.32763	29.7296	5.28664	29.7296	5.35625	29.7296	5.26387
29.8301	5.24668	29.8301	5.26196	29.8301	5.22609	29.8301	5.28802	29.8301	5.20588
29.9305	5.15728	29.9305	5.17009	29.9305	5.13916	29.9305	5.19368	29.9305	5.12142
30.031	5.03583	30.031	5.04629	30.031	5.02006	30.031	5.06751	30.031	5.00468
