# Supplementary material for: The electric field cavity array effect of 2D nano-sieves
Source: Nat Commun. 2022 Dec 22;13:7887. doi: 10.1038/s41467-022-35623-5 (PMC9780201; doi:10.1038/s41467-022-35623-5)
Supplement: Supplementary file 3 — source data [file 41467_2022_35623_MOESM3_ESM.zip › Source data/Source Data_Fig Supplementary.xlsx]

## Sheet: Figure 4
2theta	15@NSIs	50@NSIs	25@NSIs	2theta	NPs	2theta	5@NSIs	2theta	标准卡片
5.01313	11413	6421	4902	5.013	-111	5.013	2101	19	160
5.03939	11318	6398	4932	5.039	-87	5.039	2212	31.271	330
5.06565	11456	6514	4957	5.066	-54	5.066	2086	36.845	1000
5.09191	11418	6475	4886	5.092	-40	5.092	2098	38.546	90
5.11817	11443	6480	4974	5.118	-92	5.118	2071	44.808	200
5.14443	11473	6485	4929	5.144	-86	5.144	2188	49.081	10
5.17069	11540	6563	4965	5.171	-109	5.171	2105	55.655	90
5.19695	11418	6542	4908	5.197	-79	5.197	2212	59.353	320
5.22321	11456	6520	4769	5.223	21	5.223	2106	65.231	380
5.24948	11578	6448	5002	5.249	-104	5.249	2119	68.628	10
5.27574	11585	6517	4914	5.276	5	5.276	2079	69.741	10
5.302	11696	6529	4971	5.302	-48	5.302	2152	74.117	30
5.32826	11522	6531	5001	5.328	-35	5.328	2000	77.338	80
5.35452	11701	6570	5114	5.355	-46	5.355	2112	78.403	40
5.38078	11634	6521	5127	5.381	-66	5.381	2065	82.625	20
5.40704	11630	6555	5046	5.407	1	5.407	2133	85.759	10
5.4333	11784	6598	5026	5.433	-123	5.433	2054	90.963	40
5.45956	11703	6658	5105	5.46	-46	5.46	2130	94.096	110
5.48582	11657	6650	5110	5.486	-134	5.486	2160	99.331	40
5.51208	11725	6655	5134	5.512	-184	5.512	2059	102.512	10
5.53834	11817	6571	5237	5.538	-134	5.538	2036	103.582	10
5.5646	11742	6669	5028	5.565	-72	5.565	2093	107.904	20
5.59086	11775	6608	5338	5.591	-88	5.591	2110	111.208	70
5.61712	11740	6666	5098	5.617	-57	5.617	2113	112.335	20
5.64338	11821	6694	5180	5.643	-168	5.643	1995	116.918	30
5.66964	11880	6755	5175	5.67	-189	5.67	2050	120.481	10
5.69591	11777	6733	5104	5.696	-118	5.696	2078	121.697	10
5.72217	11889	6796	5290	5.722	-88	5.722	1961	126.71	10
5.74843	11777	6765	5218	5.748	-126	5.748	2063	130.733	60
5.77469	11923	6650	5216	5.775	-138	5.775	1979	137.993	100
5.80095	11970	6877	5277	5.801	30	5.801	2069
5.82721	11978	6947	5277	5.827	-94	5.827	2078
5.85347	11927	6853	5322	5.853	-153	5.853	2027
5.87973	11930	6781	5403	5.88	-192	5.88	2093
5.90599	11875	6874	5326	5.906	-47	5.906	2122
5.93225	12043	6884	5267	5.932	-119	5.932	2038
5.95851	12002	6844	5437	5.959	-179	5.959	2067
5.98477	12029	6890	5389	5.985	-71	5.985	2114
6.01103	12126	6943	5375	6.011	-104	6.011	1995
6.03729	12073	6979	5418	6.037	-125	6.037	1978
6.06355	12112	6981	5516	6.064	-154	6.064	1982
6.08981	11989	6940	5303	6.09	-194	6.09	2034
6.11607	12150	6860	5289	6.116	-15	6.116	1959
6.14233	12132	7003	5429	6.142	-142	6.142	1974
6.1686	12127	6969	5449	6.169	-97	6.169	1938
6.19486	12097	7026	5377	6.195	-95	6.195	1989
6.22112	12125	7079	5548	6.221	-122	6.221	1962
6.24738	12131	7029	5509	6.247	-182	6.247	1938
6.27364	12085	7021	5410	6.274	-190	6.274	2010
6.2999	12212	7137	5337	6.3	-148	6.3	1965
6.32616	12310	6982	5492	6.326	-220	6.326	2069
6.35242	12176	6990	5684	6.352	-217	6.352	1967
6.37868	12209	6929	5418	6.379	-197	6.379	2007
6.40494	12196	7051	5597	6.405	-153	6.405	1928
6.4312	12204	7041	5555	6.431	-232	6.431	2040
6.45746	12296	7095	5654	6.457	-144	6.457	1996
6.48372	12200	7186	5571	6.484	-210	6.484	1972
6.50998	12244	7212	5476	6.51	-149	6.51	1979
6.53624	12154	7153	5631	6.536	-237	6.536	1967
6.5625	12184	7200	5649	6.563	-231	6.563	1937
6.58876	12201	7272	5585	6.589	-188	6.589	1925
6.61503	12226	7115	5724	6.615	-230	6.615	2035
6.64129	12237	7268	5817	6.641	-207	6.641	2049
6.66755	12273	7250	5628	6.668	-153	6.668	1910
6.69381	12328	7278	5676	6.694	-305	6.694	1943
6.72007	12371	7134	5848	6.72	-304	6.72	1991
6.74633	12362	7169	5619	6.746	-191	6.746	1864
6.77259	12347	7280	5707	6.773	-175	6.773	1979
6.79885	12394	7416	5840	6.799	-269	6.799	1975
6.82511	12230	7358	5783	6.825	-250	6.825	1995
6.85137	12345	7361	5841	6.851	-263	6.851	1797
6.87763	12448	7320	5680	6.878	-273	6.878	1813
6.90389	12455	7457	5870	6.904	-289	6.904	1907
6.93015	12458	7462	5892	6.93	-300	6.93	1919
6.95641	12380	7364	5900	6.956	-190	6.956	1853
6.98267	12333	7429	5882	6.983	-200	6.983	1912
7.00893	12389	7419	5972	7.009	-171	7.009	1898
7.03519	12389	7462	5815	7.035	-315	7.035	1846
7.06145	12454	7466	5811	7.061	-235	7.061	1878
7.08772	12534	7512	5893	7.088	-200	7.088	1886
7.11398	12401	7525	5896	7.114	-406	7.114	1773
7.14024	12375	7534	5985	7.14	-299	7.14	1848
7.1665	12410	7499	5924	7.166	-217	7.166	1869
7.19276	12484	7417	5903	7.193	-248	7.193	1900
7.21902	12398	7557	5991	7.219	-297	7.219	1764
7.24528	12554	7428	5888	7.245	-362	7.245	1823
7.27154	12453	7534	5955	7.272	-261	7.272	1854
7.2978	12489	7550	5970	7.298	-367	7.298	1849
7.32406	12379	7534	5977	7.324	-286	7.324	1909
7.35032	12448	7531	6088	7.35	-308	7.35	1790
7.37658	12545	7532	5915	7.377	-266	7.377	1789
7.40284	12470	7558	5961	7.403	-370	7.403	1814
7.4291	12367	7675	6032	7.429	-293	7.429	1815
7.45536	12531	7629	6034	7.455	-304	7.455	1812
7.48162	12540	7682	6058	7.482	-317	7.482	1883
7.50788	12500	7745	5994	7.508	-305	7.508	1784
7.53414	12451	7677	6081	7.534	-371	7.534	1787
7.56041	12435	7641	6158	7.56	-270	7.56	1743
7.58667	12485	7654	6023	7.587	-295	7.587	1751
7.61293	12511	7882	6170	7.613	-465	7.613	1825
7.63919	12522	7786	6112	7.639	-326	7.639	1732
7.66545	12564	7725	6091	7.665	-346	7.665	1856
7.69171	12420	7667	6206	7.692	-304	7.692	1649
7.71797	12500	7652	6118	7.718	-412	7.718	1815
7.74423	12563	7974	6053	7.744	-476	7.744	1788
7.77049	12565	7781	6101	7.77	-340	7.77	1736
7.79675	12457	7836	6134	7.797	-351	7.797	1715
7.82301	12566	7763	6242	7.823	-394	7.823	1768
7.84927	12528	7856	6154	7.849	-330	7.849	1763
7.87553	12529	7841	6202	7.876	-327	7.876	1756
7.90179	12566	7746	6143	7.902	-407	7.902	1796
7.92805	12695	7947	6163	7.928	-356	7.928	1711
7.95431	12647	7829	6148	7.954	-413	7.954	1796
7.98057	12517	7919	6202	7.981	-413	7.981	1680
8.00684	12649	7907	6260	8.007	-490	8.007	1711
8.0331	12501	7929	6204	8.033	-330	8.033	1686
8.05936	12523	7927	6285	8.059	-531	8.059	1698
8.08562	12570	7869	6300	8.086	-426	8.086	1782
8.11188	12484	7868	6265	8.112	-501	8.112	1643
8.13814	12482	7861	6266	8.138	-436	8.138	1696
8.1644	12569	8093	6284	8.164	-345	8.164	1733
8.19066	12640	7976	6279	8.191	-471	8.191	1740
8.21692	12706	8024	6282	8.217	-415	8.217	1731
8.24318	12599	7975	6230	8.243	-414	8.243	1773
8.26944	12558	7924	6330	8.269	-473	8.269	1606
8.2957	12581	8065	6401	8.296	-400	8.296	1680
8.32196	12687	7973	6373	8.322	-424	8.322	1637
8.34822	12617	8067	6371	8.348	-425	8.348	1632
8.37448	12764	7834	6442	8.374	-444	8.374	1713
8.40074	12599	7990	6501	8.401	-422	8.401	1652
8.427	12634	8062	6456	8.427	-529	8.427	1674
8.45326	12701	7977	6318	8.453	-474	8.453	1674
8.47953	12635	8073	6281	8.48	-470	8.48	1677
8.50579	12603	7953	6516	8.506	-450	8.506	1568
8.53205	12695	7993	6423	8.532	-441	8.532	1584
8.55831	12617	8211	6427	8.558	-444	8.558	1683
8.58457	12607	8119	6469	8.585	-485	8.585	1576
8.61083	12678	8043	6494	8.611	-453	8.611	1730
8.63709	12771	8135	6320	8.637	-499	8.637	1635
8.66335	12741	8087	6329	8.663	-472	8.663	1638
8.68961	12603	8052	6404	8.69	-459	8.69	1695
8.71587	12702	8207	6381	8.716	-442	8.716	1638
8.74213	12680	8230	6299	8.742	-483	8.742	1650
8.76839	12670	8141	6549	8.768	-517	8.768	1649
8.79465	12689	8273	6533	8.795	-498	8.795	1699
8.82091	12732	8116	6533	8.821	-539	8.821	1527
8.84717	12907	8202	6462	8.847	-510	8.847	1634
8.87343	12750	8284	6394	8.873	-516	8.873	1644
8.89969	12706	8135	6506	8.9	-479	8.9	1691
8.92596	12680	8312	6625	8.926	-484	8.926	1636
8.95222	12616	8227	6617	8.952	-461	8.952	1623
8.97848	12731	8010	6527	8.978	-524	8.978	1507
9.00474	12685	8295	6490	9.005	-502	9.005	1631
9.031	12681	8242	6592	9.031	-549	9.031	1632
9.05726	12566	8292	6548	9.057	-508	9.057	1604
9.08352	12805	8208	6475	9.084	-454	9.084	1546
9.10978	12674	8120	6519	9.11	-531	9.11	1649
9.13604	12622	8236	6553	9.136	-481	9.136	1708
9.1623	12628	8240	6605	9.162	-425	9.162	1627
9.18856	12767	8236	6535	9.189	-476	9.189	1576
9.21482	12677	8263	6467	9.215	-533	9.215	1580
9.24108	12695	8318	6554	9.241	-472	9.241	1602
9.26734	12809	8387	6579	9.267	-491	9.267	1604
9.2936	12723	8303	6502	9.294	-441	9.294	1684
9.31986	12803	8255	6703	9.32	-448	9.32	1580
9.34612	12630	8298	6579	9.346	-460	9.346	1558
9.37238	12734	8308	6511	9.372	-531	9.372	1644
9.39865	12788	8277	6646	9.399	-459	9.399	1640
9.42491	12802	8396	6715	9.425	-470	9.425	1685
9.45117	12884	8184	6532	9.451	-501	9.451	1693
9.47743	12757	8327	6618	9.477	-483	9.477	1682
9.50369	12691	8470	6433	9.504	-512	9.504	1588
9.52995	12707	8426	6692	9.53	-467	9.53	1654
9.55621	12864	8215	6455	9.556	-464	9.556	1651
9.58247	12704	8332	6583	9.582	-515	9.582	1588
9.60873	12905	8309	6601	9.609	-555	9.609	1643
9.63499	12790	8229	6509	9.635	-510	9.635	1634
9.66125	12846	8168	6675	9.661	-449	9.661	1545
9.68751	12699	8449	6673	9.688	-476	9.688	1701
9.71377	12736	8348	6607	9.714	-488	9.714	1596
9.74003	12926	8339	6582	9.74	-513	9.74	1579
9.76629	12731	8437	6722	9.766	-439	9.766	1525
9.79255	12679	8392	6550	9.793	-538	9.793	1609
9.81881	12851	8249	6539	9.819	-356	9.819	1654
9.84508	12719	8318	6659	9.845	-449	9.845	1658
9.87134	12730	8315	6597	9.871	-488	9.871	1625
9.8976	12945	8501	6660	9.898	-436	9.898	1604
9.92386	12809	8384	6696	9.924	-617	9.924	1591
9.95012	12837	8401	6577	9.95	-411	9.95	1577
9.97638	12763	8370	6725	9.976	-433	9.976	1579
10.0026	12748	8498	6679	10.003	-481	10.003	1563
10.0289	12683	8348	6779	10.029	-462	10.029	1618
10.0552	12842	8531	6549	10.055	-462	10.055	1554
10.0814	12790	8388	6690	10.081	-471	10.081	1542
10.1077	12903	8556	6599	10.108	-503	10.108	1531
10.1339	12773	8571	6740	10.134	-493	10.134	1619
10.1602	12758	8407	6664	10.16	-470	10.16	1662
10.1865	12906	8459	6573	10.186	-435	10.186	1589
10.2127	12908	8370	6752	10.213	-486	10.213	1559
10.239	12826	8427	6809	10.239	-424	10.239	1552
10.2652	12950	8470	6747	10.265	-542	10.265	1569
10.2915	12687	8557	6679	10.292	-521	10.292	1516
10.3178	12778	8379	6716	10.318	-483	10.318	1583
10.344	12856	8392	6706	10.344	-541	10.344	1585
10.3703	12757	8599	6666	10.37	-413	10.37	1647
10.3965	12854	8445	6739	10.397	-439	10.397	1547
10.4228	12843	8477	6762	10.423	-500	10.423	1637
10.4491	12787	8389	6610	10.449	-477	10.449	1508
10.4753	12738	8430	6728	10.475	-423	10.475	1579
10.5016	12743	8523	6634	10.502	-485	10.502	1620
10.5279	12806	8497	6683	10.528	-503	10.528	1564
10.5541	12870	8578	6820	10.554	-481	10.554	1615
10.5804	12921	8457	6678	10.58	-404	10.58	1593
10.6066	12850	8531	6773	10.607	-501	10.607	1609
10.6329	12842	8520	6770	10.633	-538	10.633	1525
10.6592	12779	8534	6754	10.659	-440	10.659	1670
10.6854	12790	8607	6716	10.685	-482	10.685	1566
10.7117	12822	8446	6745	10.712	-425	10.712	1585
10.7379	12813	8453	6839	10.738	-430	10.738	1595
10.7642	12745	8594	6673	10.764	-471	10.764	1643
10.7905	12837	8490	6649	10.79	-493	10.79	1538
10.8167	12870	8604	6667	10.817	-485	10.817	1643
10.843	12853	8546	6533	10.843	-439	10.843	1531
10.8692	12870	8486	6644	10.869	-450	10.869	1505
10.8955	13043	8631	6813	10.895	-607	10.895	1605
10.9218	12946	8468	6853	10.922	-367	10.922	1669
10.948	13045	8580	6664	10.948	-515	10.948	1671
10.9743	12867	8595	6779	10.974	-503	10.974	1539
11.0005	12869	8556	6738	11.001	-451	11.001	1623
11.0268	12803	8535	6710	11.027	-447	11.027	1552
11.0531	12880	8543	6742	11.053	-438	11.053	1555
11.0793	12814	8423	6632	11.079	-421	11.079	1645
11.1056	12792	8521	6906	11.106	-503	11.106	1627
11.1318	12842	8601	6693	11.132	-529	11.132	1535
11.1581	12911	8550	6805	11.158	-438	11.158	1576
11.1844	13001	8607	6676	11.184	-542	11.184	1594
11.2106	12831	8619	6668	11.211	-516	11.211	1612
11.2369	12985	8581	6842	11.237	-548	11.237	1499
11.2631	12872	8513	6638	11.263	-404	11.263	1629
11.2894	12977	8519	6772	11.289	-452	11.289	1603
11.3157	12888	8660	6765	11.316	-442	11.316	1595
11.3419	12933	8482	6740	11.342	-409	11.342	1608
11.3682	12975	8467	6758	11.368	-424	11.368	1622
11.3945	12881	8618	6772	11.394	-522	11.394	1550
11.4207	12820	8605	6703	11.421	-429	11.421	1661
11.447	12908	8522	6890	11.447	-481	11.447	1590
11.4732	12894	8571	6676	11.473	-372	11.473	1551
11.4995	12810	8605	6802	11.499	-494	11.499	1674
11.5258	12795	8572	6960	11.526	-493	11.526	1608
11.552	12786	8508	6809	11.552	-455	11.552	1598
11.5783	12893	8683	6641	11.578	-421	11.578	1646
11.6045	12912	8724	6805	11.605	-475	11.605	1614
11.6308	12835	8634	6631	11.631	-418	11.631	1693
11.657	13012	8649	6523	11.657	-473	11.657	1623
11.6833	12943	8632	6867	11.683	-350	11.683	1600
11.7096	12986	8642	6658	11.71	-532	11.71	1675
11.7358	12931	8604	6736	11.736	-470	11.736	1594
11.7621	12873	8615	6706	11.762	-442	11.762	1683
11.7884	12935	8771	6755	11.788	-467	11.788	1634
11.8146	12898	8804	6717	11.815	-436	11.815	1727
11.8409	12887	8664	6816	11.841	-524	11.841	1686
11.8671	12918	8518	6834	11.867	-380	11.867	1660
11.8934	12838	8663	6802	11.893	-370	11.893	1520
11.9197	12930	8605	6854	11.92	-435	11.92	1596
11.9459	12917	8581	6747	11.946	-352	11.946	1619
11.9722	12894	8683	6748	11.972	-362	11.972	1624
11.9984	12927	8739	6728	11.998	-440	11.998	1536
12.0247	12922	8548	6651	12.025	-424	12.025	1619
12.051	12960	8831	6832	12.051	-366	12.051	1611
12.0772	12843	8656	6787	12.077	-383	12.077	1588
12.1035	12903	8655	6658	12.103	-438	12.103	1668
12.1297	12901	8556	6663	12.13	-404	12.13	1649
12.156	12986	8675	6689	12.156	-411	12.156	1670
12.1823	12896	8707	6785	12.182	-420	12.182	1552
12.2085	13062	8863	6832	12.209	-535	12.209	1619
12.2348	12839	8510	6705	12.235	-432	12.235	1652
12.261	12833	8767	6880	12.261	-391	12.261	1586
12.2873	12932	8669	6746	12.287	-433	12.287	1673
12.3136	12910	8673	6824	12.314	-384	12.314	1641
12.3398	12904	8659	6818	12.34	-452	12.34	1675
12.3661	13009	8673	6899	12.366	-373	12.366	1671
12.3924	12887	8546	6805	12.392	-470	12.392	1626
12.4186	12892	8639	6790	12.419	-335	12.419	1634
12.4449	12839	8757	6836	12.445	-314	12.445	1586
12.4711	12845	8613	6823	12.471	-394	12.471	1627
12.4974	12925	8789	6702	12.497	-398	12.497	1677
12.5236	12884	8777	6811	12.524	-349	12.524	1626
12.5499	12973	8691	6838	12.55	-405	12.55	1730
12.5762	12906	8687	6799	12.576	-400	12.576	1621
12.6024	12991	8667	6791	12.602	-369	12.602	1627
12.6287	12909	8623	6765	12.629	-392	12.629	1691
12.655	12910	8734	6772	12.655	-433	12.655	1645
12.6812	12895	8693	6685	12.681	-377	12.681	1645
12.7075	12856	8710	6636	12.707	-374	12.707	1753
12.7337	12932	8814	6831	12.734	-364	12.734	1660
12.76	12943	8657	6792	12.76	-433	12.76	1664
12.7863	12895	8704	6812	12.786	-378	12.786	1667
12.8125	13047	8702	6796	12.813	-436	12.813	1618
12.8388	12941	8816	6704	12.839	-354	12.839	1719
12.865	12890	8838	6848	12.865	-383	12.865	1687
12.8913	12865	8775	6729	12.891	-404	12.891	1650
12.9176	12989	8792	6888	12.918	-384	12.918	1702
12.9438	12988	8768	6786	12.944	-385	12.944	1578
12.9701	13039	8756	6809	12.97	-409	12.97	1681
12.9963	12859	8764	6744	12.996	-305	12.996	1739
13.0226	12924	8703	6827	13.023	-420	13.023	1641
13.0489	12949	8597	6807	13.049	-336	13.049	1676
13.0751	13127	8647	6882	13.075	-375	13.075	1615
13.1014	13001	8848	6664	13.101	-330	13.101	1769
13.1276	12882	8614	6788	13.128	-353	13.128	1751
13.1539	12855	8655	6611	13.154	-365	13.154	1728
13.1802	12855	8743	6819	13.18	-313	13.18	1728
13.2064	12932	8656	6756	13.206	-281	13.206	1706
13.2327	12877	8808	6790	13.233	-266	13.233	1705
13.259	12844	8682	6744	13.259	-400	13.259	1701
13.2852	13036	8850	6645	13.285	-354	13.285	1606
13.3115	12967	8744	6763	13.311	-385	13.311	1677
13.3377	12874	8624	6827	13.338	-324	13.338	1733
13.364	12992	8762	6780	13.364	-293	13.364	1750
13.3902	12949	8672	6627	13.39	-422	13.39	1732
13.4165	12897	8845	6807	13.417	-254	13.417	1621
13.4428	12888	8652	6952	13.443	-279	13.443	1712
13.469	12933	8724	6562	13.469	-292	13.469	1740
13.4953	12923	8710	6819	13.495	-311	13.495	1757
13.5215	12932	8690	6862	13.522	-391	13.522	1646
13.5478	12922	8813	6739	13.548	-321	13.548	1671
13.5741	12951	8782	6771	13.574	-345	13.574	1681
13.6003	13025	8647	6646	13.6	-301	13.6	1735
13.6266	12802	8831	6733	13.627	-345	13.627	1692
13.6529	12967	8664	6598	13.653	-403	13.653	1767
13.6791	12810	8778	6597	13.679	-245	13.679	1706
13.7054	12868	8802	6770	13.705	-325	13.705	1766
13.7316	13064	8781	6814	13.732	-287	13.732	1794
13.7579	12941	8626	6538	13.758	-308	13.758	1701
13.7842	12930	8764	6710	13.784	-345	13.784	1719
13.8104	12895	8750	6778	13.81	-325	13.81	1728
13.8367	12965	8832	6846	13.837	-285	13.837	1707
13.8629	12892	8726	6831	13.863	-298	13.863	1719
13.8892	12913	8826	6724	13.889	-218	13.889	1727
13.9155	12900	8790	6786	13.915	-276	13.915	1654
13.9417	12817	8752	6879	13.942	-345	13.942	1709
13.968	12850	8794	6602	13.968	-295	13.968	1699
13.9942	12920	8756	6791	13.994	-255	13.994	1687
14.0205	12995	8778	6708	14.021	-248	14.021	1761
14.0468	12870	8765	6742	14.047	-272	14.047	1742
14.073	12882	8693	6705	14.073	-267	14.073	1763
14.0993	13064	8865	6807	14.099	-333	14.099	1715
14.1256	12885	8798	6822	14.126	-375	14.126	1690
14.1518	12962	8802	6825	14.152	-289	14.152	1675
14.1781	12813	8747	6781	14.178	-187	14.178	1754
14.2043	12873	8726	6800	14.204	-327	14.204	1687
14.2306	12863	8657	6623	14.231	-290	14.231	1752
14.2569	12885	8696	6724	14.257	-372	14.257	1730
14.2831	12977	8794	6715	14.283	-235	14.283	1664
14.3094	12858	8697	6815	14.309	-236	14.309	1712
14.3356	12856	8893	6767	14.336	-311	14.336	1685
14.3619	12929	8748	6717	14.362	-295	14.362	1737
14.3881	12964	8751	6665	14.388	-293	14.388	1758
14.4144	12886	8696	6564	14.414	-311	14.414	1723
14.4407	12982	8954	6629	14.441	-245	14.441	1833
14.4669	12992	8774	6735	14.467	-190	14.467	1781
14.4932	12797	8583	6665	14.493	-278	14.493	1751
14.5195	12949	8804	6667	14.519	-349	14.519	1702
14.5457	12895	8877	6746	14.546	-269	14.546	1740
14.572	12931	8789	6700	14.572	-218	14.572	1683
14.5982	12881	8871	6750	14.598	-223	14.598	1615
14.6245	12815	8708	6676	14.624	-270	14.624	1716
14.6508	12951	8731	6736	14.651	-215	14.651	1811
14.677	12928	8720	6598	14.677	-239	14.677	1727
14.7033	12796	8850	6693	14.703	-272	14.703	1784
14.7295	13009	8764	6662	14.73	-283	14.73	1675
14.7558	13030	8708	6709	14.756	-235	14.756	1707
14.7821	13116	8799	6742	14.782	-245	14.782	1724
14.8083	12905	8847	6665	14.808	-268	14.808	1722
14.8346	12779	8946	6849	14.835	-198	14.835	1726
14.8608	12807	8762	6640	14.861	-369	14.861	1721
14.8871	12965	8876	6743	14.887	-283	14.887	1794
14.9134	12777	8933	6746	14.913	-261	14.913	1773
14.9396	12901	8781	6544	14.94	-248	14.94	1691
14.9659	12997	8782	6624	14.966	-301	14.966	1758
14.9922	12903	8701	6654	14.992	-264	14.992	1854
15.0184	12977	8848	6703	15.018	-217	15.018	1752
15.0447	12760	8727	6765	15.045	-314	15.045	1768
15.0709	12880	8679	6536	15.071	-234	15.071	1785
15.0972	12980	8791	6498	15.097	-322	15.097	1802
15.1235	13019	8677	6672	15.123	-209	15.123	1757
15.1497	12884	8763	6749	15.15	-253	15.15	1733
15.176	12819	8695	6744	15.176	-264	15.176	1764
15.2022	12909	8788	6713	15.202	-211	15.202	1683
15.2285	12964	8843	6683	15.228	-177	15.228	1726
15.2547	12965	8886	6583	15.255	-261	15.255	1675
15.281	13044	8640	6657	15.281	-229	15.281	1799
15.3073	12978	8735	6650	15.307	-148	15.307	1664
15.3335	12990	8860	6749	15.334	-188	15.334	1806
15.3598	12883	8742	6707	15.36	-121	15.36	1735
15.3861	12822	8777	6795	15.386	-322	15.386	1814
15.4123	12837	8704	6836	15.412	-205	15.412	1795
15.4386	12922	8715	6641	15.439	-184	15.439	1754
15.4648	12962	8811	6689	15.465	-251	15.465	1794
15.4911	12965	8717	6739	15.491	-94	15.491	1778
15.5174	12859	8748	6587	15.517	-176	15.517	1770
15.5436	12924	8751	6791	15.544	-182	15.544	1789
15.5699	12924	8701	6716	15.57	-166	15.57	1736
15.5961	13019	8833	6701	15.596	-243	15.596	1729
15.6224	12914	8791	6686	15.622	-179	15.622	1799
15.6487	13007	8716	6648	15.649	-231	15.649	1784
15.6749	12831	8752	6608	15.675	-236	15.675	1780
15.7012	12919	8698	6786	15.701	-194	15.701	1737
15.7274	12910	8762	6626	15.727	-64	15.727	1744
15.7537	12815	8725	6673	15.754	-209	15.754	1699
15.78	12946	8961	6643	15.78	-146	15.78	1622
15.8062	12871	8884	6765	15.806	-239	15.806	1801
15.8325	12859	8659	6758	15.832	-173	15.832	1705
15.8588	12855	8714	6708	15.859	-242	15.859	1777
15.885	12912	8877	6826	15.885	-153	15.885	1771
15.9113	12938	8764	6625	15.911	-203	15.911	1879
15.9375	12882	8740	6636	15.938	-119	15.938	1740
15.9638	12921	8731	6674	15.964	-212	15.964	1851
15.9901	12931	8802	6698	15.99	-204	15.99	1760
16.0163	12931	8799	6768	16.016	-260	16.016	1730
16.0426	12897	8795	6736	16.043	-143	16.043	1764
16.0688	12870	8634	6533	16.069	-135	16.069	1756
16.0951	12968	8830	6751	16.095	-66	16.095	1849
16.1213	12815	8797	6757	16.121	-250	16.121	1733
16.1476	12998	8800	6581	16.148	-175	16.148	1841
16.1739	12921	8706	6650	16.174	-129	16.174	1820
16.2001	12928	8836	6600	16.2	-130	16.2	1716
16.2264	12835	8907	6835	16.226	-199	16.226	1763
16.2526	12849	8680	6694	16.253	-103	16.253	1797
16.2789	12922	8746	6695	16.279	-92	16.279	1769
16.3052	12936	8701	6666	16.305	-159	16.305	1886
16.3314	12943	8567	6687	16.331	-191	16.331	1837
16.3577	12971	8786	6596	16.358	-188	16.358	1849
16.384	12866	8758	6716	16.384	-127	16.384	1841
16.4102	12891	8598	6604	16.41	-194	16.41	1772
16.4365	13046	8796	6614	16.436	-163	16.436	1784
16.4627	12913	8782	6619	16.463	-72	16.463	1736
16.489	12981	8672	6835	16.489	-173	16.489	1834
16.5153	12959	8824	6697	16.515	-182	16.515	1714
16.5415	12821	8648	6701	16.542	-153	16.542	1868
16.5678	12976	8682	6643	16.568	-122	16.568	1765
16.594	12844	8786	6665	16.594	-211	16.594	1852
16.6203	12948	8726	6702	16.62	-167	16.62	1853
16.6466	13007	8754	6699	16.647	-244	16.647	1804
16.6728	13069	8723	6645	16.673	-132	16.673	1836
16.6991	12944	8780	6601	16.699	-169	16.699	1922
16.7253	12964	8728	6763	16.725	-120	16.725	1789
16.7516	12932	8706	6713	16.752	-159	16.752	1821
16.7779	12872	8647	6625	16.778	-80	16.778	1741
16.8041	12858	8747	6716	16.804	-104	16.804	1831
16.8304	12984	8655	6694	16.83	-66	16.83	1832
16.8566	12904	8637	6806	16.857	-64	16.857	1890
16.8829	12991	8789	6565	16.883	-46	16.883	1868
16.9092	12950	8904	6876	16.909	-101	16.909	1825
16.9354	12973	8655	6726	16.935	-66	16.935	1765
16.9617	12925	8799	6591	16.962	-124	16.962	1743
16.988	12782	8645	6668	16.988	-49	16.988	1763
17.0142	12913	8734	6583	17.014	-130	17.014	1760
17.0405	12858	8778	6571	17.04	-75	17.04	1864
17.0667	12896	8797	6623	17.067	-84	17.067	1797
17.093	13005	8774	6659	17.093	-96	17.093	1876
17.1193	12901	8753	6709	17.119	-73	17.119	1861
17.1455	13056	8846	6697	17.146	-141	17.146	1765
17.1718	12914	8727	6725	17.172	-55	17.172	1795
17.198	13078	8826	6634	17.198	-95	17.198	1830
17.2243	12909	8741	6599	17.224	-113	17.224	1786
17.2506	12844	8807	6726	17.251	-115	17.251	1943
17.2768	13001	8732	6589	17.277	-112	17.277	1790
17.3031	12942	8572	6676	17.303	-125	17.303	1888
17.3293	12977	8742	6666	17.329	-82	17.329	1790
17.3556	12946	8824	6663	17.356	-64	17.356	1798
17.3819	12977	8652	6717	17.382	-179	17.382	1808
17.4081	12801	8800	6673	17.408	-45	17.408	1825
17.4344	12941	8941	6455	17.434	-104	17.434	1887
17.4606	12894	8704	6604	17.461	-64	17.461	1861
17.4869	12829	8652	6662	17.487	-86	17.487	1879
17.5132	12887	8944	6592	17.513	-121	17.513	1844
17.5394	12939	8884	6626	17.539	-114	17.539	1823
17.5657	12968	8893	6577	17.566	-92	17.566	1815
17.5919	13050	8813	6675	17.592	-79	17.592	1812
17.6182	12884	8857	6674	17.618	-36	17.618	1823
17.6445	12979	8756	6633	17.644	-43	17.644	1828
17.6707	12973	8680	6647	17.671	-22	17.671	1781
17.697	12922	8755	6719	17.697	-100	17.697	1800
17.7233	12935	8879	6539	17.723	-25	17.723	1802
17.7495	12955	8803	6719	17.75	2	17.75	1839
17.7758	12903	8739	6615	17.776	-142	17.776	1808
17.802	12861	8929	6630	17.802	-157	17.802	1790
17.8283	12936	8828	6487	17.828	-128	17.828	1854
17.8545	12824	8726	6575	17.855	-8	17.855	1852
17.8808	12926	8828	6789	17.881	13	17.881	1845
17.9071	12971	8694	6589	17.907	-150	17.907	1919
17.9333	12865	8783	6491	17.933	10	17.933	1861
17.9596	13039	8734	6632	17.96	-118	17.96	1847
17.9858	12983	8756	6642	17.986	-49	17.986	1775
18.0121	13067	8664	6687	18.012	-67	18.012	1927
18.0384	12995	8823	6596	18.038	-68	18.038	1846
18.0646	12879	8879	6668	18.065	-122	18.065	1877
18.0909	13013	8833	6557	18.091	-56	18.091	1833
18.1171	12917	8711	6689	18.117	-53	18.117	1806
18.1434	12969	8744	6729	18.143	108	18.143	1826
18.1697	12981	8940	6740	18.17	-14	18.17	1878
18.1959	13081	8818	6619	18.196	65	18.196	1754
18.2222	12922	8959	6715	18.222	-11	18.222	1882
18.2485	12989	8662	6705	18.248	4	18.248	1891
18.2747	12968	8789	6640	18.275	18	18.275	1816
18.301	13072	8771	6737	18.301	-8	18.301	1826
18.3272	13086	9004	6842	18.327	-49	18.327	1840
18.3535	12984	8827	6665	18.353	-59	18.353	1851
18.3798	13101	8918	6641	18.38	-21	18.38	1862
18.406	13098	8854	6569	18.406	66	18.406	1938
18.4323	12963	8748	6695	18.432	15	18.432	1757
18.4585	13055	8898	6691	18.459	-32	18.459	1861
18.4848	13033	8942	6737	18.485	-72	18.485	1928
18.5111	12992	8776	6629	18.511	97	18.511	1853
18.5373	13028	8846	6734	18.537	-2	18.537	1789
18.5636	12965	8755	6717	18.564	0	18.564	1890
18.5898	13061	9058	6651	18.59	-80	18.59	1885
18.6161	13048	8910	6760	18.616	97	18.616	1897
18.6424	12831	8784	6676	18.642	-40	18.642	1866
18.6686	12969	8825	6733	18.669	-58	18.669	1879
18.6949	13070	8794	6974	18.695	69	18.695	1942
18.7212	13069	8974	6955	18.721	28	18.721	1960
18.7474	13027	8954	6778	18.747	-5	18.747	1888
18.7737	13042	8852	7099	18.774	102	18.774	1872
18.7999	12987	8875	7047	18.8	70	18.8	1927
18.8262	13135	8748	7232	18.826	24	18.826	1955
18.8525	13147	8889	7136	18.852	77	18.852	1905
18.8787	13119	8896	7253	18.879	65	18.879	1953
18.905	13197	8868	7146	18.905	39	18.905	1937
18.9312	13123	8863	7148	18.931	111	18.931	1975
18.9575	13018	8964	7068	18.957	102	18.957	2071
18.9838	13138	8921	6997	18.984	136	18.984	1982
19.01	13259	9075	7031	19.01	236	19.01	1966
19.0363	13161	9117	7116	19.036	276	19.036	2010
19.0625	13159	9046	6877	19.063	275	19.063	2053
19.0888	13186	9124	6736	19.089	373	19.089	2014
19.1151	13343	9262	6875	19.115	408	19.115	1953
19.1413	13201	9024	6696	19.141	280	19.141	2041
19.1676	13231	9307	6662	19.168	265	19.168	1995
19.1938	13278	9293	6789	19.194	219	19.194	1933
19.2201	13134	9227	6607	19.22	247	19.22	1950
19.2464	13086	9169	6678	19.246	153	19.246	1927
19.2726	13106	9116	6825	19.273	117	19.273	2016
19.2989	13074	9232	6723	19.299	143	19.299	2003
19.3251	13009	9135	6799	19.325	158	19.325	2001
19.3514	12994	9200	6622	19.351	103	19.351	1969
19.3777	13063	9076	6533	19.378	42	19.378	1968
19.4039	13069	9041	6742	19.404	14	19.404	1874
19.4302	13007	8946	6563	19.43	71	19.43	1894
19.4564	13150	8878	6679	19.456	19	19.456	1979
19.4827	13120	8921	6653	19.483	26	19.483	1904
19.509	12937	8915	6598	19.509	124	19.509	1913
19.5352	12944	8911	6773	19.535	110	19.535	1905
19.5615	12893	8916	6635	19.561	27	19.561	1910
19.5877	13009	8885	6734	19.588	102	19.588	1962
19.614	13057	8846	6463	19.614	178	19.614	1859
19.6403	12956	9051	6569	19.64	85	19.64	1940
19.6665	13017	8880	6642	19.667	223	19.667	1856
19.6928	13016	8726	6667	19.693	12	19.693	1882
19.719	12987	8957	6567	19.719	165	19.719	1878
19.7453	12834	8729	6662	19.745	114	19.745	2014
19.7716	12939	8858	6575	19.772	97	19.772	1913
19.7978	12902	8874	6629	19.798	134	19.798	1868
19.8241	12990	8908	6715	19.824	145	19.824	2047
19.8503	12811	8747	6808	19.85	102	19.85	1820
19.8766	12912	8862	6486	19.877	97	19.877	1861
19.9029	13051	8826	6611	19.903	82	19.903	1982
19.9291	12882	8790	6739	19.929	86	19.929	1841
19.9554	12950	8870	6661	19.955	170	19.955	1991
19.9817	12919	8804	6563	19.982	157	19.982	1892
20.0079	12931	8866	6539	20.008	179	20.008	1897
20.0342	12924	8734	6661	20.034	57	20.034	1922
20.0604	12866	8877	6505	20.06	17	20.06	1943
20.0867	12865	8853	6740	20.087	117	20.087	1940
20.113	12974	8934	6682	20.113	53	20.113	1961
20.1392	13012	8829	6533	20.139	108	20.139	1956
20.1655	12820	8814	6715	20.165	68	20.165	1899
20.1917	12869	8908	6580	20.192	170	20.192	1882
20.218	12883	8886	6698	20.218	235	20.218	1933
20.2443	12983	8707	6608	20.244	113	20.244	1896
20.2705	13020	8891	6471	20.271	101	20.271	2003
20.2968	13020	8872	6781	20.297	120	20.297	1896
20.323	12834	8835	6656	20.323	214	20.323	1901
20.3493	12916	8832	6740	20.349	104	20.349	1885
20.3756	12914	8884	6572	20.376	109	20.376	1912
20.4018	13077	8969	6780	20.402	211	20.402	1736
20.4281	13023	8943	6588	20.428	236	20.428	1935
20.4544	12977	8946	6641	20.454	133	20.454	1964
20.4806	12920	8980	6529	20.481	128	20.481	1831
20.5069	12966	8728	6637	20.507	135	20.507	1944
20.5331	12979	8772	6714	20.533	15	20.533	1903
20.5594	13050	8939	6717	20.559	172	20.559	1800
20.5857	12897	8846	6542	20.586	190	20.586	1926
20.6119	13025	8800	6644	20.612	149	20.612	1856
20.6382	13095	8800	6911	20.638	136	20.638	1940
20.6644	12869	8694	6553	20.664	135	20.664	1923
20.6907	12878	8924	6535	20.691	136	20.691	1934
20.717	12871	8867	6602	20.717	188	20.717	1919
20.7432	12838	8878	6588	20.743	135	20.743	1911
20.7695	12819	8799	6617	20.769	196	20.769	1932
20.7957	12881	8935	6560	20.796	199	20.796	1992
20.822	12966	8887	6658	20.822	183	20.822	1894
20.8483	12959	8878	6566	20.848	94	20.848	1956
20.8745	12976	8879	6524	20.875	179	20.875	1899
20.9008	12847	8971	6598	20.901	56	20.901	1911
20.927	13013	8899	6594	20.927	219	20.927	1877
20.9533	12875	8912	6660	20.953	145	20.953	1973
20.9796	12952	8886	6741	20.98	197	20.98	1873
21.0058	12855	8930	6709	21.006	98	21.006	1929
21.0321	12855	8954	6674	21.032	106	21.032	1946
21.0583	12960	8689	6583	21.058	174	21.058	1881
21.0846	13006	8858	6510	21.085	206	21.085	1911
21.1109	12938	8843	6473	21.111	165	21.111	1933
21.1371	13047	8868	6537	21.137	275	21.137	1942
21.1634	12992	8907	6467	21.163	224	21.163	1935
21.1896	12979	8890	6556	21.19	193	21.19	1927
21.2159	12930	8902	6619	21.216	186	21.216	1985
21.2422	12953	8906	6661	21.242	197	21.242	1944
21.2684	13027	8874	6732	21.268	204	21.268	1881
21.2947	13099	8985	6632	21.295	209	21.295	1846
21.3209	12902	8882	6712	21.321	96	21.321	1956
21.3472	12830	9010	6735	21.347	244	21.347	1912
21.3735	12883	8900	6718	21.373	176	21.373	1894
21.3997	12897	8882	6729	21.4	204	21.4	1926
21.426	12963	8926	6467	21.426	139	21.426	1974
21.4522	12905	8914	6715	21.452	247	21.452	1969
21.4785	12911	8875	6687	21.479	134	21.479	1918
21.5048	13006	8849	6527	21.505	255	21.505	2023
21.531	12841	8909	6623	21.531	235	21.531	1966
21.5573	12932	9073	6639	21.557	123	21.557	1900
21.5835	12922	8900	6438	21.584	299	21.584	1906
21.6098	12912	8870	6501	21.61	188	21.61	1974
21.6361	12984	8798	6673	21.636	113	21.636	1970
21.6623	12960	8736	6624	21.662	266	21.662	1960
21.6886	13015	8965	6598	21.689	199	21.689	2003
21.7148	12971	8932	6491	21.715	172	21.715	2051
21.7411	13029	8901	6493	21.741	286	21.741	2022
21.7674	12983	8916	6600	21.767	226	21.767	1960
21.7936	12899	8694	6552	21.794	290	21.794	1931
21.8199	12812	8876	6561	21.82	221	21.82	1985
21.8462	12903	8787	6431	21.846	262	21.846	1924
21.8724	12910	8900	6586	21.872	160	21.872	1946
21.8987	13040	8914	6661	21.899	227	21.899	1953
21.9249	12947	8813	6610	21.925	169	21.925	1901
21.9512	13027	9031	6651	21.951	222	21.951	1903
21.9775	13061	8867	6628	21.977	171	21.977	1883
22.0037	12882	9031	6599	22.004	296	22.004	1905
22.03	12906	8929	6574	22.03	254	22.03	1876
22.0562	13023	8812	6694	22.056	382	22.056	1947
22.0825	12918	8979	6474	22.082	246	22.082	2059
22.1088	12943	8852	6444	22.109	298	22.109	1953
22.135	12927	8866	6627	22.135	228	22.135	1930
22.1613	12769	8759	6545	22.161	217	22.161	1871
22.1875	12921	8859	6650	22.188	345	22.188	1939
22.2138	13006	8915	6484	22.214	211	22.214	1914
22.2401	13049	8909	6655	22.24	188	22.24	1941
22.2663	12925	8897	6537	22.266	302	22.266	2049
22.2926	13022	8785	6592	22.293	240	22.293	2061
22.3189	12840	8986	6617	22.319	216	22.319	2044
22.3451	13010	8826	6662	22.345	318	22.345	1965
22.3714	12899	8865	6612	22.371	345	22.371	1949
22.3976	13011	8906	6664	22.398	259	22.398	1966
22.4239	12978	8955	6592	22.424	166	22.424	1934
22.4502	12882	8892	6618	22.45	278	22.45	1976
22.4764	12904	8972	6660	22.476	236	22.476	1931
22.5027	12984	8957	6500	22.503	341	22.503	2075
22.5289	12958	8846	6527	22.529	227	22.529	1935
22.5552	12954	8947	6765	22.555	290	22.555	1985
22.5815	12955	8869	6521	22.581	329	22.581	2007
22.6077	12910	8888	6576	22.608	263	22.608	1980
22.634	13008	8931	6628	22.634	426	22.634	2006
22.6602	12877	9000	6756	22.66	367	22.66	1981
22.6865	12949	8881	6715	22.686	259	22.686	2035
22.7127	12963	8881	6607	22.713	223	22.713	2058
22.739	12966	8894	6476	22.739	262	22.739	2037
22.7653	13008	9013	6652	22.765	368	22.765	1932
22.7915	12983	8837	6434	22.792	334	22.792	1937
22.8178	12876	8809	6553	22.818	266	22.818	1995
22.8441	12991	8750	6586	22.844	265	22.844	1939
22.8703	12901	8900	6701	22.87	310	22.87	1953
22.8966	12937	8896	6616	22.897	284	22.897	1977
22.9228	12915	8856	6663	22.923	191	22.923	1960
22.9491	13058	8911	6459	22.949	297	22.949	1938
22.9754	12953	8864	6477	22.975	317	22.975	2047
23.0016	12951	8732	6513	23.002	250	23.002	2063
23.0279	12901	8969	6484	23.028	236	23.028	2020
23.0541	12882	8941	6620	23.054	347	23.054	1997
23.0804	12943	8871	6541	23.08	350	23.08	1992
23.1067	13003	9009	6652	23.107	353	23.107	2003
23.1329	12999	8740	6555	23.133	278	23.133	1942
23.1592	12957	8888	6498	23.159	201	23.159	2030
23.1854	12875	8928	6611	23.185	354	23.185	2011
23.2117	12953	8951	6664	23.212	255	23.212	2104
23.238	12879	8927	6683	23.238	462	23.238	1977
23.2642	12808	8931	6718	23.264	341	23.264	1973
23.2905	12916	8984	6700	23.29	318	23.29	2028
23.3167	12797	8793	6538	23.317	305	23.317	1984
23.343	13028	8852	6590	23.343	391	23.343	1932
23.3693	12952	8924	6604	23.369	329	23.369	1942
23.3955	12977	8859	6556	23.396	399	23.396	1950
23.4218	12996	8806	6629	23.422	301	23.422	2018
23.448	12828	8994	6590	23.448	281	23.448	1953
23.4743	12929	8970	6567	23.474	311	23.474	2046
23.5006	13055	8907	6517	23.501	296	23.501	1981
23.5268	12974	9015	6451	23.527	399	23.527	1950
23.5531	12927	8891	6583	23.553	295	23.553	2005
23.5794	13068	8961	6532	23.579	212	23.579	1960
23.6056	12958	8951	6612	23.606	393	23.606	2025
23.6319	12938	8934	6511	23.632	392	23.632	1946
23.6581	12894	9030	6674	23.658	231	23.658	1973
23.6844	12916	8853	6563	23.684	346	23.684	2053
23.7107	12882	8868	6536	23.711	308	23.711	2020
23.7369	12914	8804	6459	23.737	277	23.737	2000
23.7632	12928	8869	6763	23.763	366	23.763	2040
23.7894	13038	8862	6592	23.789	339	23.789	2017
23.8157	13090	8768	6581	23.816	409	23.816	2061
23.842	13072	8805	6582	23.842	343	23.842	1933
23.8682	12820	8802	6340	23.868	401	23.868	2110
23.8945	12914	8790	6514	23.894	453	23.894	2102
23.9207	12892	8940	6582	23.921	295	23.921	1991
23.947	12920	8968	6529	23.947	265	23.947	2042
23.9733	12906	9021	6600	23.973	330	23.973	1989
23.9995	12895	8899	6516	24	370	24	1977
24.0258	12947	8882	6601	24.026	444	24.026	2010
24.052	12952	9015	6371	24.052	438	24.052	2029
24.0783	13241	8853	6708	24.078	305	24.078	2011
24.1046	12953	8827	6545	24.105	313	24.105	2098
24.1308	12904	8871	6645	24.131	481	24.131	2030
24.1571	12990	8991	6588	24.157	388	24.157	1954
24.1834	12988	8856	6525	24.183	367	24.183	2032
24.2096	13030	8938	6505	24.21	413	24.21	2036
24.2359	12884	8912	6540	24.236	271	24.236	2069
24.2621	12979	8932	6610	24.262	336	24.262	2092
24.2884	12953	8964	6437	24.288	491	24.288	2009
24.3147	13009	8836	6510	24.315	415	24.315	2021
24.3409	12991	8845	6614	24.341	383	24.341	2110
24.3672	12950	8831	6538	24.367	504	24.367	2075
24.3934	12920	8822	6496	24.393	359	24.393	1976
24.4197	12961	9108	6636	24.42	477	24.42	1980
24.4459	12968	8898	6659	24.446	383	24.446	2032
24.4722	12934	8888	6514	24.472	469	24.472	2058
24.4985	12928	9132	6578	24.498	363	24.498	2006
24.5247	13021	8970	6490	24.525	490	24.525	2000
24.551	13113	8885	6467	24.551	398	24.551	2062
24.5772	12948	8913	6463	24.577	471	24.577	2078
24.6035	12993	8844	6619	24.604	380	24.604	1965
24.6298	12951	8861	6595	24.63	355	24.63	2062
24.656	12967	8914	6586	24.656	351	24.656	1993
24.6823	12890	9058	6608	24.682	439	24.682	2091
24.7086	13013	8931	6544	24.709	360	24.709	2007
24.7348	13016	8987	6497	24.735	501	24.735	2078
24.7611	12911	8972	6460	24.761	508	24.761	2066
24.7873	12923	8855	6441	24.787	461	24.787	2040
24.8136	12809	8866	6499	24.814	567	24.814	1996
24.8399	12826	8794	6645	24.84	434	24.84	1995
24.8661	13062	8960	6654	24.866	400	24.866	2074
24.8924	12982	8791	6454	24.892	483	24.892	2012
24.9186	12925	8791	6616	24.919	420	24.919	2084
24.9449	12948	8949	6445	24.945	467	24.945	2075
24.9712	13048	8873	6687	24.971	452	24.971	2089
24.9974	12997	8940	6607	24.997	354	24.997	2101
25.0237	12938	8949	6670	25.024	464	25.024	2188
25.0499	13078	8897	6455	25.05	508	25.05	1958
25.0762	12982	8863	6426	25.076	439	25.076	2065
25.1025	12934	8934	6469	25.102	489	25.102	2099
25.1287	12956	8809	6732	25.129	471	25.129	2061
25.155	12801	8930	6414	25.155	401	25.155	2140
25.1812	12955	9032	6699	25.181	430	25.181	2108
25.2075	12943	9070	6697	25.208	493	25.208	2020
25.2338	12937	9001	6613	25.234	436	25.234	2112
25.26	13063	8780	6576	25.26	519	25.26	2008
25.2863	12984	8985	6530	25.286	502	25.286	2083
25.3126	12976	9022	6548	25.313	332	25.313	2112
25.3388	12947	8958	6615	25.339	556	25.339	2080
25.3651	12945	8896	6622	25.365	482	25.365	1939
25.3913	13048	8989	6472	25.391	468	25.391	2127
25.4176	13033	9003	6572	25.418	513	25.418	2112
25.4439	12938	8943	6619	25.444	440	25.444	2129
25.4701	12920	8972	6524	25.47	422	25.47	2138
25.4964	13032	9072	6557	25.496	364	25.496	2073
25.5226	13042	9150	6546	25.523	604	25.523	2118
25.5489	12912	8887	6525	25.549	513	25.549	2155
25.5752	12858	8905	6537	25.575	498	25.575	2043
25.6014	12942	8880	6536	25.601	310	25.601	2013
25.6277	13013	8908	6646	25.628	534	25.628	2112
25.6539	13052	8903	6611	25.654	427	25.654	2123
25.6802	12876	8971	6525	25.68	564	25.68	2115
25.7065	12959	8969	6562	25.706	435	25.706	2035
25.7327	12932	8991	6581	25.733	455	25.733	2191
25.759	12982	8930	6573	25.759	418	25.759	2123
25.7852	12947	8888	6514	25.785	578	25.785	1962
25.8115	12999	8939	6443	25.811	450	25.811	2029
25.8378	12822	8933	6533	25.838	503	25.838	2154
25.864	13019	8951	6592	25.864	551	25.864	2104
25.8903	12891	8887	6512	25.89	503	25.89	2088
25.9165	12979	9015	6611	25.917	493	25.917	2121
25.9428	13023	9096	6411	25.943	508	25.943	2127
25.9691	12924	8845	6732	25.969	496	25.969	2042
25.9953	12839	8975	6505	25.995	610	25.995	2084
26.0216	12956	8902	6578	26.022	516	26.022	2088
26.0479	13080	8881	6584	26.048	497	26.048	2202
26.0741	12932	8963	6626	26.074	548	26.074	2015
26.1004	12981	8852	6619	26.1	548	26.1	2199
26.1266	12840	8957	6468	26.127	480	26.127	2104
26.1529	12876	8928	6634	26.153	537	26.153	2084
26.1791	12892	8769	6560	26.179	499	26.179	2113
26.2054	12941	8810	6471	26.205	565	26.205	2144
26.2317	12847	9090	6447	26.232	589	26.232	2074
26.2579	12876	9097	6406	26.258	571	26.258	2150
26.2842	12829	9030	6469	26.284	516	26.284	2086
26.3104	12878	8866	6530	26.31	498	26.31	2240
26.3367	12991	8954	6465	26.337	533	26.337	2109
26.363	12856	9168	6668	26.363	537	26.363	2009
26.3892	13004	8997	6621	26.389	589	26.389	2070
26.4155	12833	9004	6435	26.415	506	26.415	2151
26.4418	12933	9050	6480	26.442	567	26.442	2084
26.468	12957	8943	6497	26.468	505	26.468	2011
26.4943	12921	9037	6479	26.494	504	26.494	2053
26.5205	12896	8975	6410	26.521	552	26.521	2236
26.5468	12910	8935	6472	26.547	481	26.547	2087
26.5731	12943	8888	6424	26.573	594	26.573	2147
26.5993	12900	9001	6427	26.599	667	26.599	2061
26.6256	12852	8845	6469	26.626	619	26.626	2131
26.6518	12807	9051	6461	26.652	571	26.652	2145
26.6781	12903	8958	6500	26.678	545	26.678	2210
26.7044	12921	8906	6575	26.704	606	26.704	2104
26.7306	12946	9080	6562	26.731	569	26.731	2190
26.7569	12949	9012	6574	26.757	548	26.757	2066
26.7831	12909	8981	6501	26.783	473	26.783	2091
26.8094	12886	8917	6433	26.809	571	26.809	2122
26.8357	13030	8917	6628	26.836	668	26.836	2139
26.8619	12880	8955	6481	26.862	562	26.862	2200
26.8882	12944	8973	6562	26.888	517	26.888	2144
26.9144	12968	8938	6416	26.914	616	26.914	2173
26.9407	12890	8934	6700	26.941	678	26.941	2054
26.967	12948	8931	6546	26.967	649	26.967	2163
26.9932	12916	8904	6659	26.993	675	26.993	2079
27.0195	13019	9017	6431	27.019	562	27.019	2129
27.0458	12857	8866	6487	27.046	602	27.046	2146
27.072	12811	8955	6448	27.072	508	27.072	2192
27.0983	12986	9052	6543	27.098	542	27.098	1997
27.1245	12823	8956	6583	27.125	483	27.125	2110
27.1508	12891	8858	6579	27.151	602	27.151	2003
27.1771	12875	8926	6469	27.177	554	27.177	2121
27.2033	12936	9096	6514	27.203	625	27.203	2186
27.2296	12908	8963	6572	27.23	638	27.23	2086
27.2558	12787	8828	6477	27.256	552	27.256	2146
27.2821	12933	9057	6459	27.282	663	27.282	2159
27.3084	12911	8919	6702	27.308	674	27.308	2102
27.3346	12852	8933	6426	27.335	667	27.335	2224
27.3609	13122	9039	6421	27.361	683	27.361	2087
27.3871	12856	8870	6596	27.387	625	27.387	2049
27.4134	12962	9000	6447	27.413	662	27.413	2203
27.4397	12914	8908	6490	27.44	578	27.44	2161
27.4659	12983	8964	6606	27.466	558	27.466	2168
27.4922	12935	8961	6519	27.492	635	27.492	2097
27.5184	12889	9044	6604	27.518	615	27.518	2157
27.5447	12834	8976	6522	27.545	648	27.545	2139
27.571	12930	8914	6414	27.571	632	27.571	2174
27.5972	12869	8950	6543	27.597	666	27.597	2178
27.6235	12883	8975	6622	27.623	596	27.623	2110
27.6497	12932	8929	6447	27.65	658	27.65	2134
27.676	12974	8909	6536	27.676	650	27.676	2210
27.7023	12877	8989	6516	27.702	671	27.702	2095
27.7285	12778	8963	6489	27.729	641	27.729	2089
27.7548	12881	8914	6443	27.755	615	27.755	2160
27.781	12957	8906	6523	27.781	709	27.781	2102
27.8073	12972	8891	6482	27.807	560	27.807	2154
27.8336	13002	9094	6601	27.834	602	27.834	2145
27.8598	12884	9168	6444	27.86	734	27.86	2145
27.8861	12862	8993	6552	27.886	677	27.886	2097
27.9123	12902	8980	6455	27.912	616	27.912	2101
27.9386	12816	8897	6477	27.939	709	27.939	2178
27.9649	12878	8972	6448	27.965	716	27.965	2219
27.9911	12978	8952	6462	27.991	702	27.991	2103
28.0174	12956	8790	6645	28.017	697	28.017	2146
28.0436	12916	8828	6447	28.044	740	28.044	2085
28.0699	12928	8940	6593	28.07	733	28.07	2129
28.0962	12836	8930	6467	28.096	765	28.096	2149
28.1224	12782	9068	6584	28.122	765	28.122	2230
28.1487	12941	8991	6479	28.149	727	28.149	2198
28.1749	12965	9010	6474	28.175	717	28.175	2162
28.2012	12972	8954	6622	28.201	664	28.201	2188
28.2275	12800	8900	6483	28.227	545	28.227	2199
28.2537	12921	9008	6357	28.254	649	28.254	2106
28.28	13015	8930	6490	28.28	702	28.28	2166
28.3063	12918	8887	6477	28.306	609	28.306	2146
28.3325	12886	8968	6440	28.333	676	28.333	2173
28.3588	12855	8931	6492	28.359	693	28.359	2107
28.385	12854	8882	6515	28.385	700	28.385	2208
28.4113	12899	8881	6446	28.411	680	28.411	2205
28.4376	12899	9001	6573	28.438	649	28.438	2107
28.4638	12884	8937	6568	28.464	708	28.464	2248
28.4901	12982	9082	6458	28.49	728	28.49	2137
28.5163	12903	8860	6378	28.516	828	28.516	2191
28.5426	12863	9030	6591	28.543	690	28.543	2181
28.5689	12774	9049	6428	28.569	754	28.569	2125
28.5951	13018	8843	6530	28.595	670	28.595	2179
28.6214	12907	9013	6485	28.621	655	28.621	2226
28.6476	12924	9052	6467	28.648	669	28.648	2220
28.6739	12787	8894	6475	28.674	599	28.674	2222
28.7002	12879	8878	6483	28.7	696	28.7	2158
28.7264	12904	9063	6368	28.726	656	28.726	2212
28.7527	12906	8933	6470	28.753	836	28.753	2125
28.7789	12962	8853	6599	28.779	728	28.779	2248
28.8052	12982	8968	6507	28.805	712	28.805	2137
28.8315	12883	8849	6394	28.831	825	28.831	2182
28.8577	12934	9085	6462	28.858	723	28.858	2186
28.884	12878	8921	6400	28.884	654	28.884	2201
28.9103	12967	8934	6462	28.91	762	28.91	2219
28.9365	12928	8837	6384	28.937	693	28.937	2110
28.9628	12853	9001	6425	28.963	756	28.963	2205
28.989	12961	8974	6421	28.989	703	28.989	2172
29.0153	12899	8906	6601	29.015	727	29.015	2213
29.0416	12896	8873	6561	29.042	698	29.042	2211
29.0678	12965	8940	6589	29.068	698	29.068	2178
29.0941	12939	8859	6543	29.094	750	29.094	2138
29.1203	12872	9034	6413	29.12	794	29.12	2218
29.1466	12833	9100	6469	29.147	672	29.147	2173
29.1729	12934	8867	6453	29.173	722	29.173	2141
29.1991	12986	9026	6586	29.199	755	29.199	2273
29.2254	12844	8964	6502	29.225	745	29.225	2140
29.2516	12965	8999	6410	29.252	799	29.252	2165
29.2779	12903	8921	6466	29.278	800	29.278	2168
29.3042	12891	8952	6494	29.304	680	29.304	2133
29.3304	13023	8983	6435	29.33	692	29.33	2168
29.3567	12987	8993	6470	29.357	800	29.357	2282
29.3829	12935	8993	6429	29.383	821	29.383	2197
29.4092	12883	8963	6537	29.409	649	29.409	2188
29.4355	12920	9154	6550	29.435	715	29.435	2114
29.4617	12870	8988	6579	29.462	719	29.462	2202
29.488	12920	8981	6565	29.488	751	29.488	2186
29.5142	12923	9040	6406	29.514	652	29.514	2139
29.5405	12941	9030	6419	29.54	807	29.54	2210
29.5668	12878	9015	6505	29.567	729	29.567	2204
29.593	12837	9079	6542	29.593	777	29.593	2334
29.6193	12885	8944	6571	29.619	731	29.619	2248
29.6455	12917	8952	6486	29.646	716	29.646	2205
29.6718	12857	9023	6469	29.672	770	29.672	2162
29.6981	12998	9023	6530	29.698	673	29.698	2174
29.7243	12957	8991	6566	29.724	791	29.724	2081
29.7506	12924	9019	6372	29.751	782	29.751	2204
29.7768	12877	8940	6444	29.777	732	29.777	2166
29.8031	12894	8890	6634	29.803	707	29.803	2263
29.8294	12873	8952	6476	29.829	683	29.829	2204
29.8556	12911	9048	6454	29.856	871	29.856	2199
29.8819	12854	9002	6307	29.882	770	29.882	2290
29.9081	12947	9025	6606	29.908	779	29.908	2327
29.9344	12997	8996	6640	29.934	748	29.934	2269
29.9607	13069	8932	6417	29.961	783	29.961	2157
29.9869	12913	9036	6538	29.987	740	29.987	2177
30.0132	12873	8969	6555	30.013	827	30.013	2271
30.0394	12865	8814	6474	30.039	811	30.039	2167
30.0657	13005	9057	6504	30.066	751	30.066	2122
30.092	12920	9176	6448	30.092	757	30.092	2169
30.1182	12935	8927	6637	30.118	800	30.118	2233
30.1445	12867	8992	6494	30.144	829	30.144	2316
30.1708	12876	8856	6558	30.171	748	30.171	2174
30.197	12969	8907	6510	30.197	715	30.197	2264
30.2233	12795	9035	6393	30.223	743	30.223	2254
30.2495	12838	9111	6475	30.25	726	30.25	2237
30.2758	12907	9103	6634	30.276	705	30.276	2186
30.3021	12907	8872	6529	30.302	801	30.302	2230
30.3283	12978	9043	6500	30.328	861	30.328	2266
30.3546	12980	9043	6442	30.355	820	30.355	2203
30.3808	13119	8938	6490	30.381	889	30.381	2211
30.4071	12930	8990	6577	30.407	823	30.407	2293
30.4334	12784	9144	6354	30.433	810	30.433	2233
30.4596	13115	8865	6555	30.46	668	30.46	2248
30.4859	12950	8980	6461	30.486	826	30.486	2223
30.5121	12847	9034	6658	30.512	746	30.512	2271
30.5384	12909	8983	6446	30.538	864	30.538	2204
30.5647	13008	9036	6559	30.565	746	30.565	2200
30.5909	12940	8954	6555	30.591	803	30.591	2175
30.6172	12936	9028	6476	30.617	836	30.617	2243
30.6435	12986	9090	6626	30.643	819	30.643	2172
30.6697	13016	9034	6443	30.67	847	30.67	2225
30.696	13010	8961	6509	30.696	798	30.696	2241
30.7222	12979	9083	6579	30.722	826	30.722	2335
30.7485	12946	9035	6552	30.748	877	30.748	2218
30.7748	12955	9104	6517	30.775	893	30.775	2450
30.801	13105	8892	6580	30.801	736	30.801	2404
30.8273	13145	9114	6537	30.827	754	30.827	2305
30.8535	13017	9007	6750	30.854	939	30.854	2222
30.8798	12961	8965	6706	30.88	753	30.88	2270
30.9061	13014	9107	6673	30.906	854	30.906	2284
30.9323	13056	9051	6805	30.932	754	30.932	2214
30.9586	13104	9115	6748	30.959	870	30.959	2260
30.9848	13001	9121	7038	30.985	947	30.985	2275
31.0111	13142	9145	6884	31.011	933	31.011	2348
31.0374	13167	9213	7131	31.037	1002	31.037	2290
31.0636	13107	9093	7132	31.064	916	31.064	2414
31.0899	13020	9156	7251	31.09	979	31.09	2428
31.1161	13039	9207	7296	31.116	909	31.116	2375
31.1424	13171	9248	7425	31.142	975	31.142	2384
31.1687	13219	9195	7403	31.169	858	31.169	2524
31.1949	13185	9298	7204	31.195	997	31.195	2428
31.2212	13188	9317	7358	31.221	1161	31.221	2457
31.2474	13226	9348	7321	31.247	1095	31.247	2518
31.2737	13293	9392	7267	31.274	1193	31.274	2479
31.3	13156	9482	7128	31.3	1318	31.3	2562
31.3262	13285	9473	7028	31.326	1438	31.326	2488
31.3525	13206	9433	7057	31.352	1580	31.352	2492
31.3787	13313	9556	7000	31.379	1577	31.379	2528
31.405	13128	9685	6835	31.405	1392	31.405	2548
31.4313	13089	9510	6747	31.431	1329	31.431	2527
31.4575	13094	9633	6529	31.458	1283	31.458	2477
31.4838	13337	9664	6607	31.484	1106	31.484	2519
31.51	13259	9581	6774	31.51	1133	31.51	2526
31.5363	13012	9509	6651	31.536	1061	31.536	2539
31.5626	13134	9637	6526	31.563	1011	31.563	2437
31.5888	13087	9518	6555	31.589	1055	31.589	2410
31.6151	13090	9376	6628	31.615	1015	31.615	2495
31.6413	13150	9512	6594	31.641	946	31.641	2366
31.6676	13159	9410	6495	31.668	1020	31.668	2441
31.6939	13211	9507	6538	31.694	846	31.694	2258
31.7201	13128	9290	6582	31.72	1063	31.72	2425
31.7464	13201	9152	6512	31.746	939	31.746	2355
31.7726	13087	9084	6530	31.773	901	31.773	2465
31.7989	13137	9204	6542	31.799	941	31.799	2322
31.8252	13068	9164	6386	31.825	908	31.825	2415
31.8514	13076	8982	6445	31.851	955	31.851	2298
31.8777	13028	9220	6447	31.878	820	31.878	2346
31.9039	12842	9101	6489	31.904	880	31.904	2322
31.9302	13043	9043	6499	31.93	821	31.93	2282
31.9565	12982	9050	6613	31.956	899	31.956	2386
31.9827	12972	9093	6521	31.983	828	31.983	2240
32.009	13068	9044	6386	32.009	869	32.009	2323
32.0353	13065	9027	6519	32.035	850	32.035	2358
32.0615	12912	8994	6524	32.062	785	32.062	2260
32.0878	12904	9119	6443	32.088	984	32.088	2294
32.114	12958	9045	6503	32.114	1007	32.114	2253
32.1403	12915	8883	6425	32.14	856	32.14	2370
32.1666	13013	9144	6432	32.167	748	32.167	2303
32.1928	12996	9135	6344	32.193	866	32.193	2264
32.2191	12889	9002	6582	32.219	850	32.219	2302
32.2453	12948	8896	6479	32.245	863	32.245	2372
32.2716	12982	9022	6650	32.272	849	32.272	2288
32.2979	13040	9086	6604	32.298	842	32.298	2343
32.3241	13016	9138	6493	32.324	935	32.324	2231
32.3504	12946	9102	6330	32.35	959	32.35	2252
32.3766	13008	8999	6501	32.377	781	32.377	2316
32.4029	12922	9028	6562	32.403	889	32.403	2271
32.4292	12807	8930	6428	32.429	860	32.429	2351
32.4554	12912	8969	6357	32.455	786	32.455	2274
32.4817	12960	9055	6548	32.482	878	32.482	2291
32.508	13007	8929	6537	32.508	859	32.508	2255
32.5342	12931	9017	6514	32.534	848	32.534	2377
32.5605	12885	9150	6556	32.56	820	32.56	2160
32.5867	12933	9136	6497	32.587	737	32.587	2349
32.613	12998	8893	6520	32.613	845	32.613	2414
32.6392	12883	8949	6540	32.639	966	32.639	2394
32.6655	12878	8920	6421	32.666	853	32.666	2358
32.6918	12984	9007	6567	32.692	879	32.692	2364
32.718	12970	8977	6632	32.718	852	32.718	2295
32.7443	13040	9097	6392	32.744	757	32.744	2274
32.7706	12961	8929	6417	32.771	850	32.771	2390
32.7968	13003	8885	6493	32.797	958	32.797	2201
32.8231	12858	9014	6326	32.823	824	32.823	2319
32.8493	12920	9023	6520	32.849	781	32.849	2260
32.8756	12978	8880	6414	32.876	940	32.876	2277
32.9019	12984	9054	6451	32.902	904	32.902	2357
32.9281	12965	8937	6533	32.928	905	32.928	2318
32.9544	13042	8988	6367	32.954	922	32.954	2265
32.9806	13006	9014	6327	32.981	915	32.981	2266
33.0069	12992	8897	6499	33.007	871	33.007	2369
33.0332	12870	8970	6570	33.033	817	33.033	2233
33.0594	12907	8957	6443	33.059	864	33.059	2277
33.0857	12917	9024	6515	33.086	892	33.086	2391
33.1119	12834	8870	6430	33.112	892	33.112	2373
33.1382	12954	9037	6436	33.138	899	33.138	2294
33.1645	12973	9102	6474	33.164	812	33.164	2267
33.1907	12885	9085	6577	33.191	889	33.191	2251
33.217	12923	8895	6504	33.217	978	33.217	2359
33.2432	12975	8959	6471	33.243	891	33.243	2323
33.2695	13024	8962	6465	33.269	997	33.269	2315
33.2958	12903	8980	6377	33.296	857	33.296	2323
33.322	12914	8865	6510	33.322	848	33.322	2345
33.3483	13026	8975	6428	33.348	969	33.348	2287
33.3745	12926	8989	6487	33.375	964	33.375	2236
33.4008	12979	8889	6381	33.401	844	33.401	2351
33.4271	13030	9052	6305	33.427	882	33.427	2375
33.4533	12869	9021	6477	33.453	920	33.453	2239
33.4796	12944	8998	6510	33.48	844	33.48	2325
33.5059	12904	8898	6430	33.506	924	33.506	2487
33.5321	12896	9105	6444	33.532	923	33.532	2363
33.5584	12962	9064	6459	33.558	854	33.558	2236
33.5846	12882	8900	6330	33.585	919	33.585	2324
33.6109	13091	9185	6386	33.611	832	33.611	2419
33.6371	12905	9015	6392	33.637	944	33.637	2265
33.6634	12916	8942	6438	33.663	838	33.663	2272
33.6897	12932	9102	6513	33.69	896	33.69	2273
33.7159	12870	8959	6381	33.716	929	33.716	2376
33.7422	12956	9097	6488	33.742	876	33.742	2374
33.7685	12891	9043	6446	33.768	876	33.768	2415
33.7947	12907	9048	6348	33.795	889	33.795	2411
33.821	12930	9059	6493	33.821	858	33.821	2290
33.8472	12866	8813	6423	33.847	952	33.847	2280
33.8735	12957	9059	6460	33.873	908	33.873	2275
33.8998	12983	8867	6443	33.9	895	33.9	2319
33.926	12929	8899	6433	33.926	943	33.926	2355
33.9523	12977	8969	6488	33.952	918	33.952	2390
33.9785	13263	8997	6504	33.979	828	33.979	2351
34.0048	12947	8967	6537	34.005	814	34.005	2241
34.0311	12915	9075	6343	34.031	854	34.031	2345
34.0573	12814	8943	6515	34.057	888	34.057	2353
34.0836	12861	8951	6359	34.084	846	34.084	2279
34.1098	12924	8923	6442	34.11	917	34.11	2266
34.1361	12798	8998	6434	34.136	798	34.136	2358
34.1624	12961	9057	6391	34.162	899	34.162	2313
34.1886	12972	9031	6461	34.189	992	34.189	2351
34.2149	12796	9021	6532	34.215	964	34.215	2359
34.2411	13032	9013	6439	34.241	824	34.241	2296
34.2674	13089	8896	6559	34.267	871	34.267	2406
34.2937	12961	8944	6488	34.294	1032	34.294	2353
34.3199	12869	9091	6518	34.32	733	34.32	2277
34.3462	12972	9045	6637	34.346	891	34.346	2285
34.3725	12947	8950	6452	34.372	910	34.372	2388
34.3987	12920	9027	6490	34.399	972	34.399	2356
34.425	12960	8958	6516	34.425	965	34.425	2287
34.4512	13018	9052	6574	34.451	861	34.451	2291
34.4775	13002	9035	6377	34.477	882	34.477	2324
34.5037	12905	9107	6381	34.504	920	34.504	2338
34.53	12858	9035	6452	34.53	875	34.53	2344
34.5563	13072	8905	6451	34.556	871	34.556	2275
34.5825	13035	9100	6435	34.583	931	34.583	2363
34.6088	12898	8987	6280	34.609	974	34.609	2262
34.635	12972	8972	6654	34.635	882	34.635	2323
34.6613	12849	9137	6640	34.661	957	34.661	2393
34.6876	12897	9083	6480	34.688	948	34.688	2214
34.7138	12865	8949	6445	34.714	1007	34.714	2390
34.7401	12904	9147	6408	34.74	870	34.74	2362
34.7664	12963	9098	6377	34.766	861	34.766	2368
34.7926	12982	9090	6470	34.793	886	34.793	2487
34.8189	12906	9187	6580	34.819	952	34.819	2361
34.8451	12986	9042	6565	34.845	868	34.845	2368
34.8714	12937	9082	6421	34.871	841	34.871	2405
34.8977	12932	9010	6527	34.898	969	34.898	2385
34.9239	13022	9056	6536	34.924	905	34.924	2401
34.9502	13004	9028	6444	34.95	937	34.95	2337
34.9764	12989	8972	6358	34.976	956	34.976	2363
35.0027	13033	9262	6454	35.003	809	35.003	2352
35.029	12981	8863	6446	35.029	858	35.029	2274
35.0552	12938	8980	6397	35.055	961	35.055	2421
35.0815	13114	9113	6434	35.081	900	35.081	2407
35.1077	13012	9176	6472	35.108	819	35.108	2275
35.134	13096	8998	6557	35.134	983	35.134	2332
35.1603	13121	9048	6448	35.16	990	35.16	2410
35.1865	12952	8896	6514	35.187	913	35.187	2388
35.2128	13035	9100	6441	35.213	909	35.213	2436
35.239	12961	8928	6534	35.239	841	35.239	2537
35.2653	13068	9088	6555	35.265	999	35.265	2279
35.2916	13020	9113	6594	35.292	874	35.292	2406
35.3178	13062	9041	6383	35.318	924	35.318	2410
35.3441	13055	8935	6550	35.344	924	35.344	2414
35.3704	13058	8979	6537	35.37	851	35.37	2363
35.3966	12910	8983	6459	35.397	907	35.397	2367
35.4229	13039	9046	6432	35.423	959	35.423	2339
35.4491	12899	8927	6437	35.449	920	35.449	2347
35.4754	12929	9090	6528	35.475	882	35.475	2439
35.5016	13013	9104	6462	35.502	963	35.502	2330
35.5279	13081	8892	6423	35.528	926	35.528	2311
35.5542	12889	9104	6377	35.554	922	35.554	2507
35.5804	13039	9005	6515	35.58	875	35.58	2378
35.6067	13091	9061	6447	35.607	942	35.607	2388
35.633	13074	9088	6488	35.633	848	35.633	2383
35.6592	12989	9006	6450	35.659	923	35.659	2379
35.6855	12967	9102	6463	35.685	914	35.685	2387
35.7117	12976	9123	6560	35.712	910	35.712	2383
35.738	13072	9017	6689	35.738	966	35.738	2394
35.7643	13079	9133	6397	35.764	909	35.764	2365
35.7905	12972	9116	6378	35.791	989	35.791	2438
35.8168	12994	8918	6556	35.817	999	35.817	2375
35.843	12981	9030	6435	35.843	883	35.843	2476
35.8693	12927	9063	6646	35.869	923	35.869	2461
35.8956	13084	9036	6415	35.896	967	35.896	2501
35.9218	13086	9057	6569	35.922	903	35.922	2434
35.9481	12985	8953	6454	35.948	1014	35.948	2474
35.9743	12957	8962	6495	35.974	899	35.974	2461
36.0006	13033	9031	6704	36.001	880	36.001	2357
36.0269	13125	8993	6633	36.027	950	36.027	2467
36.0531	13008	9110	6572	36.053	829	36.053	2475
36.0794	13113	9182	6559	36.079	879	36.079	2479
36.1056	13089	9112	6576	36.106	978	36.106	2391
36.1319	13169	9049	6640	36.132	915	36.132	2455
36.1582	13052	9199	6522	36.158	1103	36.158	2418
36.1844	13034	9125	6735	36.184	1045	36.184	2390
36.2107	13103	9129	6655	36.211	1132	36.211	2468
36.237	13199	9127	6737	36.237	996	36.237	2478
36.2632	13120	9065	6716	36.263	886	36.263	2538
36.2895	13290	9123	6882	36.289	889	36.289	2552
36.3157	13163	9172	6786	36.316	1067	36.316	2626
36.342	13125	9226	7049	36.342	874	36.342	2503
36.3683	13297	9163	6904	36.368	958	36.368	2630
36.3945	13318	9073	6964	36.395	1016	36.395	2523
36.4208	13432	9314	7225	36.421	1059	36.421	2616
36.447	13315	9308	7256	36.447	1025	36.447	2538
36.4733	13349	9353	7283	36.473	987	36.473	2587
36.4995	13389	9301	7520	36.5	995	36.5	2651
36.5258	13446	9299	7676	36.526	1030	36.526	2624
36.5521	13557	9330	7917	36.552	1062	36.552	2786
36.5783	13428	9490	8019	36.578	1184	36.578	2733
36.6046	13513	9408	8223	36.605	1129	36.605	2752
36.6309	13611	9467	8350	36.631	1205	36.631	2917
36.6571	13567	9783	8711	36.657	1145	36.657	2781
36.6834	13655	9641	9005	36.683	1215	36.683	2940
36.7096	13860	9686	8973	36.71	1315	36.71	2960
36.7359	13723	9907	9095	36.736	1393	36.736	2945
36.7622	13901	10037	9207	36.762	1535	36.762	3077
36.7884	13902	9971	9046	36.788	1633	36.788	3150
36.8147	13918	10296	8908	36.815	1875	36.815	3029
36.8409	13995	10376	8876	36.841	2371	36.841	3166
36.8672	13923	10466	8652	36.867	2770	36.867	3174
36.8935	14007	10561	8607	36.893	3337	36.893	3217
36.9197	14105	10683	8404	36.92	3574	36.92	3262
36.946	14115	10793	8158	36.946	3253	36.946	3263
36.9722	14145	11001	7840	36.972	2890	36.972	3237
36.9985	14150	11005	7658	36.998	2779	36.998	3316
37.0248	14085	11203	7667	37.025	2510	37.025	3313
37.051	14134	11151	7404	37.051	2031	37.051	3246
37.0773	14046	11126	7340	37.077	1819	37.077	3300
37.1035	13942	11089	7204	37.104	1608	37.104	3140
37.1298	13942	11035	7032	37.13	1515	37.13	3167
37.1561	13918	11058	7095	37.156	1417	37.156	3009
37.1823	13930	10756	6885	37.182	1308	37.182	3068
37.2086	13734	10750	6928	37.209	1210	37.209	2856
37.2349	13749	10583	6878	37.235	1225	37.235	2899
37.2611	13687	10518	6803	37.261	1178	37.261	2830
37.2874	13629	10497	6823	37.287	1163	37.287	2931
37.3136	13469	10162	6568	37.314	1119	37.314	2880
37.3399	13447	10076	6741	37.34	1220	37.34	2789
37.3661	13594	9987	6680	37.366	1060	37.366	2725
37.3924	13427	9982	6674	37.392	1050	37.392	2767
37.4187	13471	9756	6669	37.419	957	37.419	2773
37.4449	13296	9751	6474	37.445	966	37.445	2709
37.4712	13281	9590	6730	37.471	1067	37.471	2694
37.4975	13250	9451	6432	37.497	1049	37.497	2595
37.5237	13239	9433	6545	37.524	939	37.524	2475
37.55	13307	9547	6699	37.55	1017	37.55	2609
37.5762	13217	9376	6733	37.576	1076	37.576	2480
37.6025	13077	9280	6440	37.602	1036	37.602	2620
37.6288	13201	9418	6619	37.629	956	37.629	2562
37.655	13269	9362	6649	37.655	947	37.655	2608
37.6813	13050	9164	6401	37.681	961	37.681	2550
37.7075	13011	9188	6687	37.708	939	37.708	2536
37.7338	13216	9109	6630	37.734	1017	37.734	2520
37.7601	13144	9252	6450	37.76	998	37.76	2505
37.7863	13078	9223	6538	37.786	882	37.786	2597
37.8126	13143	9184	6561	37.813	953	37.813	2477
37.8388	13047	9326	6509	37.839	820	37.839	2437
37.8651	13135	9088	6525	37.865	944	37.865	2470
37.8914	13104	9093	6556	37.891	979	37.891	2608
37.9176	13152	9179	6361	37.918	1034	37.918	2503
37.9439	12908	9121	6481	37.944	926	37.944	2509
37.9701	13049	9072	6598	37.97	952	37.97	2551
37.9964	13006	9107	6430	37.996	914	37.996	2524
38.0227	12883	9092	6622	38.023	1001	38.023	2509
38.0489	12926	9177	6493	38.049	1045	38.049	2460
38.0752	13065	9190	6550	38.075	959	38.075	2504
38.1014	13032	8945	6592	38.101	947	38.101	2470
38.1277	13068	9061	6731	38.128	1054	38.128	2484
38.154	13020	9086	6604	38.154	1042	38.154	2436
38.1802	13187	8870	6490	38.18	942	38.18	2517
38.2065	13027	9075	6552	38.206	1111	38.206	2532
38.2328	13096	9051	6427	38.233	1025	38.233	2461
38.259	12965	9003	6487	38.259	893	38.259	2425
38.2853	13033	8938	6599	38.285	987	38.285	2438
38.3115	13042	9207	6633	38.312	959	38.312	2404
38.3378	13018	9096	6838	38.338	1010	38.338	2511
38.364	13014	8976	6663	38.364	936	38.364	2568
38.3903	12997	9100	6832	38.39	1016	38.39	2604
38.4166	12972	9145	6872	38.417	1004	38.417	2544
38.4428	12955	9157	6739	38.443	1035	38.443	2541
38.4691	13146	9143	6749	38.469	1064	38.469	2559
38.4954	13057	9088	6669	38.495	1017	38.495	2555
38.5216	13028	9162	6780	38.522	979	38.522	2389
38.5479	13132	8983	6714	38.548	1152	38.548	2529
38.5741	13074	9085	6779	38.574	1081	38.574	2515
38.6004	13113	9214	6620	38.6	1159	38.6	2411
38.6267	12963	9097	6537	38.627	1340	38.627	2575
38.6529	13056	9154	6539	38.653	1084	38.653	2673
38.6792	13063	9284	6566	38.679	1192	38.679	2566
38.7054	13107	9047	6571	38.705	1156	38.705	2627
38.7317	13018	9152	6694	38.732	1094	38.732	2547
38.758	13149	9149	6523	38.758	1086	38.758	2533
38.7842	13148	9298	6506	38.784	997	38.784	2553
38.8105	12997	9180	6441	38.81	1009	38.81	2471
38.8367	12980	9115	6647	38.837	982	38.837	2550
38.863	13098	9230	6558	38.863	1014	38.863	2485
38.8893	13051	9096	6650	38.889	1011	38.889	2473
38.9155	13026	9033	6611	38.916	1033	38.916	2564
38.9418	12972	9062	6425	38.942	1000	38.942	2469
38.968	13044	9013	6596	38.968	1014	38.968	2562
38.9943	13147	9221	6604	38.994	957	38.994	2520
39.0206	12958	9186	6323	39.021	1078	39.021	2511
39.0468	13028	9027	6428	39.047	940	39.047	2590
39.0731	12929	9007	6479	39.073	988	39.073	2558
39.0994	12943	9035	6447	39.099	1044	39.099	2453
39.1256	12988	9066	6488	39.126	981	39.126	2546
39.1519	13004	9140	6492	39.152	946	39.152	2406
39.1781	13002	9024	6459	39.178	919	39.178	2523
39.2044	13034	9000	6575	39.204	1044	39.204	2475
39.2306	12994	9069	6451	39.231	940	39.231	2582
39.2569	12972	9076	6573	39.257	976	39.257	2437
39.2832	13003	8980	6558	39.283	936	39.283	2607
39.3094	12906	9039	6620	39.309	913	39.309	2410
39.3357	13011	9082	6509	39.336	1015	39.336	2544
39.362	12976	9006	6529	39.362	1059	39.362	2452
39.3882	12816	8884	6470	39.388	1041	39.388	2445
39.4145	13017	8985	6439	39.414	991	39.414	2462
39.4407	12961	9069	6585	39.441	994	39.441	2486
39.467	12888	8953	6456	39.467	1092	39.467	2434
39.4933	12929	8983	6394	39.493	986	39.493	2447
39.5195	12851	8936	6524	39.52	1066	39.52	2427
39.5458	12923	9001	6469	39.546	970	39.546	2442
39.572	12873	9032	6447	39.572	1023	39.572	2475
39.5983	12977	8870	6538	39.598	1102	39.598	2621
39.6246	12979	9012	6462	39.625	1044	39.625	2492
39.6508	12864	8883	6459	39.651	1027	39.651	2436
39.6771	12937	8968	6497	39.677	984	39.677	2405
39.7033	12994	9004	6480	39.703	1038	39.703	2497
39.7296	12856	8948	6416	39.73	1080	39.73	2501
39.7559	13045	9046	6539	39.756	920	39.756	2570
39.7821	12943	9082	6388	39.782	997	39.782	2425
39.8084	13014	8938	6442	39.808	998	39.808	2485
39.8347	13016	9091	6499	39.835	1093	39.835	2499
39.8609	12878	9171	6417	39.861	972	39.861	2503
39.8872	12907	8837	6448	39.887	946	39.887	2494
39.9134	12880	8850	6352	39.913	1047	39.913	2445
39.9397	12990	9006	6414	39.94	991	39.94	2536
39.9659	12965	8909	6429	39.966	980	39.966	2412
39.9922	12968	8966	6513	39.992	965	39.992	2470
40.0185	12962	9122	6441	40.018	1023	40.018	2494
40.0447	12933	8918	6311	40.045	1019	40.045	2496
40.071	12917	9064	6377	40.071	969	40.071	2519
40.0973	12878	8927	6482	40.097	1060	40.097	2428
40.1235	12910	8941	6478	40.124	978	40.124	2509
40.1498	12890	8816	6439	40.15	993	40.15	2601
40.176	12971	8976	6474	40.176	1038	40.176	2529
40.2023	12990	9085	6520	40.202	986	40.202	2554
40.2285	12980	8917	6515	40.229	860	40.229	2498
40.2548	12868	9073	6459	40.255	1009	40.255	2433
40.2811	12948	8947	6513	40.281	955	40.281	2529
40.3073	13029	8978	6517	40.307	1032	40.307	2552
40.3336	12976	9163	6413	40.334	988	40.334	2500
40.3599	13049	9029	6456	40.36	961	40.36	2425
40.3861	12864	8949	6433	40.386	1085	40.386	2562
40.4124	12966	8862	6462	40.412	1051	40.412	2452
40.4386	12910	8994	6358	40.439	958	40.439	2542
40.4649	12916	8859	6456	40.465	1032	40.465	2438
40.4912	12918	9067	6420	40.491	1026	40.491	2525
40.5174	12886	9089	6512	40.517	1097	40.517	2566
40.5437	12793	8923	6642	40.544	897	40.544	2519
40.5699	12877	8952	6245	40.57	997	40.57	2437
40.5962	12978	8978	6406	40.596	1061	40.596	2601
40.6225	12925	8972	6540	40.622	1088	40.622	2496
40.6487	12811	8879	6476	40.649	973	40.649	2462
40.675	12883	9044	6420	40.675	925	40.675	2530
40.7012	13057	8973	6518	40.701	897	40.701	2471
40.7275	12899	8950	6288	40.727	929	40.727	2602
40.7538	12914	9171	6405	40.754	1008	40.754	2543
40.78	12829	8889	6421	40.78	933	40.78	2431
40.8063	12959	8945	6421	40.806	879	40.806	2462
40.8325	12957	8838	6420	40.833	962	40.833	2561
40.8588	12967	8908	6485	40.859	887	40.859	2520
40.8851	12866	8925	6280	40.885	898	40.885	2441
40.9113	12899	9050	6448	40.911	1035	40.911	2507
40.9376	12801	8848	6390	40.938	992	40.938	2560
40.9639	13049	8993	6465	40.964	919	40.964	2440
40.9901	12942	8886	6418	40.99	1028	40.99	2457
41.0164	12845	8988	6369	41.016	1042	41.016	2438
41.0426	12922	8767	6478	41.043	915	41.043	2425
41.0689	12843	9016	6567	41.069	973	41.069	2620
41.0951	12891	9055	6315	41.095	986	41.095	2548
41.1214	12991	9013	6405	41.121	981	41.121	2452
41.1477	12995	9048	6431	41.148	942	41.148	2584
41.1739	12951	8876	6484	41.174	976	41.174	2561
41.2002	12910	8934	6445	41.2	948	41.2	2428
41.2265	12904	9050	6457	41.226	986	41.226	2493
41.2527	12881	8991	6580	41.253	939	41.253	2497
41.279	12894	8848	6480	41.279	923	41.279	2436
41.3052	12967	8873	6473	41.305	1003	41.305	2603
41.3315	12708	8901	6432	41.331	1038	41.331	2417
41.3578	12877	8967	6401	41.358	1024	41.358	2548
41.384	12830	8897	6425	41.384	912	41.384	2443
41.4103	12875	8958	6373	41.41	995	41.41	2510
41.4365	12984	9018	6525	41.437	959	41.437	2497
41.4628	12861	8903	6269	41.463	919	41.463	2524
41.4891	12724	8953	6450	41.489	1025	41.489	2516
41.5153	12986	9006	6397	41.515	935	41.515	2613
41.5416	12924	8874	6406	41.542	938	41.542	2485
41.5678	12853	8749	6546	41.568	965	41.568	2502
41.5941	12922	8915	6356	41.594	920	41.594	2561
41.6204	12856	9033	6371	41.62	981	41.62	2463
41.6466	12874	8959	6409	41.647	1032	41.647	2427
41.6729	12849	8945	6392	41.673	1043	41.673	2477
41.6992	12938	8914	6486	41.699	893	41.699	2530
41.7254	12934	9096	6449	41.725	994	41.725	2446
41.7517	12941	8928	6352	41.752	968	41.752	2492
41.7779	12922	8921	6475	41.778	1014	41.778	2486
41.8042	12923	8941	6323	41.804	948	41.804	2491
41.8304	12883	8771	6341	41.83	1092	41.83	2497
41.8567	12981	9103	6454	41.857	975	41.857	2464
41.883	12977	8925	6479	41.883	923	41.883	2518
41.9092	12928	9037	6317	41.909	1040	41.909	2581
41.9355	12844	9011	6455	41.935	865	41.935	2549
41.9618	13031	9061	6390	41.962	934	41.962	2482
41.988	12773	8986	6439	41.988	836	41.988	2587
42.0143	12861	8997	6328	42.014	900	42.014	2556
42.0405	12847	8943	6491	42.041	1026	42.041	2506
42.0668	12909	8911	6431	42.067	999	42.067	2475
42.0931	12934	8972	6495	42.093	987	42.093	2522
42.1193	12977	8927	6514	42.119	938	42.119	2499
42.1456	12858	8978	6278	42.146	1021	42.146	2441
42.1718	13017	9021	6410	42.172	1004	42.172	2495
42.1981	12895	8960	6310	42.198	1021	42.198	2491
42.2244	12815	8989	6374	42.224	966	42.224	2548
42.2506	12878	9064	6424	42.251	1048	42.251	2441
42.2769	12864	9019	6314	42.277	936	42.277	2451
42.3031	12846	8961	6407	42.303	966	42.303	2530
42.3294	12895	9057	6365	42.329	815	42.329	2605
42.3557	12878	8970	6294	42.356	980	42.356	2629
42.3819	12870	8978	6372	42.382	1063	42.382	2498
42.4082	12902	8979	6342	42.408	1062	42.408	2543
42.4344	12907	8953	6284	42.434	998	42.434	2495
42.4607	12823	8970	6359	42.461	1051	42.461	2540
42.487	12884	8900	6380	42.487	874	42.487	2487
42.5132	12945	9007	6482	42.513	932	42.513	2572
42.5395	12976	9071	6336	42.539	981	42.539	2589
42.5658	12970	9021	6465	42.566	1003	42.566	2559
42.592	12942	9077	6365	42.592	1041	42.592	2531
42.6183	12826	8904	6483	42.618	922	42.618	2543
42.6445	12885	8994	6583	42.645	996	42.645	2620
42.6708	12905	8973	6320	42.671	893	42.671	2505
42.697	12843	8825	6454	42.697	1010	42.697	2407
42.7233	12874	8965	6400	42.723	990	42.723	2428
42.7496	12989	9118	6371	42.75	963	42.75	2574
42.7758	12888	8968	6418	42.776	1011	42.776	2457
42.8021	12958	8999	6342	42.802	957	42.802	2593
42.8284	12866	9056	6430	42.828	915	42.828	2530
42.8546	12855	8988	6363	42.855	925	42.855	2541
42.8809	12901	8810	6493	42.881	847	42.881	2566
42.9071	12854	8986	6429	42.907	891	42.907	2479
42.9334	12899	8885	6431	42.933	925	42.933	2610
42.9597	12769	8995	6515	42.96	1001	42.96	2552
42.9859	12796	9056	6249	42.986	941	42.986	2499
43.0122	12891	8834	6547	43.012	980	43.012	2494
43.0384	12965	9065	6330	43.038	938	43.038	2588
43.0647	12812	8903	6366	43.065	1053	43.065	2612
43.091	12930	9081	6360	43.091	985	43.091	2472
43.1172	12833	9004	6206	43.117	1006	43.117	2583
43.1435	12801	8941	6251	43.143	1002	43.143	2587
43.1697	13029	9072	6301	43.17	957	43.17	2555
43.196	12933	8976	6445	43.196	970	43.196	2553
43.2223	12879	8956	6485	43.222	839	43.222	2422
43.2485	12845	8948	6455	43.249	1050	43.249	2529
43.2748	12844	8989	6394	43.275	981	43.275	2593
43.301	12904	9167	6381	43.301	1043	43.301	2519
43.3273	12985	8915	6462	43.327	1009	43.327	2627
43.3536	12942	8972	6491	43.354	993	43.354	2544
43.3798	12869	9114	6384	43.38	1017	43.38	2458
43.4061	12876	8966	6404	43.406	951	43.406	2523
43.4323	12928	8957	6375	43.432	931	43.432	2523
43.4586	12972	9060	6491	43.459	1066	43.459	2554
43.4849	12799	8993	6346	43.485	957	43.485	2591
43.5111	12902	9133	6465	43.511	896	43.511	2505
43.5374	12828	8984	6381	43.537	1018	43.537	2598
43.5637	12942	8954	6323	43.564	977	43.564	2580
43.5899	12961	9004	6375	43.59	1026	43.59	2584
43.6162	12900	8935	6397	43.616	970	43.616	2607
43.6424	12889	8967	6502	43.642	1036	43.642	2642
43.6687	12993	9116	6290	43.669	903	43.669	2572
43.6949	12989	8993	6442	43.695	1022	43.695	2598
43.7212	12939	8974	6338	43.721	937	43.721	2518
43.7475	13006	9080	6389	43.747	1000	43.747	2581
43.7737	12980	9063	6376	43.774	1052	43.774	2624
43.8	12899	8987	6443	43.8	969	43.8	2656
43.8263	12869	8978	6494	43.826	1000	43.826	2539
43.8525	12958	8980	6317	43.853	1000	43.853	2589
43.8788	12939	9026	6461	43.879	922	43.879	2630
43.905	12949	9121	6294	43.905	1067	43.905	2578
43.9313	12894	9051	6364	43.931	992	43.931	2680
43.9576	12952	8982	6559	43.958	962	43.958	2582
43.9838	12920	9090	6347	43.984	864	43.984	2564
44.0101	12926	9047	6333	44.01	887	44.01	2637
44.0363	12993	9102	6381	44.036	1010	44.036	2655
44.0626	12930	8985	6266	44.063	1018	44.063	2498
44.0889	12927	9036	6517	44.089	948	44.089	2645
44.1151	12916	9018	6399	44.115	995	44.115	2652
44.1414	12872	8940	6497	44.141	956	44.141	2647
44.1676	13042	8978	6318	44.168	1057	44.168	2525
44.1939	12930	8896	6527	44.194	960	44.194	2610
44.2202	12973	9117	6537	44.22	930	44.22	2702
44.2464	12963	8973	6406	44.246	1087	44.246	2678
44.2727	12906	8917	6635	44.273	957	44.273	2547
44.2989	12957	9052	6502	44.299	961	44.299	2459
44.3252	12853	9121	6446	44.325	976	44.325	2554
44.3515	12964	9090	6583	44.351	975	44.351	2628
44.3777	12957	8860	6342	44.378	969	44.378	2680
44.404	13018	9008	6689	44.404	1009	44.404	2718
44.4303	13021	9052	6414	44.43	942	44.43	2570
44.4565	12937	9075	6689	44.456	905	44.456	2622
44.4828	12912	9062	6602	44.483	1009	44.483	2629
44.509	13034	8925	6714	44.509	898	44.509	2675
44.5353	13015	9183	6567	44.535	1085	44.535	2712
44.5615	13019	9091	6638	44.562	986	44.562	2683
44.5878	12986	9025	6739	44.588	986	44.588	2662
44.6141	12987	9165	6658	44.614	1085	44.614	2729
44.6403	13052	9087	6859	44.64	1196	44.64	2724
44.6666	13129	9254	6962	44.667	1071	44.667	2660
44.6928	13089	9162	6912	44.693	1094	44.693	2703
44.7191	13059	9216	6831	44.719	1139	44.719	2758
44.7454	13106	9225	6754	44.745	1284	44.745	2732
44.7716	13088	9181	6818	44.772	1277	44.772	2819
44.7979	13094	9343	6680	44.798	1346	44.798	2733
44.8242	13082	9248	6799	44.824	1456	44.824	2712
44.8504	13021	9285	6860	44.85	1526	44.85	2718
44.8767	13210	9350	6689	44.877	1635	44.877	2790
44.9029	13168	9471	6778	44.903	1676	44.903	2803
44.9292	13099	9407	6676	44.929	1424	44.929	2872
44.9555	13186	9234	6614	44.955	1393	44.955	2784
44.9817	13050	9393	6814	44.982	1526	44.982	2798
45.008	13130	9408	6692	45.008	1344	45.008	2809
45.0342	13077	9432	6544	45.034	1208	45.034	2979
45.0605	13066	9444	6611	45.06	1174	45.06	2782
45.0868	13133	9468	6637	45.087	1128	45.087	2842
45.113	13076	9264	6663	45.113	1025	45.113	2880
45.1393	13085	9412	6451	45.139	1139	45.139	2750
45.1655	13184	9210	6398	45.166	1122	45.166	2638
45.1918	13125	9406	6512	45.192	1098	45.192	2711
45.2181	13088	9306	6422	45.218	987	45.218	2762
45.2443	13012	9372	6541	45.244	1097	45.244	2672
45.2706	13115	9362	6424	45.271	938	45.271	2743
45.2968	13031	9294	6407	45.297	1046	45.297	2613
45.3231	13198	9307	6593	45.323	1002	45.323	2782
45.3494	13060	9157	6386	45.349	960	45.349	2709
45.3756	13008	9221	6543	45.376	1113	45.376	2695
45.4019	13132	9171	6489	45.402	973	45.402	2647
45.4282	12872	9215	6477	45.428	1006	45.428	2706
45.4544	12934	9222	6390	45.454	995	45.454	2690
45.4807	12930	9113	6506	45.481	1007	45.481	2560
45.5069	12922	9140	6385	45.507	1106	45.507	2659
45.5332	12925	9240	6429	45.533	1001	45.533	2667
45.5594	13048	9071	6450	45.559	969	45.559	2719
45.5857	12986	9096	6280	45.586	1038	45.586	2563
45.612	13005	9030	6355	45.612	1047	45.612	2595
45.6382	13056	9090	6515	45.638	969	45.638	2598
45.6645	13004	8990	6389	45.664	995	45.664	2590
45.6908	12897	9150	6554	45.691	949	45.691	2554
45.717	12983	9046	6341	45.717	893	45.717	2586
45.7433	12879	9050	6476	45.743	926	45.743	2724
45.7695	13000	9078	6334	45.77	992	45.77	2644
45.7958	12938	9129	6349	45.796	1004	45.796	2616
45.8221	12904	8836	6384	45.822	971	45.822	2557
45.8483	12868	9096	6449	45.848	1018	45.848	2589
45.8746	12960	9143	6295	45.875	951	45.875	2621
45.9008	12852	9093	6314	45.901	973	45.901	2607
45.9271	12910	8973	6428	45.927	1041	45.927	2650
45.9534	12933	9080	6378	45.953	1018	45.953	2646
45.9796	13003	9104	6382	45.98	1003	45.98	2632
46.0059	13106	9194	6398	46.006	907	46.006	2700
46.0321	12962	9009	6284	46.032	999	46.032	2576
46.0584	13034	9027	6418	46.058	996	46.058	2663
46.0847	13040	8937	6430	46.085	1061	46.085	2619
46.1109	12777	9082	6359	46.111	963	46.111	2674
46.1372	12867	8903	6444	46.137	955	46.137	2665
46.1634	12951	8901	6342	46.163	949	46.163	2633
46.1897	12858	8908	6438	46.19	1045	46.19	2597
46.216	12903	8763	6356	46.216	952	46.216	2616
46.2422	12918	8933	6395	46.242	915	46.242	2601
46.2685	12745	8987	6528	46.268	950	46.268	2711
46.2948	12955	9042	6637	46.295	994	46.295	2735
46.321	12919	9002	6340	46.321	992	46.321	2554
46.3473	12967	8915	6335	46.347	949	46.347	2618
46.3735	12954	8944	6426	46.374	939	46.374	2605
46.3998	12929	9039	6432	46.4	939	46.4	2742
46.426	12934	8959	6392	46.426	1007	46.426	2622
46.4523	12876	9039	6314	46.452	981	46.452	2621
46.4786	12988	8946	6415	46.479	925	46.479	2574
46.5048	13013	9047	6464	46.505	1064	46.505	2570
46.5311	12929	8990	6541	46.531	1044	46.531	2665
46.5573	12895	9028	6400	46.557	939	46.557	2696
46.5836	13040	9217	6265	46.584	991	46.584	2630
46.6099	12934	9160	6443	46.61	939	46.61	2648
46.6361	12872	9099	6384	46.636	937	46.636	2738
46.6624	12732	9011	6517	46.662	995	46.662	2575
46.6887	12868	9033	6411	46.689	991	46.689	2551
46.7149	12857	8901	6367	46.715	991	46.715	2734
46.7412	12945	8907	6282	46.741	990	46.741	2679
46.7674	12789	9040	6445	46.767	887	46.767	2583
46.7937	12910	8968	6293	46.794	906	46.794	2661
46.82	12919	9018	6495	46.82	998	46.82	2570
46.8462	13108	8985	6352	46.846	959	46.846	2694
46.8725	12980	8984	6365	46.872	946	46.872	2644
46.8987	12891	9005	6382	46.899	875	46.899	2611
46.925	12898	8872	6368	46.925	972	46.925	2675
46.9513	12983	9068	6365	46.951	1066	46.951	2673
46.9775	12741	9053	6325	46.978	1050	46.978	2738
47.0038	12889	8938	6495	47.004	960	47.004	2500
47.03	12819	9038	6452	47.03	1013	47.03	2632
47.0563	12926	8996	6524	47.056	1070	47.056	2698
47.0826	12763	9111	6504	47.083	925	47.083	2623
47.1088	12871	8888	6252	47.109	1003	47.109	2695
47.1351	13018	9020	6414	47.135	1059	47.135	2645
47.1613	12913	9045	6404	47.161	1061	47.161	2598
47.1876	12884	8944	6414	47.188	878	47.188	2649
47.2139	12851	8946	6416	47.214	951	47.214	2648
47.2401	12903	8977	6422	47.24	1054	47.24	2655
47.2664	12850	8941	6363	47.266	1048	47.266	2649
47.2927	12864	8890	6392	47.293	1077	47.293	2703
47.3189	12966	8951	6369	47.319	1049	47.319	2574
47.3452	13011	8991	6325	47.345	865	47.345	2704
47.3714	12946	8944	6293	47.371	1009	47.371	2698
47.3977	12799	9054	6528	47.398	1023	47.398	2549
47.4239	12990	8954	6512	47.424	902	47.424	2611
47.4502	12940	8943	6411	47.45	987	47.45	2644
47.4765	12970	8964	6364	47.476	988	47.476	2653
47.5027	12904	8916	6353	47.503	964	47.503	2720
47.529	12975	8987	6418	47.529	960	47.529	2655
47.5553	12846	8960	6363	47.555	1050	47.555	2611
47.5815	12897	8976	6454	47.582	990	47.582	2588
47.6078	12800	8913	6508	47.608	995	47.608	2715
47.634	13007	9000	6378	47.634	988	47.634	2673
47.6603	12916	8811	6381	47.66	1062	47.66	2761
47.6866	12952	9122	6388	47.687	1117	47.687	2562
47.7128	12923	8822	6343	47.713	948	47.713	2746
47.7391	12760	8963	6481	47.739	919	47.739	2712
47.7653	13092	8880	6515	47.765	1005	47.765	2564
47.7916	12871	8999	6499	47.792	1017	47.792	2567
47.8179	12891	8960	6362	47.818	944	47.818	2611
47.8441	13008	8997	6437	47.844	927	47.844	2693
47.8704	12814	9100	6264	47.87	1020	47.87	2798
47.8966	12917	9000	6421	47.897	968	47.897	2725
47.9229	12955	9051	6318	47.923	933	47.923	2694
47.9492	12936	9022	6470	47.949	948	47.949	2642
47.9754	13009	8949	6512	47.975	1008	47.975	2628
48.0017	12938	9001	6455	48.002	1069	48.002	2704
48.0279	13020	9139	6284	48.028	953	48.028	2656
48.0542	12830	8912	6329	48.054	975	48.054	2627
48.0805	12912	9015	6328	48.08	939	48.08	2569
48.1067	12844	8999	6234	48.107	988	48.107	2706
48.133	12976	8945	6222	48.133	894	48.133	2662
48.1593	12866	8905	6440	48.159	1023	48.159	2633
48.1855	13029	9028	6283	48.185	964	48.185	2695
48.2118	12925	8946	6338	48.212	1046	48.212	2667
48.238	12878	8979	6358	48.238	957	48.238	2784
48.2643	12858	8938	6415	48.264	996	48.264	2603
48.2906	12892	8863	6460	48.291	1022	48.291	2599
48.3168	12866	8842	6391	48.317	1015	48.317	2712
48.3431	12883	9006	6483	48.343	977	48.343	2676
48.3693	12844	8996	6498	48.369	973	48.369	2727
48.3956	12856	9063	6266	48.396	1007	48.396	2643
48.4218	12847	8851	6421	48.422	970	48.422	2609
48.4481	13031	9091	6485	48.448	910	48.448	2602
48.4744	12912	8842	6234	48.474	991	48.474	2704
48.5006	12851	9014	6502	48.501	1029	48.501	2698
48.5269	13012	9056	6442	48.527	946	48.527	2644
48.5532	12835	8943	6385	48.553	1014	48.553	2662
48.5794	12942	8996	6339	48.579	1045	48.579	2683
48.6057	12842	8968	6350	48.606	898	48.606	2662
48.6319	12890	8972	6394	48.632	1113	48.632	2758
48.6582	12999	9068	6448	48.658	1047	48.658	2738
48.6845	12841	8964	6290	48.684	969	48.684	2646
48.7107	12972	8955	6393	48.711	971	48.711	2652
48.737	12841	9089	6466	48.737	1048	48.737	2542
48.7632	12862	8835	6420	48.763	1121	48.763	2701
48.7895	12841	8874	6326	48.789	1015	48.789	2704
48.8158	12864	9048	6379	48.816	991	48.816	2702
48.842	12883	8868	6289	48.842	1137	48.842	2738
48.8683	12806	8901	6439	48.868	1093	48.868	2643
48.8945	12813	8905	6379	48.895	934	48.895	2715
48.9208	12899	9038	6316	48.921	1068	48.921	2760
48.9471	12926	9028	6408	48.947	998	48.947	2627
48.9733	12948	9003	6419	48.973	868	48.973	2664
48.9996	12846	8948	6405	49	1054	49	2670
49.0258	12828	9119	6259	49.026	1051	49.026	2672
49.0521	12789	8991	6399	49.052	933	49.052	2597
49.0784	12883	9136	6457	49.078	1005	49.078	2684
49.1046	12953	9034	6356	49.105	941	49.105	2604
49.1309	12903	9036	6419	49.131	996	49.131	2735
49.1572	12891	9060	6295	49.157	991	49.157	2665
49.1834	12825	8969	6415	49.183	1069	49.183	2727
49.2097	12879	9019	6316	49.21	990	49.21	2724
49.2359	12847	9011	6434	49.236	1003	49.236	2663
49.2622	12906	8968	6280	49.262	1054	49.262	2758
49.2884	12993	9027	6399	49.288	978	49.288	2657
49.3147	12704	8953	6473	49.315	1031	49.315	2736
49.341	13011	8903	6246	49.341	1022	49.341	2760
49.3672	12807	9106	6335	49.367	894	49.367	2770
49.3935	12712	9133	6442	49.393	893	49.393	2713
49.4198	12981	8923	6372	49.42	978	49.42	2715
49.446	12917	8872	6345	49.446	1038	49.446	2693
49.4723	12961	9023	6362	49.472	954	49.472	2628
49.4985	12794	9074	6477	49.499	910	49.499	2659
49.5248	12929	8945	6264	49.525	979	49.525	2669
49.5511	12862	8963	6297	49.551	967	49.551	2702
49.5773	12962	8950	6419	49.577	1055	49.577	2689
49.6036	12974	9068	6234	49.604	949	49.604	2731
49.6298	12728	8943	6403	49.63	1010	49.63	2759
49.6561	12936	9028	6389	49.656	1008	49.656	2671
49.6824	12947	9021	6314	49.682	997	49.682	2598
49.7086	13076	9049	6461	49.709	971	49.709	2773
49.7349	12924	9101	6383	49.735	1053	49.735	2720
49.7611	12975	9020	6330	49.761	942	49.761	2580
49.7874	12971	8907	6314	49.787	1101	49.787	2691
49.8137	12808	8997	6469	49.814	1067	49.814	2642
49.8399	12714	8861	6301	49.84	995	49.84	2621
49.8662	12791	9028	6496	49.866	1010	49.866	2727
49.8924	12816	9059	6393	49.892	861	49.892	2734
49.9187	12892	8983	6381	49.919	975	49.919	2696
49.945	12828	9128	6338	49.945	1000	49.945	2679
49.9712	12985	8944	6313	49.971	1035	49.971	2700
49.9975	12818	8924	6472	49.997	1062	49.997	2699
50.0237	13031	9063	6226	50.024	1059	50.024	2676
50.05	12973	8962	6406	50.05	978	50.05	2747
50.0763	12960	8911	6250	50.076	962	50.076	2810
50.1025	12951	8996	6378	50.103	987	50.103	2676
50.1288	12760	8852	6245	50.129	953	50.129	2732
50.1551	12799	8970	6515	50.155	1038	50.155	2666
50.1813	12772	8969	6338	50.181	1074	50.181	2700
50.2076	12809	9027	6337	50.208	1060	50.208	2687
50.2338	13030	8936	6441	50.234	1029	50.234	2729
50.2601	12932	9022	6353	50.26	982	50.26	2723
50.2863	12919	9150	6323	50.286	1092	50.286	2670
50.3126	12958	9062	6406	50.313	973	50.313	2618
50.3389	12755	9014	6431	50.339	948	50.339	2600
50.3651	12940	9049	6452	50.365	1035	50.365	2843
50.3914	12985	9069	6380	50.391	949	50.391	2698
50.4177	12908	8998	6429	50.418	976	50.418	2725
50.4439	12825	8979	6354	50.444	951	50.444	2649
50.4702	12927	9003	6424	50.47	999	50.47	2669
50.4964	12933	9007	6427	50.496	932	50.496	2794
50.5227	12935	8925	6282	50.523	970	50.523	2749
50.549	12862	9002	6199	50.549	1001	50.549	2794
50.5752	12852	8817	6190	50.575	1067	50.575	2815
50.6015	12897	8982	6281	50.601	920	50.601	2720
50.6277	12902	9107	6348	50.628	982	50.628	2771
50.654	12938	8973	6328	50.654	1008	50.654	2694
50.6803	13030	8941	6380	50.68	1006	50.68	2681
50.7065	12906	9152	6224	50.707	1019	50.707	2672
50.7328	12864	9059	6375	50.733	1028	50.733	2832
50.759	12801	9007	6313	50.759	1015	50.759	2749
50.7853	12970	9112	6416	50.785	1004	50.785	2786
50.8116	12957	9020	6395	50.812	1027	50.812	2655
50.8378	12882	8960	6352	50.838	993	50.838	2652
50.8641	12824	8996	6375	50.864	1081	50.864	2646
50.8903	13037	9057	6421	50.89	1027	50.89	2705
50.9166	12834	9098	6394	50.917	1115	50.917	2660
50.9429	12822	8945	6252	50.943	1033	50.943	2797
50.9691	12826	9074	6509	50.969	946	50.969	2846
50.9954	13001	9038	6401	50.995	954	50.995	2698
51.0217	12992	9065	6330	51.022	984	51.022	2766
51.0479	12844	8997	6409	51.048	1079	51.048	2776
51.0742	12891	8979	6404	51.074	1033	51.074	2726
51.1004	12952	8870	6374	51.1	989	51.1	2593
51.1267	13019	8925	6225	51.127	1022	51.127	2814
51.1529	12940	9022	6477	51.153	1097	51.153	2737
51.1792	12857	9042	6137	51.179	943	51.179	2722
51.2055	12904	8949	6395	51.205	1146	51.205	2641
51.2317	12937	8806	6312	51.232	1016	51.232	2688
51.258	12828	9093	6403	51.258	921	51.258	2739
51.2843	12915	9011	6440	51.284	985	51.284	2669
51.3105	12946	9051	6351	51.311	1030	51.311	2607
51.3368	12840	8854	6379	51.337	1073	51.337	2738
51.363	12938	9045	6314	51.363	1022	51.363	2779
51.3893	12896	9060	6308	51.389	921	51.389	2667
51.4156	12906	8908	6343	51.416	1022	51.416	2684
51.4418	12859	9018	6370	51.442	1053	51.442	2728
51.4681	13001	9012	6350	51.468	1022	51.468	2698
51.4943	12784	8993	6313	51.494	1024	51.494	2730
51.5206	12832	9138	6396	51.521	1027	51.521	2642
51.5469	12878	9047	6120	51.547	946	51.547	2643
51.5731	12846	9029	6261	51.573	1081	51.573	2805
51.5994	12828	9101	6367	51.599	1031	51.599	2656
51.6256	12907	9005	6372	51.626	902	51.626	2758
51.6519	12808	8950	6408	51.652	1046	51.652	2758
51.6782	12829	9065	6238	51.678	1046	51.678	2769
51.7044	12803	8984	6419	51.704	963	51.704	2743
51.7307	12717	9072	6252	51.731	991	51.731	2795
51.7569	12757	8931	6285	51.757	1008	51.757	2688
51.7832	12838	9086	6131	51.783	1103	51.783	2676
51.8095	12876	9051	6235	51.809	1054	51.809	2792
51.8357	12886	8935	6237	51.836	955	51.836	2684
51.862	12770	9027	6198	51.862	1046	51.862	2703
51.8882	12897	8850	6430	51.888	1083	51.888	2751
51.9145	12837	8828	6342	51.914	963	51.914	2690
51.9408	12897	8871	6392	51.941	939	51.941	2733
51.967	12827	8878	6293	51.967	1006	51.967	2687
51.9933	12774	9154	6161	51.993	1033	51.993	2681
52.0196	12760	9057	6390	52.02	1007	52.02	2762
52.0458	12781	8730	6359	52.046	992	52.046	2671
52.0721	12992	8971	6283	52.072	1078	52.072	2640
52.0983	12721	8899	6442	52.098	1011	52.098	2684
52.1246	12911	9093	6271	52.125	1019	52.125	2714
52.1508	12761	8997	6455	52.151	1013	52.151	2680
52.1771	12870	9017	6333	52.177	926	52.177	2658
52.2034	12887	8981	6333	52.203	866	52.203	2607
52.2296	12972	8918	6372	52.23	1006	52.23	2692
52.2559	12870	9030	6464	52.256	939	52.256	2704
52.2822	12976	8853	6426	52.282	917	52.282	2729
52.3084	12940	8906	6473	52.308	1120	52.308	2698
52.3347	12869	9040	6270	52.335	999	52.335	2738
52.3609	12782	9065	6238	52.361	902	52.361	2739
52.3872	12761	8977	6297	52.387	947	52.387	2720
52.4135	12963	9036	6295	52.413	925	52.413	2706
52.4397	12980	9034	6455	52.44	944	52.44	2735
52.466	12817	9072	6558	52.466	943	52.466	2766
52.4922	12830	9039	6351	52.492	960	52.492	2763
52.5185	12828	9118	6320	52.518	1070	52.518	2755
52.5448	12839	8940	6422	52.545	980	52.545	2776
52.571	12900	8921	6330	52.571	891	52.571	2686
52.5973	12841	9088	6339	52.597	935	52.597	2780
52.6235	12858	8970	6281	52.624	1045	52.624	2693
52.6498	12748	8961	6451	52.65	994	52.65	2681
52.6761	12817	8894	6397	52.676	988	52.676	2832
52.7023	12849	9102	6332	52.702	944	52.702	2775
52.7286	12783	8912	6340	52.729	1152	52.729	2718
52.7548	12710	8889	6335	52.755	969	52.755	2820
52.7811	12956	8994	6385	52.781	930	52.781	2655
52.8074	12959	8944	6409	52.807	931	52.807	2836
52.8336	12910	9016	6370	52.834	1027	52.834	2822
52.8599	12838	8933	6309	52.86	1048	52.86	2680
52.8862	12949	8914	6380	52.886	904	52.886	2680
52.9124	12802	8948	6415	52.912	944	52.912	2763
52.9387	13010	8931	6185	52.939	989	52.939	2742
52.9649	12868	9054	6489	52.965	1046	52.965	2729
52.9912	12927	9054	6388	52.991	1078	52.991	2715
53.0174	12858	9014	6407	53.017	1027	53.017	2628
53.0437	12881	8849	6313	53.044	904	53.044	2714
53.07	12857	9000	6444	53.07	963	53.07	2739
53.0962	12797	9034	6382	53.096	985	53.096	2722
53.1225	12822	9079	6420	53.122	1004	53.122	2755
53.1488	12881	8899	6187	53.149	914	53.149	2942
53.175	12877	9044	6244	53.175	930	53.175	2855
53.2013	12827	8984	6321	53.201	1060	53.201	2776
53.2275	12909	8880	6431	53.228	975	53.228	2747
53.2538	12896	8900	6371	53.254	1000	53.254	2811
53.2801	12844	8892	6265	53.28	955	53.28	2757
53.3063	12962	9069	6383	53.306	1027	53.306	2770
53.3326	12915	8950	6478	53.333	890	53.333	2723
53.3588	12865	8747	6531	53.359	992	53.359	2774
53.3851	12894	9174	6335	53.385	1152	53.385	2795
53.4114	12965	9095	6378	53.411	905	53.411	2681
53.4376	13038	8938	6354	53.438	963	53.438	2681
53.4639	12895	9018	6439	53.464	964	53.464	2826
53.4901	12856	8887	6353	53.49	1078	53.49	2765
53.5164	12987	8903	6373	53.516	971	53.516	2748
53.5427	12920	8939	6326	53.543	866	53.543	2784
53.5689	12992	8908	6440	53.569	1051	53.569	2788
53.5952	12829	8850	6373	53.595	918	53.595	2767
53.6215	12995	8969	6462	53.621	936	53.621	2718
53.6477	12901	9078	6269	53.648	1014	53.648	2631
53.674	12788	9029	6314	53.674	913	53.674	2748
53.7002	13046	8882	6368	53.7	968	53.7	2867
53.7265	12934	8891	6576	53.726	939	53.726	2726
53.7527	12989	8984	6530	53.753	1049	53.753	2744
53.779	12848	9049	6433	53.779	901	53.779	2760
53.8053	12756	8916	6273	53.805	1001	53.805	2839
53.8315	12851	9003	6373	53.832	1052	53.832	2800
53.8578	12906	9005	6286	53.858	1009	53.858	2750
53.8841	12841	8985	6214	53.884	910	53.884	2724
53.9103	12881	8852	6443	53.91	992	53.91	2790
53.9366	12862	8983	6393	53.937	958	53.937	2777
53.9628	12829	8978	6223	53.963	1008	53.963	2727
53.9891	13012	8980	6438	53.989	921	53.989	2721
54.0153	12936	8908	6325	54.015	965	54.015	2847
54.0416	12825	8952	6365	54.042	957	54.042	2777
54.0679	12821	8971	6372	54.068	946	54.068	2765
54.0941	12961	9030	6304	54.094	885	54.094	2762
54.1204	12838	9056	6376	54.12	924	54.12	2682
54.1467	12827	9008	6318	54.147	902	54.147	2957
54.1729	12963	9021	6367	54.173	962	54.173	2644
54.1992	12977	9013	6269	54.199	903	54.199	2828
54.2254	12896	8990	6246	54.225	990	54.225	2912
54.2517	13011	9054	6314	54.252	854	54.252	2760
54.278	12833	8897	6235	54.278	1003	54.278	2726
54.3042	12963	8943	6305	54.304	1018	54.304	2758
54.3305	12950	9000	6495	54.33	891	54.33	2754
54.3567	12853	9003	6406	54.357	889	54.357	2717
54.383	12943	9014	6208	54.383	1085	54.383	2823
54.4093	12926	9129	6349	54.409	1020	54.409	2793
54.4355	12986	8904	6204	54.436	998	54.436	2727
54.4618	12840	8847	6377	54.462	821	54.462	2829
54.488	12877	9041	6317	54.488	980	54.488	2807
54.5143	12942	8997	6309	54.514	1021	54.514	2837
54.5406	12845	8895	6357	54.541	1128	54.541	2705
54.5668	12753	8845	6326	54.567	910	54.567	2715
54.5931	12977	8948	6281	54.593	1048	54.593	2789
54.6193	12804	9039	6415	54.619	943	54.619	2791
54.6456	12807	8890	6406	54.646	907	54.646	2865
54.6719	12914	9029	6425	54.672	996	54.672	2779
54.6981	12940	8997	6421	54.698	936	54.698	2818
54.7244	13013	9061	6413	54.724	961	54.724	2734
54.7507	13011	8989	6404	54.751	953	54.751	2782
54.7769	13001	8970	6327	54.777	926	54.777	2760
54.8032	12721	8970	6259	54.803	983	54.803	2864
54.8294	12954	8896	6405	54.829	965	54.829	2936
54.8557	12944	9011	6340	54.856	945	54.856	2977
54.882	12764	9017	6413	54.882	909	54.882	2698
54.9082	12885	8921	6361	54.908	1011	54.908	2733
54.9345	12905	8900	6319	54.934	927	54.934	2741
54.9607	12944	8961	6320	54.961	971	54.961	2733
54.987	13018	9046	6212	54.987	888	54.987	2705
55.0133	13037	9017	6485	55.013	936	55.013	2755
55.0395	12963	9035	6327	55.04	1087	55.04	2776
55.0658	12935	8994	6221	55.066	907	55.066	2777
55.092	12792	8907	6339	55.092	1008	55.092	2839
55.1183	12938	9052	6405	55.118	890	55.118	2848
55.1446	13061	8998	6489	55.145	1020	55.145	2808
55.1708	12879	9051	6287	55.171	865	55.171	2831
55.1971	13011	9060	6427	55.197	924	55.197	2730
55.2233	13030	9113	6356	55.223	980	55.223	2893
55.2496	12997	8943	6385	55.25	959	55.25	2773
55.2759	12994	8977	6464	55.276	1054	55.276	2900
55.3021	12922	9035	6439	55.302	941	55.302	2802
55.3284	12876	8833	6336	55.328	987	55.328	2868
55.3546	12942	9028	6450	55.355	1036	55.355	2749
55.3809	12944	8927	6426	55.381	1083	55.381	2779
55.4072	12990	9010	6514	55.407	996	55.407	2757
55.4334	13029	9096	6427	55.433	1046	55.433	2792
55.4597	12894	9005	6667	55.46	931	55.46	2792
55.486	12909	9133	6473	55.486	902	55.486	2930
55.5122	12908	8987	6477	55.512	937	55.512	2858
55.5385	12976	9086	6564	55.538	958	55.538	2857
55.5647	12902	9094	6473	55.565	1017	55.565	2793
55.591	12894	9090	6606	55.591	1044	55.591	2893
55.6172	12953	9183	6561	55.617	1113	55.617	2910
55.6435	12976	9130	6551	55.643	1182	55.643	2868
55.6698	12931	9147	6597	55.67	1023	55.67	2828
55.696	13009	9046	6493	55.696	1208	55.696	2842
55.7223	13064	8941	6459	55.722	1124	55.722	2848
55.7486	12932	9079	6385	55.749	1129	55.749	3017
55.7748	12912	9141	6551	55.775	1103	55.775	2936
55.8011	13075	9075	6499	55.801	1171	55.801	2865
55.8273	13002	9170	6551	55.827	966	55.827	2878
55.8536	12995	9128	6275	55.854	1068	55.854	2819
55.8798	13117	9062	6387	55.88	1075	55.88	2749
55.9061	12986	9124	6274	55.906	1083	55.906	2808
55.9324	12966	9230	6461	55.932	989	55.932	2699
55.9586	12927	9178	6637	55.959	1099	55.959	2931
55.9849	12924	9091	6364	55.985	1038	55.985	2848
56.0112	12870	9183	6247	56.011	916	56.011	2931
56.0374	12831	9099	6505	56.037	1051	56.037	2770
56.0637	12956	9071	6269	56.064	1018	56.064	2827
56.0899	12887	9057	6154	56.09	899	56.09	2717
56.1162	12944	9075	6444	56.116	1070	56.116	2813
56.1425	12970	9070	6222	56.142	906	56.142	2807
56.1687	13000	9040	6347	56.169	1010	56.169	2814
56.195	12965	9067	6462	56.195	963	56.195	2834
56.2212	12958	9262	6416	56.221	874	56.221	2784
56.2475	12945	9099	6393	56.247	989	56.247	2825
56.2738	12902	9030	6325	56.274	963	56.274	2860
56.3	12869	8975	6434	56.3	950	56.3	2889
56.3263	12955	9008	6396	56.326	1105	56.326	2829
56.3525	12824	9012	6475	56.353	1044	56.353	2755
56.3788	12949	9149	6327	56.379	976	56.379	2808
56.4051	12913	9163	6250	56.405	968	56.405	2833
56.4313	12889	9087	6488	56.431	1018	56.431	2774
56.4576	12813	9117	6316	56.458	957	56.458	2780
56.4838	13081	8953	6263	56.484	885	56.484	2857
56.5101	12824	9006	6323	56.51	919	56.51	2820
56.5364	12844	8932	6343	56.536	1027	56.536	2943
56.5626	12895	8867	6446	56.563	963	56.563	2787
56.5889	12911	9048	6351	56.589	943	56.589	2814
56.6151	13006	9039	6291	56.615	1014	56.615	2838
56.6414	12820	9144	6313	56.641	1068	56.641	2761
56.6677	12915	9029	6343	56.668	960	56.668	2718
56.6939	12944	9070	6274	56.694	1012	56.694	2729
56.7202	12898	9103	6286	56.72	991	56.72	2840
56.7465	12947	8878	6425	56.746	888	56.746	2822
56.7727	12905	8884	6349	56.773	1003	56.773	2769
56.799	12811	8956	6353	56.799	871	56.799	2701
56.8252	12714	9050	6329	56.825	1007	56.825	2755
56.8515	12981	8906	6360	56.851	1012	56.851	2780
56.8778	12871	8841	6302	56.878	917	56.878	2880
56.904	12903	9043	6455	56.904	995	56.904	2898
56.9303	12814	8947	6345	56.93	953	56.93	2747
56.9565	12968	8952	6337	56.957	1026	56.957	2847
56.9828	12994	8972	6236	56.983	962	56.983	2769
57.0091	12811	9031	6252	57.009	1069	57.009	2720
57.0353	13059	8952	6371	57.035	1052	57.035	2701
57.0616	12912	9029	6206	57.062	861	57.062	2792
57.0878	12889	8820	6261	57.088	957	57.088	2865
57.1141	12843	8902	6317	57.114	941	57.114	2749
57.1404	12909	9030	6287	57.14	994	57.14	2852
57.1666	13129	9109	6351	57.167	972	57.167	2697
57.1929	12811	8941	6395	57.193	972	57.193	2809
57.2191	12862	9038	6346	57.219	1002	57.219	2793
57.2454	12957	8944	6302	57.245	940	57.245	2818
57.2717	12874	9057	6345	57.272	1004	57.272	2793
57.2979	12921	8959	6337	57.298	1009	57.298	2796
57.3242	12926	9081	6512	57.324	1039	57.324	2858
57.3505	12879	8975	6375	57.35	1018	57.35	2882
57.3767	13016	9011	6323	57.377	952	57.377	2868
57.403	12895	8944	6170	57.403	1064	57.403	2833
57.4292	12757	9001	6337	57.429	930	57.429	2856
57.4555	13045	9000	6358	57.455	1013	57.455	2904
57.4817	12973	8929	6335	57.482	970	57.482	2799
[truncated: 1,238 more rows]

## Sheet: Fig.5a
P/P0	Volume absorbed
0.01123	26.9867
0.03281	29.4478
0.05187	30.819
0.08552	32.7843
0.12098	34.6843
0.15584	36.4931
0.19021	38.3062
0.22462	40.1997
0.25878	42.1538
0.29421	44.2962
0.32896	46.4355
0.36328	48.5522
0.39757	50.8336
0.43172	53.225
0.46596	55.9678
0.50052	59.0486
0.53899	61.047
0.57339	63.5573
0.60685	65.7973
0.6401	71.0043
0.6796	79.7019
0.70974	86.0501
0.7494	92.853
0.7801	98.4227
0.81672	104.052
0.85113	110.49
0.88513	115.844
0.92505	130.285
0.95649	154.039
0.98902	214.135
0.93664	151.393
0.89185	133.776
0.83297	121.908
0.78584	116.024
0.73596	109.904
0.68994	102.709
0.6457	92.8434
0.59472	85.033
0.54597	77.9093
0.49194	68.2523
0.43845	64.0643
0.39827	60.8474
0.3372	55.3523
0.2984	53.7317
0.23818	49.7664
0.19758	47.1563
0.1388	41.5285
0.1088	37.5285
--	--

## Sheet: Fig.5b
P/P0	Volume absorbed
0.01038	10.0517
0.03244	11.3911
0.05105	12.1521
0.08525	13.3714
0.11928	14.4306
0.15399	15.5332
0.1893	16.6927
0.22324	17.8829
0.25813	19.0642
0.29242	20.3112
0.3277	21.6105
0.36166	22.9048
0.39584	24.3375
0.4308	25.7838
0.46503	27.3875
0.5044	29.4002
0.53871	31.4459
0.57271	33.7186
0.60733	36.4447
0.64111	39.6707
0.67951	44.0351
0.71277	48.6967
0.74654	53.9647
0.78204	59.3819
0.82678	65.7751
0.85764	70.6498
0.89339	77.7424
0.92147	86.3562
0.95688	108.447
0.98936	194.597
0.94057	108.161
0.88554	81.7972
0.84148	73.1267
0.79178	65.9111
0.74084	59.7072
0.69181	52.8646
0.64321	45.8108
0.59001	39.4956
0.54171	35.0817
0.4893	31.4538
0.43798	28.525
0.39849	26.5615
0.33872	23.8232
0.29862	22.0375
0.23945	19.4682
0.19892	17.7544
0.13991	15.3066

## Sheet: Fig.11d
Wavenumber	NH-15@NSIs-0.008wt%	15@NSIs-0.008wt%
3996.41	1.00235	1.00096
3994.36	1.00237	1.00098
3992.31	1.00254	1.00103
3990.25	1.00278	1.00115
3988.2	1.00283	1.00124
3986.14	1.0027	1.00132
3984.09	1.00265	1.00141
3982.04	1.00275	1.00148
3979.98	1.00292	1.00155
3977.93	1.00304	1.00161
3975.88	1.00305	1.00163
3973.82	1.00302	1.00165
3971.77	1.00296	1.0017
3969.71	1.0029	1.00166
3967.66	1.00288	1.00151
3965.61	1.00271	1.00136
3963.55	1.00243	1.0013
3961.5	1.00217	1.00133
3959.45	1.00183	1.00139
3957.39	1.00156	1.00138
3955.34	1.00132	1.00116
3953.29	1.00091	1.00079
3951.23	1.00053	1.0005
3949.18	1.00036	1.00034
3947.12	1.00025	1.00018
3945.07	1	1
3943.02	0.9996	0.99971
3940.96	0.99905	0.99931
3938.91	0.99839	0.99897
3936.86	0.99773	0.99867
3934.8	0.99709	0.99829
3932.75	0.99646	0.99786
3930.7	0.99592	0.99742
3928.64	0.99527	0.9969
3926.59	0.99435	0.99623
3924.53	0.99336	0.99547
3922.48	0.9925	0.99474
3920.43	0.99157	0.99386
3918.37	0.99041	0.99278
3916.32	0.98911	0.99176
3914.27	0.98777	0.99092
3912.21	0.98642	0.99005
3910.16	0.98493	0.98893
3908.11	0.98316	0.98757
3906.05	0.98132	0.98609
3904	0.97972	0.98459
3901.94	0.97833	0.98333
3899.89	0.97693	0.98241
3897.84	0.97561	0.98164
3895.78	0.97457	0.98111
3893.73	0.97403	0.98093
3891.68	0.97428	0.9812
3889.62	0.97497	0.98183
3887.57	0.97554	0.98249
3885.52	0.9764	0.98318
3883.46	0.9776	0.98395
3881.41	0.97895	0.98501
3879.35	0.98053	0.98633
3877.3	0.98176	0.98726
3875.25	0.98259	0.98778
3873.19	0.98329	0.98814
3871.14	0.98373	0.9884
3869.09	0.98399	0.98848
3867.03	0.98385	0.98827
3864.98	0.98329	0.98791
3862.92	0.98279	0.98747
3860.87	0.98235	0.98691
3858.82	0.98164	0.98638
3856.76	0.98048	0.9859
3854.71	0.97945	0.98556
3852.66	0.97986	0.98563
3850.6	0.9808	0.98586
3848.55	0.98132	0.98625
3846.5	0.98181	0.98686
3844.44	0.98252	0.98752
3842.39	0.98351	0.9881
3840.33	0.98468	0.9887
3838.28	0.98611	0.98971
3836.23	0.98757	0.99093
3834.17	0.98847	0.99177
3832.12	0.98907	0.99233
3830.07	0.98972	0.99274
3828.01	0.99021	0.99306
3825.96	0.99043	0.99322
3823.91	0.99032	0.99312
3821.85	0.99022	0.99302
3819.8	0.99043	0.99312
3817.74	0.99059	0.99326
3815.69	0.99096	0.99347
3813.64	0.99138	0.99364
3811.58	0.99126	0.99356
3809.53	0.99085	0.99332
3807.48	0.99077	0.99324
3805.42	0.991	0.99341
3803.37	0.99097	0.99353
3801.32	0.9912	0.99363
3799.26	0.99156	0.99375
3797.21	0.99149	0.99379
3795.15	0.99147	0.99378
3793.1	0.99159	0.99375
3791.05	0.99157	0.99375
3788.99	0.99142	0.99367
3786.94	0.99123	0.99346
3784.89	0.99109	0.99332
3782.83	0.99101	0.99329
3780.78	0.99097	0.99326
3778.73	0.9911	0.99327
3776.67	0.99126	0.99339
3774.62	0.99129	0.99352
3772.56	0.99121	0.9935
3770.51	0.99113	0.99342
3768.46	0.99122	0.99354
3766.4	0.99138	0.9938
3764.35	0.99148	0.99394
3762.3	0.99144	0.99388
3760.24	0.99134	0.99386
3758.19	0.99127	0.99398
3756.13	0.99102	0.99398
3754.08	0.99046	0.99378
3752.03	0.98997	0.99351
3749.97	0.99004	0.99339
3747.92	0.99008	0.99349
3745.87	0.9899	0.99357
3743.81	0.99023	0.99359
3741.76	0.99049	0.99354
3739.71	0.99008	0.9934
3737.65	0.98958	0.99325
3735.6	0.98942	0.99316
3733.54	0.98942	0.99319
3731.49	0.98941	0.99327
3729.44	0.98929	0.99315
3727.38	0.98895	0.99281
3725.33	0.98837	0.99246
3723.28	0.98764	0.99217
3721.22	0.98687	0.99183
3719.17	0.9859	0.99137
3717.12	0.9846	0.99082
3715.06	0.98304	0.99011
3713.01	0.9814	0.98935
3710.95	0.98019	0.9888
3708.9	0.97959	0.98855
3706.85	0.97928	0.98855
3704.79	0.97912	0.9887
3702.74	0.97929	0.98894
3700.69	0.98001	0.98942
3698.63	0.98091	0.99007
3696.58	0.98171	0.99073
3694.53	0.98238	0.99139
3692.47	0.98291	0.99205
3690.42	0.98351	0.99274
3688.36	0.98449	0.99336
3686.31	0.98527	0.99371
3684.26	0.98542	0.99385
3682.2	0.98532	0.99392
3680.15	0.98518	0.99385
3678.1	0.98499	0.9937
3676.04	0.98511	0.99375
3673.99	0.98558	0.99403
3671.93	0.98576	0.99437
3669.88	0.98628	0.9947
3667.83	0.98726	0.99491
3665.77	0.98785	0.99509
3663.72	0.98809	0.99527
3661.67	0.98828	0.99538
3659.61	0.98833	0.99539
3657.56	0.98834	0.99537
3655.51	0.98862	0.99533
3653.45	0.98873	0.99515
3651.4	0.98845	0.99496
3649.34	0.98851	0.99497
3647.29	0.989	0.99511
3645.24	0.98919	0.99515
3643.18	0.98903	0.99501
3641.13	0.98874	0.9948
3639.08	0.98839	0.99451
3637.02	0.98797	0.99414
3634.97	0.98738	0.99369
3632.92	0.98641	0.99306
3630.86	0.98509	0.99234
3628.81	0.98411	0.99181
3626.75	0.9837	0.99144
3624.7	0.98329	0.99102
3622.65	0.98291	0.99059
3620.59	0.98281	0.9903
3618.54	0.98318	0.99048
3616.49	0.98385	0.99098
3614.43	0.98466	0.9914
3612.38	0.98551	0.99166
3610.33	0.98619	0.99194
3608.27	0.98674	0.99242
3606.22	0.98713	0.99286
3604.16	0.98729	0.993
3602.11	0.98735	0.99294
3600.06	0.98741	0.99286
3598	0.98737	0.9928
3595.95	0.98721	0.99272
3593.9	0.98708	0.99261
3591.84	0.98693	0.99241
3589.79	0.98673	0.99216
3587.74	0.98676	0.99205
3585.68	0.98693	0.99212
3583.63	0.98684	0.99208
3581.57	0.9866	0.99185
3579.52	0.98635	0.99161
3577.47	0.98604	0.99146
3575.41	0.98578	0.99137
3573.36	0.98565	0.99136
3571.31	0.98555	0.99124
3569.25	0.9854	0.99087
3567.2	0.98532	0.99054
3565.14	0.98532	0.99049
3563.09	0.98524	0.99059
3561.04	0.98509	0.99063
3558.98	0.98485	0.99049
3556.93	0.98447	0.99023
3554.88	0.98416	0.98998
3552.82	0.98406	0.98987
3550.77	0.98407	0.98983
3548.72	0.98405	0.98977
3546.66	0.98393	0.98977
3544.61	0.9837	0.98982
3542.55	0.98347	0.98975
3540.5	0.98332	0.98951
3538.45	0.98315	0.98926
3536.39	0.98296	0.98915
3534.34	0.98274	0.98914
3532.29	0.98252	0.9891
3530.23	0.98237	0.98902
3528.18	0.98231	0.98894
3526.13	0.98236	0.98894
3524.07	0.98237	0.98894
3522.02	0.98228	0.98884
3519.96	0.98219	0.98875
3517.91	0.98205	0.98868
3515.86	0.98182	0.98859
3513.8	0.98162	0.98851
3511.75	0.98153	0.98842
3509.7	0.98149	0.98837
3507.64	0.98138	0.98831
3505.59	0.98115	0.98824
3503.54	0.98102	0.98825
3501.48	0.98105	0.98834
3499.43	0.98102	0.98836
3497.37	0.98082	0.9883
3495.32	0.98063	0.98827
3493.27	0.98053	0.98821
3491.21	0.98042	0.9881
3489.16	0.98034	0.98803
3487.11	0.98022	0.98804
3485.05	0.98002	0.98815
3483	0.97985	0.98825
3480.95	0.97976	0.9882
3478.89	0.97964	0.98806
3476.84	0.97947	0.98799
3474.78	0.9793	0.98799
3472.73	0.97914	0.98801
3470.68	0.97893	0.98802
3468.62	0.9787	0.98796
3466.57	0.97857	0.98783
3464.52	0.97847	0.98766
3462.46	0.9782	0.9875
3460.41	0.97779	0.98736
3458.35	0.97745	0.98715
3456.3	0.97715	0.98696
3454.25	0.97695	0.98686
3452.19	0.9768	0.98676
3450.14	0.97646	0.9866
3448.09	0.97606	0.98645
3446.03	0.97588	0.98627
3443.98	0.97573	0.98608
3441.93	0.97545	0.98593
3439.87	0.97518	0.98585
3437.82	0.97499	0.98585
3435.76	0.9747	0.98577
3433.71	0.97432	0.98554
3431.66	0.97398	0.98532
3429.6	0.9736	0.98513
3427.55	0.97303	0.98486
3425.5	0.97239	0.98445
3423.44	0.97173	0.98386
3421.39	0.97102	0.98324
3419.34	0.97028	0.98272
3417.28	0.96954	0.98223
3415.23	0.96893	0.98176
3413.17	0.96849	0.98139
3411.12	0.9682	0.9812
3409.07	0.96806	0.98119
3407.01	0.96799	0.98117
3404.96	0.96793	0.98112
3402.91	0.96803	0.98114
3400.85	0.96828	0.9812
3398.8	0.96843	0.98125
3396.75	0.96839	0.98125
3394.69	0.96838	0.98123
3392.64	0.96849	0.98125
3390.58	0.96857	0.98127
3388.53	0.96862	0.98126
3386.48	0.96872	0.98129
3384.42	0.96882	0.98137
3382.37	0.96892	0.98149
3380.32	0.96902	0.98162
3378.26	0.96911	0.9817
3376.21	0.96928	0.98164
3374.16	0.96952	0.98159
3372.1	0.96977	0.98174
3370.05	0.97002	0.98194
3367.99	0.97035	0.98209
3365.94	0.97082	0.98233
3363.89	0.9713	0.98264
3361.83	0.97165	0.98289
3359.78	0.97186	0.98305
3357.73	0.972	0.98313
3355.67	0.97216	0.98315
3353.62	0.97223	0.98312
3351.56	0.97222	0.98303
3349.51	0.97234	0.983
3347.46	0.97251	0.98306
3345.4	0.97253	0.98306
3343.35	0.97247	0.98295
3341.3	0.97245	0.9828
3339.24	0.97243	0.98266
3337.19	0.97244	0.98251
3335.14	0.97247	0.98237
3333.08	0.9725	0.98236
3331.03	0.97257	0.98239
3328.97	0.97265	0.98232
3326.92	0.97268	0.98225
3324.87	0.97274	0.98222
3322.81	0.97282	0.9822
3320.76	0.97289	0.98221
3318.71	0.97301	0.98227
3316.65	0.9731	0.98236
3314.6	0.97312	0.98234
3312.55	0.97314	0.98218
3310.49	0.97317	0.98205
3308.44	0.9732	0.98208
3306.38	0.97327	0.98217
3304.33	0.97332	0.9822
3302.28	0.97328	0.98216
3300.22	0.97319	0.98207
3298.17	0.97311	0.98201
3296.12	0.97306	0.98197
3294.06	0.97298	0.98192
3292.01	0.97284	0.98187
3289.96	0.97272	0.98185
3287.9	0.97264	0.98186
3285.85	0.97251	0.98185
3283.79	0.97242	0.98179
3281.74	0.97242	0.98173
3279.69	0.9724	0.9817
3277.63	0.97229	0.98177
3275.58	0.97219	0.98188
3273.53	0.97216	0.98195
3271.47	0.97205	0.98193
3269.42	0.97181	0.98185
3267.36	0.9716	0.98179
3265.31	0.97143	0.98178
3263.26	0.97117	0.98179
3261.2	0.97091	0.98173
3259.15	0.97073	0.98164
3257.1	0.97052	0.98165
3255.04	0.97023	0.98168
3252.99	0.96998	0.98161
3250.94	0.9698	0.9815
3248.88	0.96961	0.98137
3246.83	0.96934	0.98125
3244.77	0.96903	0.98115
3242.72	0.96878	0.98106
3240.67	0.96853	0.98096
3238.61	0.96822	0.98088
3236.56	0.96795	0.98087
3234.51	0.96771	0.98088
3232.45	0.96741	0.98077
3230.4	0.96704	0.98057
3228.35	0.96663	0.98036
3226.29	0.96622	0.98015
3224.24	0.96583	0.97992
3222.18	0.96543	0.97967
3220.13	0.9651	0.9795
3218.08	0.96486	0.97945
3216.02	0.96457	0.97933
3213.97	0.96419	0.9791
3211.92	0.96379	0.97885
3209.86	0.96335	0.97857
3207.81	0.96288	0.97824
3205.76	0.96251	0.97793
3203.7	0.96219	0.97765
3201.65	0.96182	0.97732
3199.59	0.96137	0.97688
3197.54	0.96089	0.97651
3195.49	0.9604	0.97625
3193.43	0.95996	0.97596
3191.38	0.95958	0.97554
3189.33	0.95921	0.97504
3187.27	0.95875	0.9745
3185.22	0.95824	0.97401
3183.17	0.95777	0.97364
3181.11	0.95738	0.97335
3179.06	0.95694	0.97303
3177	0.95644	0.97256
3174.95	0.95597	0.972
3172.9	0.95547	0.97147
3170.84	0.95489	0.97097
3168.79	0.95434	0.97042
3166.74	0.95388	0.96979
3164.68	0.95338	0.96914
3162.63	0.95282	0.96855
3160.57	0.95232	0.96803
3158.52	0.95187	0.96749
3156.47	0.95141	0.96697
3154.41	0.9509	0.96651
3152.36	0.95041	0.96599
3150.31	0.95003	0.96539
3148.25	0.94972	0.96474
3146.2	0.94936	0.96412
3144.15	0.94894	0.96359
3142.09	0.94853	0.96313
3140.04	0.94812	0.96271
3137.98	0.94763	0.96217
3135.93	0.94705	0.96147
3133.88	0.94643	0.96076
3131.82	0.94579	0.96018
3129.77	0.9451	0.95965
3127.72	0.94436	0.95901
3125.66	0.94367	0.95822
3123.61	0.94297	0.95747
3121.56	0.94218	0.95681
3119.5	0.94131	0.95617
3117.45	0.94043	0.95545
3115.39	0.93952	0.95454
3113.34	0.93852	0.95349
3111.29	0.93738	0.95245
3109.23	0.93606	0.95142
3107.18	0.93459	0.95032
3105.13	0.93306	0.94907
3103.07	0.9315	0.94773
3101.02	0.92991	0.94633
3098.97	0.92814	0.94485
3096.91	0.92607	0.94321
3094.86	0.92387	0.94142
3092.8	0.9216	0.93955
3090.75	0.9192	0.93756
3088.7	0.91662	0.93543
3086.64	0.91386	0.93323
3084.59	0.91092	0.93095
3082.54	0.90782	0.9285
3080.48	0.90455	0.92585
3078.43	0.90101	0.92304
3076.38	0.8972	0.92003
3074.32	0.89315	0.91677
3072.27	0.88883	0.91334
3070.21	0.88429	0.90979
3068.16	0.87951	0.906
3066.11	0.87438	0.90178
3064.05	0.86878	0.89722
3062	0.86263	0.89237
3059.95	0.85593	0.88709
3057.89	0.84872	0.88123
3055.84	0.84089	0.87478
3053.78	0.83236	0.86773
3051.73	0.82302	0.86001
3049.68	0.81267	0.85145
3047.62	0.80129	0.84197
3045.57	0.78897	0.83157
3043.52	0.77564	0.82018
3041.46	0.76107	0.80761
3039.41	0.74506	0.79366
3037.36	0.7275	0.77822
3035.3	0.70811	0.76109
3033.25	0.68644	0.74176
3031.19	0.66236	0.71992
3029.14	0.63687	0.69641
3027.09	0.61285	0.67412
3025.03	0.59497	0.65807
3022.98	0.58781	0.65311
3020.93	0.59244	0.66025
3018.87	0.60573	0.6757
3016.82	0.6237	0.69437
3014.77	0.64466	0.71376
3012.71	0.66834	0.73389
3010.66	0.69406	0.75505
3008.6	0.72075	0.77702
3006.55	0.74671	0.79855
3004.5	0.76895	0.81715
3002.44	0.7847	0.83045
3000.39	0.79319	0.83762
2998.34	0.79514	0.8391
2996.28	0.79151	0.83571
2994.23	0.78292	0.82797
2992.18	0.76948	0.81588
2990.12	0.75113	0.79928
2988.07	0.72835	0.77873
2986.01	0.70304	0.75652
2983.96	0.67941	0.73683
2981.91	0.66315	0.7244
2979.85	0.65839	0.72217
2977.8	0.66558	0.72981
2975.75	0.6823	0.74488
2973.69	0.70498	0.76451
2971.64	0.73003	0.78604
2969.58	0.75468	0.8072
2967.53	0.77729	0.82658
2965.48	0.79735	0.84373
2963.42	0.8152	0.85887
2961.37	0.83153	0.8726
2959.32	0.84699	0.88549
2957.26	0.86192	0.89784
2955.21	0.87619	0.90958
2953.16	0.88921	0.92028
2951.1	0.9003	0.92938
2949.05	0.90908	0.93654
2946.99	0.91555	0.94178
2944.94	0.92016	0.94548
2942.89	0.92358	0.94814
2940.83	0.92628	0.95015
2938.78	0.92851	0.95173
2936.73	0.93047	0.95301
2934.67	0.93223	0.95415
2932.62	0.93377	0.95514
2930.57	0.93504	0.95588
2928.51	0.93611	0.95646
2926.46	0.93708	0.95695
2924.4	0.93788	0.95724
2922.35	0.93837	0.95727
2920.3	0.93854	0.95718
2918.24	0.93876	0.95719
2916.19	0.93969	0.95766
2914.14	0.94153	0.95886
2912.08	0.94379	0.9606
2910.03	0.94584	0.9623
2907.98	0.94732	0.96349
2905.92	0.94827	0.9642
2903.87	0.94885	0.96465
2901.81	0.94921	0.96496
2899.76	0.94943	0.96515
2897.71	0.94957	0.96521
2895.65	0.94966	0.96518
2893.6	0.94957	0.96511
2891.55	0.94931	0.96497
2889.49	0.94898	0.9647
2887.44	0.94843	0.96424
2885.39	0.9476	0.96362
2883.33	0.94667	0.96291
2881.28	0.94584	0.96224
2879.22	0.9453	0.96174
2877.17	0.94512	0.96154
2875.12	0.94527	0.96168
2873.06	0.94578	0.96217
2871.01	0.94662	0.96288
2868.96	0.94744	0.96348
2866.9	0.948	0.96383
2864.85	0.94832	0.96401
2862.79	0.94845	0.96415
2860.74	0.9485	0.96421
2858.69	0.9485	0.96416
2856.63	0.94828	0.96401
2854.58	0.9477	0.96364
2852.53	0.94679	0.96292
2850.47	0.94585	0.962
2848.42	0.94556	0.96159
2846.37	0.94628	0.96222
2844.31	0.94741	0.96334
2842.26	0.94817	0.96413
2840.2	0.94843	0.96447
2838.15	0.94854	0.96474
2836.1	0.94875	0.96507
2834.04	0.94889	0.96523
2831.99	0.94884	0.96517
2829.94	0.94865	0.96509
2827.88	0.94843	0.96507
2825.83	0.94824	0.96507
2823.78	0.94814	0.9651
2821.72	0.94823	0.96523
2819.67	0.94847	0.96547
2817.61	0.94873	0.96573
2815.56	0.94901	0.966
2813.51	0.94925	0.96631
2811.45	0.94937	0.96655
2809.4	0.9495	0.96671
2807.35	0.94971	0.96688
2805.29	0.94982	0.96702
2803.24	0.94982	0.96708
2801.19	0.94979	0.96707
2799.13	0.94969	0.96703
2797.08	0.94959	0.96713
2795.02	0.94958	0.96731
2792.97	0.94955	0.96734
2790.92	0.9494	0.96723
2788.86	0.94919	0.96718
2786.81	0.94903	0.96721
2784.76	0.94894	0.96712
2782.7	0.94885	0.96696
2780.65	0.94875	0.9668
2778.6	0.94858	0.96661
2776.54	0.94834	0.96636
2774.49	0.94813	0.96618
2772.43	0.94795	0.9661
2770.38	0.94767	0.966
2768.33	0.94727	0.96574
2766.27	0.94683	0.96536
2764.22	0.94643	0.96503
2762.17	0.94605	0.96477
2760.11	0.94572	0.96451
2758.06	0.94549	0.96427
2756	0.94536	0.96419
2753.95	0.94541	0.96426
2751.9	0.94564	0.9644
2749.84	0.94598	0.96468
2747.79	0.9465	0.96519
2745.74	0.94732	0.96594
2743.68	0.94836	0.96685
2741.63	0.94943	0.96776
2739.58	0.95042	0.96855
2737.52	0.9513	0.96919
2735.47	0.95203	0.96963
2733.41	0.95251	0.96989
2731.36	0.95277	0.97
2729.31	0.95284	0.96996
2727.25	0.95277	0.96981
2725.2	0.95266	0.96964
2723.15	0.9525	0.96947
2721.09	0.95224	0.96931
2719.04	0.95189	0.96912
2716.99	0.95155	0.96875
2714.93	0.9512	0.96831
2712.88	0.95083	0.96799
2710.82	0.95048	0.96775
2708.77	0.95016	0.96745
2706.72	0.94991	0.96721
2704.66	0.9497	0.96705
2702.61	0.94947	0.96684
2700.56	0.94918	0.96662
2698.5	0.94887	0.96649
2696.45	0.94864	0.96639
2694.4	0.9485	0.96619
2692.34	0.94839	0.96594
2690.29	0.94824	0.96571
2688.23	0.94811	0.96553
2686.18	0.94796	0.96535
2684.13	0.94774	0.96513
2682.07	0.94748	0.96492
2680.02	0.94727	0.96473
2677.97	0.94718	0.96457
2675.91	0.94713	0.96447
2673.86	0.94712	0.96437
2671.81	0.94716	0.96422
2669.75	0.94716	0.96406
2667.7	0.94712	0.96397
2665.64	0.94714	0.96397
2663.59	0.94722	0.96396
2661.54	0.94729	0.96388
2659.48	0.94734	0.96376
2657.43	0.94738	0.96362
2655.38	0.94739	0.96348
2653.32	0.94736	0.96334
2651.27	0.9473	0.96318
2649.21	0.94724	0.96298
2647.16	0.94711	0.96276
2645.11	0.94687	0.96253
2643.05	0.94666	0.96233
2641	0.94652	0.96212
2638.95	0.94639	0.96187
2636.89	0.94631	0.96164
2634.84	0.94629	0.96149
2632.79	0.94626	0.9614
2630.73	0.94623	0.96136
2628.68	0.94628	0.96133
2626.62	0.94636	0.96131
2624.57	0.94642	0.96134
2622.52	0.94655	0.96142
2620.46	0.94677	0.96156
2618.41	0.94711	0.96176
2616.36	0.94756	0.96202
2614.3	0.948	0.96232
2612.25	0.94844	0.96272
2610.2	0.94894	0.96321
2608.14	0.94946	0.96373
2606.09	0.94996	0.96421
2604.03	0.95044	0.96463
2601.98	0.95085	0.96501
2599.93	0.95119	0.96537
2597.87	0.95149	0.96573
2595.82	0.95176	0.96606
2593.77	0.95193	0.96634
2591.71	0.95202	0.96662
2589.66	0.95219	0.9669
2587.61	0.95244	0.96714
2585.55	0.95263	0.96735
2583.5	0.95272	0.96754
2581.44	0.95278	0.96771
2579.39	0.95283	0.96785
2577.34	0.95283	0.96801
2575.28	0.95281	0.96821
2573.23	0.95282	0.96837
2571.18	0.95282	0.96846
2569.12	0.9528	0.96858
2567.07	0.95275	0.9688
2565.01	0.95268	0.96909
2562.96	0.95258	0.96934
2560.91	0.95246	0.96946
2558.85	0.95237	0.96951
2556.8	0.95231	0.96957
2554.75	0.95219	0.96967
2552.69	0.9519	0.96976
2550.64	0.95155	0.96984
2548.59	0.95128	0.9699
2546.53	0.951	0.96983
2544.48	0.95058	0.96965
2542.42	0.95005	0.96948
2540.37	0.94951	0.96937
2538.32	0.94898	0.96922
2536.26	0.94845	0.969
2534.21	0.94784	0.96874
2532.16	0.94711	0.96835
2530.1	0.94637	0.96789
2528.05	0.94562	0.96745
2526	0.94479	0.96696
2523.94	0.94385	0.96639
2521.89	0.94286	0.96579
2519.83	0.9419	0.96515
2517.78	0.94098	0.96451
2515.73	0.94005	0.96389
2513.67	0.93915	0.96333
2511.62	0.93835	0.96279
2509.57	0.93767	0.96223
2507.51	0.937	0.96169
2505.46	0.93631	0.96124
2503.41	0.93572	0.96086
2501.35	0.93525	0.96053
2499.3	0.93484	0.96012
2497.24	0.93434	0.95953
2495.19	0.93371	0.95887
2493.14	0.933	0.95823
2491.08	0.93231	0.95757
2489.03	0.9317	0.95693
2486.98	0.93123	0.95645
2484.92	0.93094	0.95615
2482.87	0.93087	0.95599
2480.82	0.93102	0.95598
2478.76	0.93136	0.95614
2476.71	0.9319	0.95644
2474.65	0.93263	0.95685
2472.6	0.9336	0.95733
2470.55	0.93478	0.95784
2468.49	0.936	0.95839
2466.44	0.93717	0.95898
2464.39	0.93823	0.95949
2462.33	0.93914	0.95988
2460.28	0.93999	0.96022
2458.22	0.94085	0.96051
2456.17	0.94168	0.96074
2454.12	0.94244	0.96094
2452.06	0.94314	0.96112
2450.01	0.94381	0.96127
2447.96	0.94446	0.96143
2445.9	0.94504	0.96157
2443.85	0.94556	0.96165
2441.8	0.94609	0.96167
2439.74	0.94659	0.96171
2437.69	0.94702	0.9618
2435.63	0.94744	0.96186
2433.58	0.94782	0.96187
2431.53	0.94811	0.96189
2429.47	0.94843	0.96187
2427.42	0.94883	0.96181
2425.37	0.94919	0.96178
2423.31	0.94946	0.96186
2421.26	0.94967	0.96197
2419.21	0.94986	0.96205
2417.15	0.95007	0.96211
2415.1	0.95035	0.96215
2413.04	0.95066	0.96216
2410.99	0.95093	0.96219
2408.94	0.95113	0.96233
2406.88	0.9513	0.96256
2404.83	0.95149	0.9628
2402.78	0.95171	0.963
2400.72	0.95197	0.96319
2398.67	0.95222	0.96341
2396.62	0.95238	0.96362
2394.56	0.95252	0.96382
2392.51	0.95266	0.96404
2390.45	0.95276	0.96429
2388.4	0.95284	0.96455
2386.35	0.95297	0.96486
2384.29	0.95317	0.96525
2382.24	0.95341	0.96565
2380.19	0.95356	0.966
2378.13	0.9536	0.96633
2376.08	0.95365	0.96673
2374.03	0.95371	0.96717
2371.97	0.95371	0.9676
2369.92	0.95365	0.968
2367.86	0.95356	0.96839
2365.81	0.95346	0.96878
2363.76	0.95321	0.96906
2361.7	0.95279	0.96921
2359.65	0.95243	0.96937
2357.6	0.95218	0.96959
2355.54	0.95186	0.96974
2353.49	0.95147	0.96971
2351.43	0.95096	0.96961
2349.38	0.95034	0.9695
2347.33	0.94972	0.96938
2345.27	0.94904	0.96931
2343.22	0.94821	0.9693
2341.17	0.94745	0.96924
2339.11	0.94683	0.96911
2337.06	0.94606	0.96892
2335.01	0.94505	0.96854
2332.95	0.94389	0.96789
2330.9	0.94264	0.96712
2328.84	0.94125	0.96632
2326.79	0.93973	0.96534
2324.74	0.93809	0.96411
2322.68	0.93632	0.96279
2320.63	0.9344	0.96141
2318.58	0.93236	0.95995
2316.52	0.93019	0.95834
2314.47	0.92785	0.95656
2312.42	0.92538	0.95462
2310.36	0.92289	0.95266
2308.31	0.92055	0.95085
2306.25	0.91868	0.94941
2304.2	0.91742	0.94845
2302.15	0.91678	0.94801
2300.09	0.91676	0.9481
2298.04	0.91734	0.94865
2295.99	0.91854	0.9496
2293.93	0.92031	0.95091
2291.88	0.92259	0.9526
2289.83	0.92536	0.95465
2287.77	0.92863	0.95699
2285.72	0.93215	0.9595
2283.66	0.93549	0.9619
2281.61	0.93826	0.96383
2279.56	0.94029	0.96517
2277.5	0.9418	0.96605
2275.45	0.94306	0.9667
2273.4	0.94415	0.96721
2271.34	0.9451	0.96759
2269.29	0.94592	0.96788
2267.24	0.94663	0.9681
2265.18	0.94725	0.96823
2263.13	0.94783	0.96827
2261.07	0.94837	0.96824
2259.02	0.94882	0.9681
2256.97	0.9491	0.96783
2254.91	0.94916	0.96741
2252.86	0.94902	0.96685
2250.81	0.94863	0.96611
2248.75	0.94797	0.96516
2246.7	0.94713	0.96399
2244.64	0.94615	0.96268
2242.59	0.94512	0.96137
2240.54	0.94412	0.96011
2238.48	0.94311	0.95889
2236.43	0.94219	0.95774
2234.38	0.94139	0.95666
2232.32	0.94066	0.95563
2230.27	0.93998	0.95462
2228.22	0.93929	0.95366
2226.16	0.93857	0.95278
2224.11	0.93793	0.952
2222.05	0.93747	0.95135
2220	0.93712	0.95081
2217.95	0.93689	0.95037
2215.89	0.93681	0.95011
2213.84	0.93684	0.94998
2211.79	0.93688	0.94994
2209.73	0.93703	0.95005
2207.68	0.93735	0.95024
2205.63	0.93774	0.95041
2203.57	0.93806	0.95061
2201.52	0.93838	0.95088
2199.46	0.93874	0.95124
2197.41	0.9391	0.95171
2195.36	0.93949	0.95223
2193.3	0.93995	0.95271
2191.25	0.94045	0.95318
2189.2	0.94086	0.95366
2187.14	0.94111	0.95412
2185.09	0.9413	0.95459
2183.04	0.94147	0.95507
2180.98	0.94159	0.95551
2178.93	0.94168	0.95596
2176.87	0.94184	0.95649
2174.82	0.94203	0.9571
2172.77	0.94215	0.95774
2170.71	0.94222	0.95831
2168.66	0.94225	0.95881
2166.61	0.94218	0.95923
2164.55	0.94199	0.95958
2162.5	0.94175	0.95983
2160.44	0.94147	0.96001
2158.39	0.94111	0.96018
2156.34	0.94066	0.96036
2154.28	0.94019	0.96055
2152.23	0.93979	0.96069
2150.18	0.93943	0.96079
2148.12	0.93903	0.96089
2146.07	0.93859	0.96094
2144.02	0.93812	0.96097
2141.96	0.93765	0.96104
2139.91	0.93718	0.96112
2137.85	0.93664	0.96116
2135.8	0.93613	0.96118
2133.75	0.93575	0.96118
2131.69	0.93539	0.96116
2129.64	0.93504	0.96115
2127.59	0.93477	0.96119
2125.53	0.93452	0.96126
2123.48	0.93427	0.96128
2121.43	0.93408	0.96127
2119.37	0.93389	0.96128
2117.32	0.93367	0.96126
2115.26	0.93347	0.9612
2113.21	0.93328	0.96119
2111.16	0.93318	0.9613
2109.1	0.9332	0.96145
2107.05	0.93333	0.96155
2105	0.93355	0.96163
2102.94	0.9339	0.96181
2100.89	0.93432	0.96209
2098.84	0.93476	0.96242
2096.78	0.93514	0.96275
2094.73	0.93546	0.96309
2092.67	0.9358	0.96337
2090.62	0.93616	0.96358
2088.57	0.93654	0.96375
2086.51	0.93695	0.9639
2084.46	0.93738	0.96402
2082.41	0.93781	0.96413
2080.35	0.93829	0.96429
2078.3	0.93893	0.9645
2076.25	0.93972	0.96477
2074.19	0.94053	0.96512
2072.14	0.94134	0.96553
2070.08	0.94221	0.96598
2068.03	0.9432	0.96643
2065.98	0.94425	0.96681
2063.92	0.94524	0.96712
2061.87	0.94604	0.9674
2059.82	0.94673	0.96761
2057.76	0.94739	0.96773
2055.71	0.94802	0.96781
2053.65	0.94859	0.96781
2051.6	0.94899	0.96767
2049.55	0.94918	0.96739
2047.49	0.94924	0.967
2045.44	0.94925	0.96654
2043.39	0.94917	0.96605
2041.33	0.94895	0.9655
2039.28	0.94866	0.96487
2037.23	0.94835	0.96415
2035.17	0.94798	0.96341
2033.12	0.94754	0.96269
2031.06	0.94709	0.96198
2029.01	0.94669	0.96132
2026.96	0.9463	0.96071
2024.9	0.94587	0.96014
2022.85	0.94537	0.95962
2020.8	0.94482	0.95915
2018.74	0.94426	0.95866
2016.69	0.94372	0.95819
2014.64	0.94319	0.95779
2012.58	0.94267	0.9574
2010.53	0.94213	0.95697
2008.47	0.94157	0.95657
2006.42	0.94101	0.95623
2004.37	0.94049	0.95589
2002.31	0.93996	0.95546
2000.26	0.93941	0.95495
1998.21	0.93885	0.95447
1996.15	0.93826	0.95408
1994.1	0.93768	0.9537
1992.05	0.93706	0.9533
1989.99	0.9364	0.95292
1987.94	0.93581	0.95258
1985.88	0.93529	0.95226
1983.83	0.93478	0.95196
1981.78	0.93435	0.95172
1979.72	0.93395	0.95151
1977.67	0.93354	0.9513
1975.62	0.93317	0.95108
1973.56	0.93284	0.9509
1971.51	0.93256	0.95075
1969.46	0.93241	0.95067
1967.4	0.93239	0.95077
1965.35	0.93257	0.95103
1963.29	0.93303	0.95149
1961.24	0.93373	0.95221
1959.19	0.9346	0.95309
1957.13	0.93557	0.95405
1955.08	0.93659	0.95502
1953.03	0.93758	0.95599
1950.97	0.93853	0.95693
1948.92	0.93943	0.95783
1946.86	0.94033	0.95873
1944.81	0.94124	0.95962
1942.76	0.94215	0.96053
1940.7	0.94303	0.9615
1938.65	0.94391	0.96251
1936.6	0.94475	0.96347
1934.54	0.9455	0.96428
1932.49	0.94613	0.96497
1930.44	0.94666	0.96558
1928.38	0.94714	0.96614
1926.33	0.9476	0.96663
1924.27	0.94801	0.96706
1922.22	0.94841	0.96753
1920.17	0.94885	0.96814
1918.11	0.94942	0.96893
1916.06	0.95015	0.96985
1914.01	0.95109	0.97082
1911.95	0.95219	0.97186
1909.9	0.95339	0.97296
1907.85	0.95459	0.97411
1905.79	0.95578	0.97527
1903.74	0.957	0.97638
1901.68	0.95824	0.97743
1899.63	0.9594	0.97842
1897.58	0.96046	0.97934
1895.52	0.96146	0.98018
1893.47	0.96237	0.98094
1891.42	0.96311	0.98159
1889.36	0.96375	0.98217
1887.31	0.9643	0.98268
1885.26	0.96473	0.98307
1883.2	0.96502	0.98334
1881.15	0.96515	0.98349
1879.09	0.96509	0.98351
1877.04	0.96478	0.98338
1874.99	0.96417	0.98309
1872.93	0.96336	0.98258
1870.88	0.96245	0.9819
1868.83	0.96146	0.98118
1866.77	0.96055	0.9805
1864.72	0.95986	0.9799
1862.66	0.95937	0.97944
1860.61	0.95913	0.97922
1858.56	0.95911	0.97925
1856.5	0.95929	0.97946
1854.45	0.95961	0.97973
1852.4	0.95998	0.97997
1850.34	0.96028	0.98018
1848.29	0.96047	0.98038
1846.24	0.96062	0.98056
1844.18	0.96088	0.98076
1842.13	0.96129	0.981
1840.07	0.96172	0.98122
1838.02	0.96209	0.98134
1835.97	0.96232	0.98133
1833.91	0.9624	0.98132
1831.86	0.96237	0.9813
1829.81	0.96224	0.9811
1827.75	0.96193	0.9807
1825.7	0.96127	0.98008
1823.65	0.96024	0.97919
1821.59	0.95919	0.97828
1819.54	0.95841	0.97756
1817.48	0.95805	0.9772
1815.43	0.9582	0.97733
1813.38	0.9588	0.97793
1811.32	0.95983	0.97888
1809.27	0.96118	0.97997
1807.22	0.96257	0.98102
1805.16	0.96383	0.98192
1803.11	0.96491	0.98255
1801.06	0.9656	0.98277
1799	0.96587	0.98263
1796.95	0.96588	0.98228
1794.89	0.96555	0.98169
1792.84	0.96462	0.98051
1790.79	0.9632	0.97876
1788.73	0.96176	0.97704
1786.68	0.96015	0.97531
1784.63	0.95809	0.97321
1782.57	0.95567	0.97075
1780.52	0.95292	0.96791
1778.47	0.94973	0.9648
1776.41	0.94628	0.9617
1774.36	0.94231	0.95817
1772.3	0.93724	0.95343
1770.25	0.93185	0.9483
1768.2	0.92696	0.94383
1766.14	0.92245	0.93983
1764.09	0.91866	0.93645
1762.04	0.91532	0.93339
1759.98	0.91263	0.93085
1757.93	0.91087	0.92919
1755.87	0.90968	0.92811
1753.82	0.90903	0.92752
1751.77	0.90877	0.92717
1749.71	0.90871	0.9269
1747.66	0.90921	0.92714
1745.61	0.91092	0.92839
1743.55	0.91423	0.93085
1741.5	0.91916	0.93456
1739.45	0.92516	0.93914
1737.39	0.93051	0.94331
1735.34	0.93491	0.94678
1733.28	0.93897	0.95004
1731.23	0.9418	0.95242
1729.18	0.94371	0.95419
1727.12	0.94529	0.95574
1725.07	0.9466	0.95711
1723.02	0.94772	0.95842
1720.96	0.94877	0.95968
1718.91	0.94989	0.96107
1716.86	0.95122	0.96273
1714.8	0.95252	0.96426
1712.75	0.95368	0.96555
1710.69	0.95472	0.96677
1708.64	0.95567	0.96801
1706.59	0.95669	0.96944
1704.53	0.95773	0.97096
1702.48	0.95846	0.9723
1700.43	0.9588	0.97385
1698.37	0.95865	0.97535
1696.32	0.95758	0.97626
1694.27	0.95537	0.97663
1692.21	0.95214	0.97601
1690.16	0.94743	0.97414
1688.1	0.94116	0.97088
1686.05	0.93267	0.9656
1684	0.91866	0.95595
1681.94	0.90281	0.94436
1679.89	0.88904	0.93403
1677.84	0.87584	0.92432
1675.78	0.86357	0.91581
1673.73	0.85545	0.9109
1671.68	0.85469	0.91162
1669.62	0.86178	0.91849
1667.57	0.87423	0.92932
1665.51	0.88747	0.94013
1663.46	0.90192	0.95149
1661.41	0.91695	0.96296
1659.35	0.92904	0.97184
1657.3	0.93803	0.97817
1655.25	0.94533	0.98312
1653.19	0.9534	0.98839
1651.14	0.96004	0.99251
1649.08	0.96345	0.99452
1647.03	0.96619	0.99637
1644.98	0.96842	0.99812
1642.92	0.96976	0.99922
1640.87	0.97049	0.99986
1638.82	0.97073	1.00017
1636.76	0.97036	1
1634.71	0.96943	0.99931
1632.66	0.96869	0.99856
1630.6	0.9681	0.99793
1628.55	0.96714	0.99708
1626.49	0.96596	0.99606
1624.44	0.96482	0.99489
1622.39	0.96366	0.99347
1620.33	0.96277	0.99229
1618.28	0.96197	0.99127
1616.23	0.96099	0.98988
1614.17	0.96046	0.98881
1612.12	0.96055	0.9884
1610.07	0.96096	0.98819
1608.01	0.9617	0.98813
1605.96	0.96272	0.98814
1603.9	0.96395	0.98809
1601.85	0.96527	0.98799
1599.8	0.96663	0.98789
1597.74	0.96814	0.98777
1595.69	0.96992	0.98762
1593.64	0.97183	0.98739
1591.58	0.97369	0.98712
1589.53	0.97546	0.98682
1587.48	0.97715	0.98647
1585.42	0.97881	0.98615
1583.37	0.98039	0.98586
1581.31	0.98185	0.98565
1579.26	0.98318	0.98562
1577.21	0.98465	0.98573
1575.15	0.98653	0.98585
1573.1	0.98832	0.9864
1571.05	0.98994	0.98725
1568.99	0.99165	0.98798
1566.94	0.99323	0.98871
1564.89	0.99459	0.98961
1562.83	0.99571	0.99056
1560.78	0.9965	0.99134
1558.72	0.99731	0.99167
1556.67	0.99821	0.99196
1554.62	0.99904	0.99265
1552.56	0.99971	0.99324
1550.51	1.00012	0.99362
1548.46	1.0002	0.99389
1546.4	1	0.99409
1544.35	0.99994	0.99417
1542.29	0.99951	0.99421
1540.24	0.99898	0.99455
1538.19	0.99898	0.99535
1536.13	0.99931	0.99629
1534.08	0.9994	0.99724
1532.03	0.99913	0.99814
1529.97	0.99863	0.99877
1527.92	0.99797	0.99926
1525.87	0.99705	0.99962
1523.81	0.99594	0.99991
1521.76	0.99447	1.00016
1519.7	0.99289	1.00022
1517.65	0.99135	1
1515.6	0.98954	0.99985
1513.54	0.98775	0.99955
1511.49	0.9861	0.99907
1509.44	0.98458	0.99856
1507.38	0.98238	0.9981
1505.33	0.97966	0.99781
1503.28	0.97809	0.99743
1501.22	0.97699	0.99682
1499.17	0.9755	0.99588
1497.11	0.97367	0.99468
1495.06	0.9719	0.99333
1493.01	0.97056	0.99199
1490.95	0.96902	0.99036
1488.9	0.96665	0.98812
1486.85	0.96389	0.98538
1484.79	0.96102	0.98222
1482.74	0.95769	0.97846
1480.69	0.95359	0.97396
1478.63	0.94907	0.96908
1476.58	0.94392	0.96348
1474.52	0.93747	0.95658
1472.47	0.92866	0.94756
1470.42	0.91876	0.93776
1468.36	0.90843	0.92779
1466.31	0.89294	0.91355
1464.26	0.86657	0.89031
1462.2	0.83063	0.85931
1460.15	0.78377	0.81925
1458.09	0.70534	0.75187
1456.04	0.60422	0.66399
1453.99	0.5549	0.62032
1451.93	0.56307	0.62681
1449.88	0.59393	0.65347
1447.83	0.6116	0.66899
1445.77	0.59579	0.65545
1443.72	0.55183	0.61676
1441.67	0.49093	0.56182
1439.61	0.42157	0.49734
1437.56	0.33574	0.41415
1435.5	0.23325	0.31008
1433.45	0.1497	0.2195
1431.4	0.09555	0.15491
1429.34	0.07051	0.12053
1427.29	0.06655	0.11152
1425.24	0.06425	0.10612
1423.18	0.05526	0.09341
1421.13	0.04178	0.07477
1419.08	0.02637	0.05165
1417.02	0.01359	0.03014
1414.97	0.00628	0.01591
1412.91	0.00244	0.00734
1410.86	0.0008	0.00318
1408.81	0.00024	0.00159
1406.75	0.00014	0.00101
1404.7	0.00012	0.00075
1402.65	0.00011	0.00082
1400.59	0.00019	0.00121
1398.54	0.00044	0.00209
1396.49	0.00094	0.0036
1394.43	0.00184	0.00603
1392.38	0.00322	0.00933
1390.32	0.00516	0.01334
1388.27	0.00815	0.01869
1386.22	0.01232	0.02536
1384.16	0.01745	0.03302
1382.11	0.02432	0.04348
1380.06	0.03506	0.06015
1378	0.05137	0.08452
1375.95	0.07469	0.11686
1373.9	0.10604	0.15733
1371.84	0.14276	0.2019
1369.79	0.18309	0.24815
1367.73	0.22752	0.29691
1365.68	0.27097	0.3431
1363.63	0.30699	0.38063
1361.57	0.32893	0.40353
1359.52	0.33385	0.40923
1357.47	0.32775	0.40371
1355.41	0.31801	0.39431
1353.36	0.30974	0.38622
1351.3	0.30552	0.38212
1349.25	0.30574	0.38245
1347.2	0.30943	0.38634
1345.14	0.3147	0.39192
1343.09	0.31897	0.39659
1341.04	0.31962	0.3977
1338.98	0.31529	0.39391
1336.93	0.30807	0.38723
1334.88	0.30246	0.38204
1332.82	0.3007	0.38065
1330.77	0.30136	0.38174
1328.71	0.30157	0.38252
1326.66	0.29944	0.38112
1324.61	0.29437	0.37679
1322.55	0.28644	0.36937
1320.5	0.27578	0.35903
1318.45	0.26272	0.34614
1316.39	0.24797	0.33124
1314.34	0.23197	0.31472
1312.29	0.215	0.29692
1310.23	0.19785	0.27866
1308.18	0.18098	0.26038
1306.12	0.16428	0.24186
1304.07	0.14762	0.22286
1302.02	0.13105	0.20351
1299.96	0.11489	0.18421
1297.91	0.09946	0.16527
1295.86	0.08488	0.14693
1293.8	0.0712	0.12951
1291.75	0.05847	0.11302
1289.7	0.0468	0.09724
1287.64	0.03636	0.0821
1285.59	0.0274	0.068
1283.53	0.02009	0.05549
1281.48	0.01442	0.04489
1279.43	0.01029	0.03624
1277.37	0.00748	0.02942
1275.32	0.00565	0.02417
1273.27	0.0044	0.02011
1271.21	0.0035	0.0168
1269.16	0.00282	0.0139
1267.11	0.00232	0.01127
1265.05	0.00184	0.0089
1263	0.00133	0.00683
1260.94	0.00084	0.005
1258.89	0.00047	0.0035
1256.84	0.00022	0.00237
1254.78	0.0001	0.00157
1252.73	0.00013	0.00106
1250.68	0.00015	0.00075
1248.62	0.00027	0.00053
1246.57	0.00045	0.00035
1244.51	0.00052	0.00017
1242.46	0.00047	0.00011
1240.41	0.00044	0.00017
1238.35	0.00048	0.00023
1236.3	0.00051	0.00028
1234.25	0.00051	0.00031
1232.19	0.00049	0.00032
1230.14	0.00045	0.00029
1228.09	0.0004	0.00028
1226.03	0.00037	0.00027
1223.98	0.00037	0.00022
1221.92	0.00034	0.00017
1219.87	0.00035	0.00018
1217.82	0.00037	0.0002
1215.76	0.00038	0.00021
1213.71	0.00038	0.00027
1211.66	0.00035	0.00031
1209.6	0.00032	0.0003
1207.55	0.0003	0.00028
1205.5	0.00035	0.00031
1203.44	0.00042	0.00038
1201.39	0.00048	0.00041
1199.33	0.00051	0.00039
1197.28	0.00054	0.00043
1195.23	0.00052	0.00051
1193.17	0.0005	0.00054
1191.12	0.00049	0.00051
1189.07	0.00052	0.00047
1187.01	0.00057	0.00045
1184.96	0.00056	0.00046
1182.91	0.00046	0.00056
1180.85	0.00039	0.0007
1178.8	0.0004	0.00073
1176.74	0.00044	0.00067
1174.69	0.00045	0.00061
1172.64	0.00049	0.00058
1170.58	0.00059	0.00049
1168.53	0.00063	0.00034
1166.48	0.00057	0.00012
1164.42	0.00044	0.00031
1162.37	0.00025	0.00086
1160.32	6e-05	0.00166
1158.26	0.0003	0.00272
1156.21	0.0007	0.00398
1154.15	0.00119	0.00545
1152.1	0.00181	0.00708
1150.05	0.00251	0.00882
1147.99	0.0032	0.01059
1145.94	0.00388	0.01233
1143.89	0.0046	0.01401
1141.83	0.00534	0.01557
1139.78	0.00607	0.01701
1137.72	0.00679	0.01842
1135.67	0.00769	0.02012
1133.62	0.00902	0.0226
1131.56	0.01087	0.02621
1129.51	0.01312	0.03068
1127.46	0.0156	0.03537
1125.4	0.01811	0.03968
1123.35	0.02051	0.04337
1121.3	0.02268	0.04651
1119.24	0.02466	0.04939
1117.19	0.02672	0.05259
1115.13	0.02918	0.05658
1113.08	0.03213	0.06143
1111.03	0.03544	0.06676
1108.97	0.03875	0.07198
1106.92	0.04166	0.0765
1104.87	0.04401	0.08009
1102.81	0.04589	0.0829
1100.76	0.04761	0.0853
1098.71	0.04943	0.08773
1096.65	0.05143	0.0905
1094.6	0.05341	0.09328
1092.54	0.05482	0.09518
1090.49	0.05497	0.0953
1088.44	0.05334	0.09299
1086.38	0.04965	0.08787
1084.33	0.04411	0.08015
1082.28	0.03778	0.07133
1080.22	0.0321	0.06341
1078.17	0.02782	0.05741
1076.12	0.02493	0.05329
1074.06	0.02387	0.05158
1072.01	0.02581	0.05392
1069.95	0.03137	0.06123
1067.9	0.03977	0.07232
1065.85	0.04934	0.08476
1063.79	0.05872	0.09685
1061.74	0.06759	0.10825
1059.69	0.07633	0.11954
1057.63	0.08539	0.13128
1055.58	0.09509	0.14382
1053.52	0.1056	0.15732
1051.47	0.11677	0.17154
1049.42	0.12805	0.18576
1047.36	0.13892	0.19925
1045.31	0.14935	0.21192
1043.26	0.15971	0.22415
1041.2	0.17027	0.23623
1039.15	0.18079	0.24792
1037.1	0.19048	0.25848
1035.04	0.19864	0.26725
1032.99	0.20524	0.27429
1030.93	0.21109	0.28049
1028.88	0.21752	0.28727
1026.83	0.2258	0.29593
1024.77	0.23667	0.30717
1022.72	0.25022	0.32094
1020.67	0.26585	0.33657
1018.61	0.28263	0.35308
1016.56	0.29965	0.36961
1014.51	0.31624	0.38545
1012.45	0.33196	0.40021
1010.4	0.34668	0.41385
1008.34	0.36056	0.4265
1006.29	0.37399	0.43853
1004.24	0.38742	0.4504
1002.18	0.40102	0.46233
1000.13	0.41446	0.47399
998.076	0.42714	0.48485
996.023	0.43875	0.49456
993.969	0.44936	0.50322
991.915	0.45929	0.51116
989.862	0.469	0.51874
987.808	0.47935	0.5266
985.754	0.49148	0.53549
983.701	0.50651	0.54596
981.647	0.52575	0.55815
979.593	0.5503	0.57192
977.54	0.57977	0.58782
975.486	0.6114	0.60829
973.432	0.64112	0.6352
971.379	0.66552	0.66477
969.325	0.68313	0.68994
967.271	0.69493	0.70771
965.218	0.7035	0.72004
963.164	0.71138	0.73004
961.11	0.71994	0.73975
959.057	0.7281	0.74873
957.003	0.73211	0.75379
954.95	0.72841	0.75187
952.896	0.71753	0.74362
950.842	0.70466	0.73361
948.789	0.69664	0.72769
946.735	0.69901	0.73043
944.681	0.71322	0.74284
942.628	0.73473	0.76105
940.574	0.75579	0.77869
938.52	0.7707	0.79118
936.467	0.77776	0.79723
934.413	0.77812	0.79778
932.359	0.77405	0.79462
930.306	0.76703	0.789
928.252	0.75634	0.78045
926.198	0.73993	0.76716
924.145	0.71604	0.74741
922.091	0.68316	0.7197
920.037	0.63942	0.68225
917.984	0.58412	0.634
915.93	0.5198	0.57655
913.876	0.4522	0.51461
911.823	0.38807	0.45436
909.769	0.33281	0.40116
907.715	0.28974	0.3586
905.662	0.25917	0.32758
903.608	0.23613	0.30368
901.554	0.21011	0.27615
899.501	0.17155	0.23391
897.447	0.12273	0.17755
895.394	0.07764	0.12198
893.34	0.04587	0.07968
891.286	0.02539	0.04966
889.233	0.01208	0.02748
887.179	0.00454	0.01267
885.125	0.00129	0.00481
883.072	0.00028	0.00157
881.018	0.00033	0.00071
878.964	0.00027	0.00115
876.911	0.00157	0.00451
874.857	0.00833	0.01603
872.803	0.02775	0.04486
870.75	0.06805	0.09901
868.696	0.13062	0.17641
866.642	0.20564	0.26242
864.589	0.27567	0.33732
862.535	0.32379	0.38581
860.481	0.34276	0.40323
858.428	0.33859	0.39677
856.374	0.32376	0.37995
854.32	0.30666	0.36339
852.267	0.28577	0.34739
850.213	0.25263	0.32217
848.159	0.20334	0.27962
846.106	0.14634	0.22408
844.052	0.09479	0.16712
841.999	0.05685	0.11827
839.945	0.03568	0.08497
837.891	0.03022	0.07091
835.838	0.03584	0.07298
833.784	0.04955	0.08757
831.73	0.07166	0.11461
829.677	0.10135	0.15176
827.623	0.13608	0.19351
825.569	0.17516	0.23759
823.516	0.2184	0.28403
821.462	0.2609	0.32828
819.408	0.29293	0.3603
817.355	0.30691	0.37269
815.301	0.3052	0.36925
813.247	0.30283	0.36641
811.194	0.31694	0.3815
809.14	0.3476	0.41361
807.086	0.38107	0.44767
805.033	0.41008	0.47566
802.979	0.43706	0.49943
800.925	0.46566	0.52132
798.872	0.49739	0.54139
796.818	0.531	0.56259
794.764	0.5629	0.59061
792.711	0.59155	0.62398
790.657	0.619	0.65559
788.603	0.64524	0.68153
786.55	0.66741	0.70107
784.496	0.68511	0.7155
782.443	0.69825	0.72556
780.389	0.70213	0.72776
778.335	0.69194	0.71781
776.282	0.67251	0.69928
774.228	0.65613	0.68241
772.174	0.64863	0.6716
770.121	0.64588	0.66173
768.067	0.64363	0.64627
766.013	0.64263	0.62342
763.96	0.64358	0.59951
761.906	0.64505	0.58985
759.852	0.64772	0.60356
757.799	0.65272	0.62954
755.745	0.65661	0.6501
753.691	0.65514	0.65848
751.638	0.6499	0.65874
749.584	0.6467	0.65821
747.53	0.64873	0.6608
745.477	0.65288	0.66451
743.423	0.65362	0.66514
741.369	0.64961	0.66176
739.316	0.64597	0.65874
737.262	0.64919	0.66145
735.208	0.66038	0.67057
733.155	0.67472	0.68196
731.101	0.68571	0.69051
729.047	0.69028	0.694
726.994	0.69161	0.69491
724.94	0.69532	0.69774
722.887	0.70352	0.70429
720.833	0.71475	0.71346
718.779	0.7268	0.72349
716.726	0.73818	0.73298
714.672	0.74845	0.74143
712.618	0.75785	0.7492
710.565	0.76652	0.75667
708.511	0.77405	0.76353
706.457	0.77949	0.76899
704.404	0.78232	0.77264
702.35	0.7836	0.77507
700.296	0.78446	0.77713
698.243	0.78492	0.77917
696.189	0.78477	0.78113
694.135	0.78345	0.78235
692.082	0.77938	0.78135
690.028	0.77135	0.77696
687.974	0.76073	0.77011
685.921	0.7522	0.76469
683.867	0.75025	0.76462
681.813	0.75438	0.76966
679.76	0.76063	0.77651
677.706	0.76728	0.78386
675.652	0.77587	0.7931
673.599	0.78689	0.80458
671.545	0.79751	0.81571
669.491	0.80599	0.82548
667.438	0.81229	0.83437
665.384	0.81436	0.83858
663.331	0.81291	0.83871
661.277	0.80974	0.83727
659.223	0.80704	0.83606
657.17	0.80646	0.83657
655.116	0.80832	0.83951
653.062	0.81165	0.84412
651.009	0.8147	0.84856
648.955	0.81742	0.85249
646.901	0.82166	0.85734
644.848	0.82798	0.86359
642.794	0.83493	0.87002
640.74	0.84093	0.87525
638.687	0.84527	0.87871
636.633	0.84821	0.88092
634.579	0.85099	0.88292
632.526	0.8546	0.88524
630.472	0.85833	0.88712
628.418	0.86048	0.88707
626.365	0.85974	0.8838
624.311	0.85463	0.87579
622.257	0.84362	0.86157
620.204	0.82696	0.8397
618.15	0.80659	0.80762
616.096	0.78494	0.76891
614.043	0.76455	0.74055
611.989	0.74723	0.73203
609.936	0.73247	0.73171
607.882	0.71735	0.72688
605.828	0.70011	0.7161
603.775	0.6843	0.70455
601.721	0.67694	0.69923
599.667	0.68168	0.70341
597.614	0.69551	0.71447
595.56	0.7129	0.72767
593.506	0.7307	0.74052
591.453	0.74824	0.75254
589.399	0.76466	0.76339
587.345	0.77813	0.77193
585.292	0.78705	0.77662
583.238	0.79031	0.77659
581.184	0.78793	0.77236
579.131	0.78146	0.76519
577.077	0.77302	0.75649
575.023	0.76449	0.74783
572.97	0.75782	0.74087
570.916	0.75412	0.73618
568.862	0.7521	0.73261
566.809	0.74926	0.72862
564.755	0.74456	0.72335
562.701	0.73807	0.71646
560.648	0.72957	0.70825
558.594	0.72022	0.70018
556.54	0.71164	0.69333
554.487	0.70378	0.68711
552.433	0.69627	0.68099
550.38	0.68994	0.67573
548.326	0.68456	0.67135
546.272	0.67714	0.66573
544.219	0.66477	0.65681
542.165	0.64627	0.64316
540.111	0.62129	0.62365
538.058	0.59097	0.59798
536.004	0.55813	0.56675
533.95	0.52531	0.53344
531.897	0.49396	0.5054
529.843	0.46544	0.48649
527.789	0.44069	0.47267
525.736	0.41817	0.45843
523.682	0.3948	0.44114
521.628	0.36861	0.42032
519.575	0.33978	0.39658
517.521	0.3088	0.37005
515.467	0.27602	0.34065
513.414	0.24753	0.31442
511.36	0.23389	0.30121
509.306	0.23803	0.30323
507.253	0.25126	0.31332
505.199	0.26348	0.32365
503.145	0.27063	0.33
501.092	0.27133	0.3296
499.038	0.26504	0.32174
496.984	0.25361	0.30821
494.931	0.24031	0.29114
492.877	0.22742	0.27361
490.824	0.21512	0.25933
488.77	0.20208	0.2472
486.716	0.18617	0.23133
484.663	0.16914	0.21185
482.609	0.16101	0.20156
480.555	0.17391	0.21725
478.502	0.21408	0.26665
476.448	0.28008	0.34339
474.394	0.36581	0.43392
472.341	0.46597	0.52914
470.287	0.56616	0.61644
468.233	0.65361	0.68859
466.18	0.72573	0.74792
464.126	0.78004	0.7942
462.072	0.81865	0.82922
460.019	0.84811	0.85877
457.965	0.87709	0.89058
455.911	0.90605	0.92342
453.858	0.92707	0.94937
451.804	0.93612	0.96578
449.75	0.93067	0.97048
447.697	0.90876	0.96121
445.643	0.87323	0.93772
443.589	0.83607	0.90682
441.536	0.81113	0.88137
439.482	0.80354	0.86997
437.428	0.8057	0.86859
435.375	0.80581	0.86692
433.321	0.8003	0.86051
431.268	0.79837	0.85774
429.214	0.80981	0.86836
427.16	0.83178	0.88938
425.107	0.85403	0.91068
423.053	0.87141	0.92687
420.999	0.88631	0.93941
418.946	0.90127	0.95045
416.892	0.91106	0.95632
414.838	0.9148	0.95657
412.785	0.91783	0.95561
410.731	0.92358	0.95675
408.677	0.93321	0.9611
406.624	0.94511	0.96763
404.57	0.95658	0.97458
402.516	0.96735	0.98088
400.463	0.9805	0.98829
398.409	1	1

## Sheet: Fig.11b
Wavenumber	NH-P(VDF-HFP)	P(VDF-HFP
3996.41	1.00418	1.00197
3994.36	1.00417	1.00201
3992.31	1.00413	1.00191
3990.25	1.00416	1.00192
3988.2	1.00419	1.00201
3986.14	1.00411	1.00207
3984.09	1.00403	1.00205
3982.04	1.004	1.00197
3979.98	1.00397	1.0019
3977.93	1.00387	1.0018
3975.88	1.00366	1.00168
3973.82	1.00353	1.00163
3971.77	1.00351	1.00159
3969.71	1.00339	1.00151
3967.66	1.00314	1.00142
3965.61	1.00283	1.00124
3963.55	1.00252	1.0009
3961.5	1.00227	1.0006
3959.45	1.00203	1.00046
3957.39	1.00169	1.00037
3955.34	1.00133	1.00024
3953.29	1.00106	1
3951.23	1.0008	0.9997
3949.18	1.00049	0.99939
3947.12	1.00026	0.99906
3945.07	1	0.99875
3943.02	0.99953	0.99841
3940.96	0.99906	0.99807
3938.91	0.99865	0.99785
3936.86	0.99806	0.99763
3934.8	0.99737	0.99722
3932.75	0.99689	0.99667
3930.7	0.99656	0.99615
3928.64	0.99589	0.99579
3926.59	0.99475	0.99531
3924.53	0.99356	0.99453
3922.48	0.99257	0.99371
3920.43	0.99158	0.99299
3918.37	0.99058	0.99211
3916.32	0.98963	0.99105
3914.27	0.98857	0.99008
3912.21	0.98733	0.98922
3910.16	0.98594	0.98828
3908.11	0.98448	0.98729
3906.05	0.98307	0.98626
3904	0.98197	0.98518
3901.94	0.98121	0.98434
3899.89	0.98047	0.98383
3897.84	0.97959	0.98355
3895.78	0.97862	0.98338
3893.73	0.97788	0.98322
3891.68	0.97786	0.98332
3889.62	0.97832	0.98377
3887.57	0.97881	0.98437
3885.52	0.97979	0.98508
3883.46	0.98109	0.98571
3881.41	0.98207	0.98622
3879.35	0.98306	0.98684
3877.3	0.9838	0.98747
3875.25	0.98413	0.9879
3873.19	0.9845	0.98805
3871.14	0.985	0.98795
3869.09	0.9853	0.98776
3867.03	0.98495	0.98765
3864.98	0.98433	0.98749
3862.92	0.98402	0.98723
3860.87	0.98354	0.98696
3858.82	0.98247	0.98658
3856.76	0.98105	0.98617
3854.71	0.98031	0.98601
3852.66	0.98183	0.98635
3850.6	0.98332	0.98691
3848.55	0.98315	0.98731
3846.5	0.98262	0.98766
3844.44	0.98283	0.98813
3842.39	0.9839	0.98871
3840.33	0.98519	0.98941
3838.28	0.98651	0.99039
3836.23	0.98775	0.99132
3834.17	0.98837	0.99181
3832.12	0.98857	0.99194
3830.07	0.98871	0.99205
3828.01	0.98875	0.99222
3825.96	0.98871	0.99228
3823.91	0.98853	0.99217
3821.85	0.98864	0.99213
3819.8	0.98932	0.99251
3817.74	0.9895	0.99302
3815.69	0.98944	0.99322
3813.64	0.98957	0.99326
3811.58	0.98917	0.99324
3809.53	0.98839	0.99325
3807.48	0.98824	0.99339
3805.42	0.98872	0.9935
3803.37	0.98875	0.99345
3801.32	0.98881	0.99345
3799.26	0.98922	0.99356
3797.21	0.98905	0.99353
3795.15	0.98863	0.99344
3793.1	0.98831	0.99346
3791.05	0.98788	0.99349
3788.99	0.98753	0.99342
3786.94	0.9874	0.99343
3784.89	0.98736	0.99348
3782.83	0.98725	0.99344
3780.78	0.98713	0.99327
3778.73	0.98721	0.99315
3776.67	0.98725	0.99318
3774.62	0.98704	0.99324
3772.56	0.98681	0.99327
3770.51	0.98686	0.99344
3768.46	0.9872	0.99371
3766.4	0.98743	0.99382
3764.35	0.98737	0.99375
3762.3	0.98696	0.99369
3760.24	0.98671	0.99371
3758.19	0.9871	0.99373
3756.13	0.98719	0.99358
3754.08	0.9865	0.99327
3752.03	0.98598	0.99289
3749.97	0.98647	0.99265
3747.92	0.98669	0.9926
3745.87	0.98613	0.99254
3743.81	0.98629	0.99249
3741.76	0.98678	0.99249
3739.71	0.98615	0.99246
3737.65	0.98513	0.99236
3735.6	0.98504	0.99226
3733.54	0.98563	0.99214
3731.49	0.98572	0.99187
3729.44	0.98514	0.99158
3727.38	0.98435	0.99138
3725.33	0.9838	0.99111
3723.28	0.98344	0.99061
3721.22	0.98288	0.98995
3719.17	0.982	0.98938
3717.12	0.98075	0.98882
3715.06	0.97922	0.98812
3713.01	0.97808	0.98734
3710.95	0.978	0.98675
3708.9	0.97818	0.98657
3706.85	0.97785	0.98651
3704.79	0.9774	0.98632
3702.74	0.97743	0.98632
3700.69	0.97812	0.98667
3698.63	0.97875	0.98707
3696.58	0.97906	0.98742
3694.53	0.97934	0.98778
3692.47	0.97969	0.98823
3690.42	0.9804	0.98867
3688.36	0.98176	0.98888
3686.31	0.98256	0.98904
3684.26	0.98224	0.98921
3682.2	0.98161	0.98921
3680.15	0.98122	0.98901
3678.1	0.98104	0.98875
3676.04	0.98153	0.98859
3673.99	0.98267	0.98865
3671.93	0.98312	0.98872
3669.88	0.98328	0.98874
3667.83	0.98361	0.98885
3665.77	0.98337	0.98892
3663.72	0.98272	0.98886
3661.67	0.98241	0.98876
3659.61	0.98237	0.98857
3657.56	0.98235	0.98842
3655.51	0.98259	0.98838
3653.45	0.98272	0.98835
3651.4	0.98266	0.98822
3649.34	0.98329	0.98803
3647.29	0.9842	0.98804
3645.24	0.98408	0.98811
3643.18	0.98325	0.98802
3641.13	0.98242	0.98778
3639.08	0.98193	0.98747
3637.02	0.98157	0.98711
3634.97	0.98108	0.9867
3632.92	0.98039	0.98627
3630.86	0.97957	0.98578
3628.81	0.97927	0.98522
3626.75	0.97943	0.98482
3624.7	0.97885	0.98458
3622.65	0.97787	0.98437
3620.59	0.97752	0.98428
3618.54	0.97822	0.98443
3616.49	0.97902	0.9848
3614.43	0.97939	0.98519
3612.38	0.97966	0.98543
3610.33	0.97988	0.98554
3608.27	0.98018	0.9857
3606.22	0.9804	0.98589
3604.16	0.98018	0.98604
3602.11	0.9798	0.98614
3600.06	0.9797	0.98623
3598	0.9798	0.98634
3595.95	0.97983	0.9864
3593.9	0.97975	0.98647
3591.84	0.97943	0.98652
3589.79	0.97909	0.98642
3587.74	0.97928	0.98629
3585.68	0.97968	0.98637
3583.63	0.97956	0.98649
3581.57	0.979	0.98651
3579.52	0.97843	0.98642
3577.47	0.97801	0.98622
3575.41	0.97772	0.98611
3573.36	0.97749	0.98609
3571.31	0.97726	0.98601
3569.25	0.97706	0.98589
3567.2	0.97711	0.98597
3565.14	0.9773	0.98623
3563.09	0.97712	0.98632
3561.04	0.97662	0.98625
3558.98	0.97619	0.98631
3556.93	0.97589	0.98638
3554.88	0.97555	0.98626
3552.82	0.97526	0.98616
3550.77	0.97513	0.98621
3548.72	0.97503	0.9862
3546.66	0.97493	0.98609
3544.61	0.97484	0.98598
3542.55	0.97464	0.98592
3540.5	0.97431	0.98591
3538.45	0.97393	0.98592
3536.39	0.97365	0.98591
3534.34	0.97338	0.98588
3532.29	0.97301	0.98584
3530.23	0.97267	0.98578
3528.18	0.97257	0.9857
3526.13	0.97266	0.98559
3524.07	0.97261	0.98553
3522.02	0.97232	0.98562
3519.96	0.97201	0.98572
3517.91	0.97175	0.98564
3515.86	0.9715	0.98548
3513.8	0.97123	0.98535
3511.75	0.97102	0.98532
3509.7	0.97088	0.98533
3507.64	0.97068	0.98527
3505.59	0.97044	0.98515
3503.54	0.97025	0.9851
3501.48	0.97015	0.98514
3499.43	0.97013	0.98514
3497.37	0.97009	0.98501
3495.32	0.9699	0.98486
3493.27	0.96965	0.98474
3491.21	0.96951	0.98462
3489.16	0.96944	0.98446
3487.11	0.96937	0.9843
3485.05	0.96924	0.98421
3483	0.96907	0.98411
3480.95	0.96895	0.98398
3478.89	0.9688	0.98391
3476.84	0.96854	0.98384
3474.78	0.96832	0.98364
3472.73	0.96816	0.98335
3470.68	0.96801	0.98307
3468.62	0.96781	0.9829
3466.57	0.96762	0.98279
3464.52	0.96746	0.98268
3462.46	0.96733	0.98256
3460.41	0.9671	0.98235
3458.35	0.96676	0.98203
3456.3	0.96645	0.98174
3454.25	0.96619	0.98147
3452.19	0.96587	0.98121
3450.14	0.96559	0.98095
3448.09	0.96558	0.98063
3446.03	0.96569	0.98027
3443.98	0.96552	0.97998
3441.93	0.96518	0.97974
3439.87	0.96499	0.97954
3437.82	0.96491	0.97931
3435.76	0.96473	0.97899
3433.71	0.9645	0.97867
3431.66	0.96426	0.97838
3429.6	0.96395	0.97811
3427.55	0.96352	0.97775
3425.5	0.96303	0.9774
3423.44	0.96254	0.97709
3421.39	0.96196	0.97666
3419.34	0.96132	0.97612
3417.28	0.9608	0.97557
3415.23	0.96043	0.97511
3413.17	0.96014	0.97476
3411.12	0.9599	0.97443
3409.07	0.95971	0.97415
3407.01	0.95954	0.97395
3404.96	0.9595	0.97385
3402.91	0.95957	0.97374
3400.85	0.95956	0.9735
3398.8	0.95946	0.97319
3396.75	0.95937	0.9729
3394.69	0.95932	0.97264
3392.64	0.95933	0.97247
3390.58	0.95929	0.97248
3388.53	0.95926	0.97268
3386.48	0.95932	0.97285
3384.42	0.95941	0.97285
3382.37	0.95945	0.97282
3380.32	0.95947	0.97291
3378.26	0.95945	0.97296
3376.21	0.95942	0.97292
3374.16	0.95947	0.97293
3372.1	0.95965	0.9731
3370.05	0.95991	0.97331
3367.99	0.96009	0.97345
3365.94	0.96018	0.97356
3363.89	0.96028	0.97364
3361.83	0.96036	0.97372
3359.78	0.96042	0.97378
3357.73	0.96048	0.97381
3355.67	0.96049	0.97383
3353.62	0.96046	0.97385
3351.56	0.96045	0.97383
3349.51	0.96037	0.97378
3347.46	0.96018	0.97373
3345.4	0.95999	0.97365
3343.35	0.95989	0.97355
3341.3	0.95982	0.97346
3339.24	0.95967	0.9734
3337.19	0.95945	0.97334
3335.14	0.9592	0.97331
3333.08	0.95898	0.97336
3331.03	0.95889	0.97343
3328.97	0.95882	0.97347
3326.92	0.95865	0.97345
3324.87	0.95846	0.97341
3322.81	0.95832	0.97348
3320.76	0.95824	0.97367
3318.71	0.95826	0.97381
3316.65	0.95834	0.97383
3314.6	0.95833	0.97379
3312.55	0.95818	0.97374
3310.49	0.95805	0.97375
3308.44	0.95799	0.97382
3306.38	0.95788	0.97386
3304.33	0.95769	0.97389
3302.28	0.95754	0.97396
3300.22	0.95745	0.97405
3298.17	0.95737	0.97415
3296.12	0.95733	0.9742
3294.06	0.95728	0.97424
3292.01	0.9571	0.97434
3289.96	0.95684	0.97438
3287.9	0.95668	0.97429
3285.85	0.9566	0.97427
3283.79	0.95648	0.97437
3281.74	0.95638	0.97454
3279.69	0.95635	0.97471
3277.63	0.95636	0.97478
3275.58	0.95642	0.97479
3273.53	0.95641	0.97484
3271.47	0.95626	0.97487
3269.42	0.95603	0.97481
3267.36	0.95586	0.97477
3265.31	0.95576	0.9748
3263.26	0.9556	0.97486
3261.2	0.95542	0.97491
3259.15	0.95531	0.97494
3257.1	0.95526	0.97495
3255.04	0.9552	0.97493
3252.99	0.95512	0.97485
3250.94	0.95504	0.97476
3248.88	0.95496	0.97475
3246.83	0.95487	0.97476
3244.77	0.95472	0.97479
3242.72	0.95447	0.97481
3240.67	0.95422	0.97479
3238.61	0.95405	0.97474
3236.56	0.95391	0.97466
3234.51	0.95379	0.97456
3232.45	0.95366	0.9745
3230.4	0.95347	0.97444
3228.35	0.95327	0.97436
3226.29	0.95308	0.97427
3224.24	0.95291	0.97417
3222.18	0.95267	0.97399
3220.13	0.95238	0.97377
3218.08	0.95213	0.9736
3216.02	0.95186	0.97347
3213.97	0.9516	0.97333
3211.92	0.95129	0.97316
3209.86	0.95088	0.9729
3207.81	0.95049	0.97263
3205.76	0.95013	0.97232
3203.7	0.94984	0.97197
3201.65	0.94956	0.97164
3199.59	0.94909	0.97135
3197.54	0.94859	0.97113
3195.49	0.94822	0.97089
3193.43	0.94787	0.97056
3191.38	0.94745	0.97018
3189.33	0.94704	0.96982
3187.27	0.9466	0.96947
3185.22	0.94606	0.96912
3183.17	0.94553	0.96876
3181.11	0.94501	0.96837
3179.06	0.94445	0.96796
3177	0.94397	0.9675
3174.95	0.94355	0.967
3172.9	0.94305	0.96655
3170.84	0.94245	0.96617
3168.79	0.94184	0.96579
3166.74	0.94128	0.9653
3164.68	0.94067	0.96469
3162.63	0.93996	0.96404
3160.57	0.93926	0.96347
3158.52	0.93861	0.963
3156.47	0.93798	0.9625
3154.41	0.93739	0.96198
3152.36	0.93686	0.9615
3150.31	0.93629	0.96104
3148.25	0.93566	0.96051
3146.2	0.93504	0.95989
3144.15	0.93445	0.95923
3142.09	0.93395	0.95863
3140.04	0.93345	0.95807
3137.98	0.93286	0.95754
3135.93	0.93222	0.95705
3133.88	0.93156	0.95659
3131.82	0.93085	0.9561
3129.77	0.93009	0.95558
3127.72	0.92926	0.95506
3125.66	0.92844	0.95448
3123.61	0.92774	0.9538
3121.56	0.92714	0.95309
3119.5	0.92643	0.95236
3117.45	0.92554	0.95156
3115.39	0.92451	0.95068
3113.34	0.92342	0.94971
3111.29	0.92233	0.94875
3109.23	0.92125	0.9478
3107.18	0.92007	0.94681
3105.13	0.91873	0.94568
3103.07	0.91734	0.94445
3101.02	0.9159	0.94322
3098.97	0.91426	0.94197
3096.91	0.91253	0.94059
3094.86	0.91086	0.93903
3092.8	0.90908	0.93742
3090.75	0.90702	0.93582
3088.7	0.9048	0.93418
3086.64	0.9026	0.93244
3084.59	0.90033	0.93057
3082.54	0.89785	0.92853
3080.48	0.89517	0.92633
3078.43	0.89235	0.924
3076.38	0.88926	0.92157
3074.32	0.88588	0.91906
3072.27	0.88236	0.91641
3070.21	0.87873	0.91353
3068.16	0.87487	0.91038
3066.11	0.87068	0.90698
3064.05	0.86609	0.90338
3062	0.86098	0.89946
3059.95	0.85538	0.89512
3057.89	0.84934	0.89036
3055.84	0.84281	0.88521
3053.78	0.83563	0.87952
3051.73	0.82766	0.87311
3049.68	0.81887	0.86588
3047.62	0.80922	0.85783
3045.57	0.79865	0.84891
3043.52	0.78709	0.83897
3041.46	0.7743	0.82795
3039.41	0.76018	0.81576
3037.36	0.74469	0.80222
3035.3	0.7276	0.78701
3033.25	0.70837	0.76968
3031.19	0.68677	0.7499
3029.14	0.66386	0.72854
3027.09	0.64248	0.70864
3025.03	0.62703	0.69523
3022.98	0.62192	0.69297
3020.93	0.62836	0.70264
3018.87	0.64305	0.72023
3016.82	0.66128	0.74031
3014.77	0.68059	0.75989
3012.71	0.70081	0.7786
3010.66	0.72189	0.7966
3008.6	0.74336	0.81373
3006.55	0.76413	0.82938
3004.5	0.78204	0.84234
3002.44	0.79482	0.85124
3000.39	0.80163	0.85559
2998.34	0.8029	0.85566
2996.28	0.79935	0.85171
2994.23	0.79144	0.84378
2992.18	0.77911	0.83175
2990.12	0.76241	0.81574
2988.07	0.74229	0.79717
2986.01	0.72096	0.77912
2983.96	0.70212	0.76534
2981.91	0.69018	0.75878
2979.85	0.6878	0.76062
2977.8	0.69474	0.76985
2975.75	0.709	0.78405
2973.69	0.72796	0.80075
2971.64	0.74884	0.81803
2969.58	0.76936	0.83452
2967.53	0.78817	0.84945
2965.48	0.80493	0.86268
2963.42	0.81989	0.87445
2961.37	0.83354	0.88519
2959.32	0.84643	0.89536
2957.26	0.85888	0.90514
2955.21	0.87067	0.91445
2953.16	0.88135	0.92304
2951.1	0.89054	0.93044
2949.05	0.89785	0.93621
2946.99	0.90316	0.94042
2944.94	0.9068	0.94341
2942.89	0.90939	0.94561
2940.83	0.91135	0.94741
2938.78	0.91286	0.9489
2936.73	0.91405	0.95005
2934.67	0.91502	0.95098
2932.62	0.91583	0.95174
2930.57	0.91652	0.95237
2928.51	0.91704	0.95293
2926.46	0.91734	0.95335
2924.4	0.91746	0.95353
2922.35	0.91743	0.95339
2920.3	0.91722	0.95305
2918.24	0.91693	0.95285
2916.19	0.91706	0.95326
2914.14	0.91822	0.95463
2912.08	0.92029	0.95664
2910.03	0.92245	0.95847
2907.98	0.92409	0.95974
2905.92	0.92511	0.9605
2903.87	0.92567	0.9609
2901.81	0.92603	0.96117
2899.76	0.92631	0.96138
2897.71	0.92651	0.96144
2895.65	0.92662	0.96136
2893.6	0.92664	0.96127
2891.55	0.92655	0.96113
2889.49	0.92632	0.96088
2887.44	0.92594	0.96044
2885.39	0.92537	0.95982
2883.33	0.92463	0.95911
2881.28	0.92395	0.95851
2879.22	0.92354	0.95812
2877.17	0.92345	0.95787
2875.12	0.92356	0.9577
2873.06	0.92396	0.9578
2871.01	0.92476	0.95823
2868.96	0.92558	0.95859
2866.9	0.92604	0.95857
2864.85	0.92624	0.95832
2862.79	0.92632	0.9581
2860.74	0.92639	0.95791
2858.69	0.92646	0.9577
2856.63	0.9264	0.95735
2854.58	0.92596	0.95662
2852.53	0.92502	0.95538
2850.47	0.92388	0.9541
2848.42	0.92345	0.95361
2846.37	0.9243	0.95418
2844.31	0.92582	0.95518
2842.26	0.92703	0.95587
2840.2	0.92768	0.95602
2838.15	0.92812	0.95591
2836.1	0.92854	0.95578
2834.04	0.92884	0.95561
2831.99	0.929	0.95541
2829.94	0.92908	0.95512
2827.88	0.92906	0.95471
2825.83	0.92904	0.9543
2823.78	0.92917	0.95403
2821.72	0.92937	0.95387
2819.67	0.92953	0.95376
2817.61	0.92969	0.95369
2815.56	0.92992	0.95366
2813.51	0.93012	0.95362
2811.45	0.9302	0.95351
2809.4	0.93028	0.95338
2807.35	0.93043	0.95334
2805.29	0.93054	0.95333
2803.24	0.93056	0.95325
2801.19	0.93051	0.95305
2799.13	0.93047	0.95278
2797.08	0.93044	0.95255
2795.02	0.93039	0.95242
2792.97	0.93027	0.95223
2790.92	0.93003	0.95193
2788.86	0.92981	0.95164
2786.81	0.92967	0.9514
2784.76	0.92948	0.95107
2782.7	0.9292	0.95067
2780.65	0.92889	0.9503
2778.6	0.92852	0.94997
2776.54	0.92809	0.94958
2774.49	0.9277	0.94925
2772.43	0.92736	0.94914
2770.38	0.92703	0.94913
2768.33	0.92667	0.94907
2766.27	0.92627	0.94896
2764.22	0.92581	0.94883
2762.17	0.92537	0.9487
2760.11	0.92495	0.94865
2758.06	0.92461	0.94872
2756	0.92441	0.9489
2753.95	0.92436	0.94917
2751.9	0.92435	0.94948
2749.84	0.92444	0.94985
2747.79	0.92475	0.95032
2745.74	0.92526	0.95093
2743.68	0.92595	0.95164
2741.63	0.92671	0.95234
2739.58	0.92733	0.95299
2737.52	0.92782	0.95363
2735.47	0.92824	0.9542
2733.41	0.92851	0.95463
2731.36	0.92856	0.95493
2729.31	0.92845	0.95513
2727.25	0.9282	0.95525
2725.2	0.9279	0.95534
2723.15	0.92767	0.95545
2721.09	0.92741	0.95554
2719.04	0.92709	0.9556
2716.99	0.92679	0.95569
2714.93	0.92649	0.9558
2712.88	0.92615	0.9559
2710.82	0.92581	0.95601
2708.77	0.92553	0.95624
2706.72	0.92535	0.95657
2704.66	0.92524	0.95696
2702.61	0.92514	0.95733
2700.56	0.92496	0.95762
2698.5	0.92473	0.95789
2696.45	0.92457	0.95819
2694.4	0.92447	0.95845
2692.34	0.92438	0.95869
2690.29	0.92423	0.95894
2688.23	0.92407	0.95921
2686.18	0.92396	0.95947
2684.13	0.9239	0.95968
2682.07	0.92381	0.95981
2680.02	0.92369	0.95992
2677.97	0.92363	0.9601
2675.91	0.92366	0.96032
2673.86	0.92368	0.96053
2671.81	0.92372	0.96074
2669.75	0.92381	0.96096
2667.7	0.92394	0.96119
2665.64	0.92407	0.96141
2663.59	0.92422	0.96155
2661.54	0.92435	0.96164
2659.48	0.92439	0.96174
2657.43	0.92439	0.96179
2655.38	0.92439	0.96174
2653.32	0.92439	0.96167
2651.27	0.92439	0.9616
2649.21	0.92437	0.96148
2647.16	0.92429	0.96125
2645.11	0.92419	0.96099
2643.05	0.92414	0.96075
2641	0.92406	0.96052
2638.95	0.92392	0.96024
2636.89	0.92383	0.95995
2634.84	0.92381	0.95971
2632.79	0.92379	0.9595
2630.73	0.92381	0.95932
2628.68	0.92385	0.95918
2626.62	0.92391	0.95908
2624.57	0.92401	0.95905
2622.52	0.92414	0.95907
2620.46	0.92434	0.95904
2618.41	0.92471	0.95899
2616.36	0.92518	0.95898
2614.3	0.92565	0.95903
2612.25	0.92613	0.95917
2610.2	0.92658	0.95931
2608.14	0.92697	0.95939
2606.09	0.92738	0.9594
2604.03	0.92784	0.95941
2601.98	0.92818	0.95944
2599.93	0.92843	0.95945
2597.87	0.92865	0.95945
2595.82	0.92886	0.95943
2593.77	0.92905	0.95935
2591.71	0.92924	0.95921
2589.66	0.92939	0.95902
2587.61	0.92949	0.95876
2585.55	0.92956	0.95848
2583.5	0.92962	0.95819
2581.44	0.92967	0.9579
2579.39	0.92967	0.95759
2577.34	0.92958	0.95725
2575.28	0.92944	0.95688
2573.23	0.92934	0.95655
2571.18	0.92928	0.95626
2569.12	0.92923	0.95596
2567.07	0.92918	0.95561
2565.01	0.92911	0.95525
2562.96	0.929	0.95486
2560.91	0.92884	0.95439
2558.85	0.92867	0.95393
2556.8	0.92845	0.95357
2554.75	0.9282	0.95326
2552.69	0.92793	0.95288
2550.64	0.92763	0.95242
2548.59	0.92733	0.95195
2546.53	0.92705	0.95157
2544.48	0.92676	0.95127
2542.42	0.92645	0.95097
2540.37	0.9261	0.95057
2538.32	0.92563	0.95011
2536.26	0.92508	0.94962
2534.21	0.92443	0.94915
2532.16	0.92372	0.94873
2530.1	0.92303	0.94831
2528.05	0.9224	0.94783
2526	0.92178	0.94731
2523.94	0.92111	0.9468
2521.89	0.92035	0.94632
2519.83	0.91952	0.94589
2517.78	0.91876	0.94544
2515.73	0.91808	0.94497
2513.67	0.91732	0.94451
2511.62	0.91657	0.94412
2509.57	0.916	0.94382
2507.51	0.91551	0.94356
2505.46	0.91503	0.94327
2503.41	0.91455	0.94303
2501.35	0.91406	0.94287
2499.3	0.91351	0.94271
2497.24	0.91297	0.94252
2495.19	0.91249	0.9423
2493.14	0.91196	0.942
2491.08	0.91137	0.94165
2489.03	0.91083	0.94139
2486.98	0.91046	0.94128
2484.92	0.91025	0.94132
2482.87	0.91017	0.94148
2480.82	0.9102	0.94168
2478.76	0.91044	0.94194
2476.71	0.9109	0.94229
2474.65	0.91146	0.94277
2472.6	0.91212	0.94338
2470.55	0.9129	0.94408
2468.49	0.91369	0.94477
2466.44	0.91442	0.94544
2464.39	0.91519	0.94607
2462.33	0.91595	0.94662
2460.28	0.91661	0.94708
2458.22	0.91716	0.94756
2456.17	0.91762	0.94809
2454.12	0.91807	0.94862
2452.06	0.91856	0.94913
2450.01	0.91906	0.9496
2447.96	0.91959	0.95007
2445.9	0.92014	0.95057
2443.85	0.9206	0.95114
2441.8	0.921	0.95174
2439.74	0.9214	0.95223
2437.69	0.92178	0.95264
2435.63	0.92216	0.95307
2433.58	0.92255	0.95349
2431.53	0.92285	0.95385
2429.47	0.92309	0.95422
2427.42	0.9234	0.95463
2425.37	0.92372	0.95504
2423.31	0.92398	0.9554
2421.26	0.92426	0.95578
2419.21	0.9246	0.9562
2417.15	0.925	0.9566
2415.1	0.92537	0.957
2413.04	0.92568	0.95742
2410.99	0.92597	0.95781
2408.94	0.92623	0.95816
2406.88	0.92653	0.95855
2404.83	0.92687	0.95899
2402.78	0.92719	0.95937
2400.72	0.92748	0.95971
2398.67	0.92777	0.9601
2396.62	0.92804	0.96053
2394.56	0.92829	0.96096
2392.51	0.92855	0.96134
2390.45	0.92881	0.96166
2388.4	0.92907	0.96198
2386.35	0.92935	0.96233
2384.29	0.92969	0.96267
2382.24	0.93012	0.96294
2380.19	0.9306	0.96319
2378.13	0.93104	0.96345
2376.08	0.9315	0.96376
2374.03	0.93204	0.96407
2371.97	0.9326	0.96439
2369.92	0.93313	0.96472
2367.86	0.93359	0.965
2365.81	0.93397	0.96511
2363.76	0.93422	0.96511
2361.7	0.93442	0.96513
2359.65	0.93466	0.96521
2357.6	0.93467	0.9652
2355.54	0.93421	0.96501
2353.49	0.93333	0.96464
2351.43	0.93228	0.96416
2349.38	0.93131	0.96377
2347.33	0.93062	0.9635
2345.27	0.93032	0.96318
2343.22	0.93024	0.96282
2341.17	0.92995	0.9625
2339.11	0.92936	0.96206
2337.06	0.92857	0.96145
2335.01	0.92761	0.96075
2332.95	0.92651	0.95988
2330.9	0.9253	0.95881
2328.84	0.92391	0.9577
2326.79	0.92228	0.95657
2324.74	0.92057	0.95525
2322.68	0.9188	0.95367
2320.63	0.91686	0.95199
2318.58	0.91478	0.95032
2316.52	0.91261	0.94864
2314.47	0.9104	0.94694
2312.42	0.90821	0.94519
2310.36	0.90598	0.94341
2308.31	0.90378	0.94167
2306.25	0.90192	0.94018
2304.2	0.90061	0.9391
2302.15	0.89991	0.9385
2300.09	0.89983	0.93833
2298.04	0.90022	0.93853
2295.99	0.90092	0.93913
2293.93	0.90199	0.94006
2291.88	0.90352	0.94116
2289.83	0.90548	0.94243
2287.77	0.90774	0.94383
2285.72	0.91017	0.9452
2283.66	0.91244	0.94638
2281.61	0.91433	0.94732
2279.56	0.91578	0.94797
2277.5	0.9168	0.94839
2275.45	0.91749	0.94862
2273.4	0.91805	0.94873
2271.34	0.91863	0.94882
2269.29	0.91923	0.94892
2267.24	0.91979	0.949
2265.18	0.92025	0.94904
2263.13	0.92057	0.94903
2261.07	0.92082	0.94894
2259.02	0.92107	0.94877
2256.97	0.92124	0.94856
2254.91	0.92127	0.94822
2252.86	0.92113	0.94771
2250.81	0.92083	0.94702
2248.75	0.92041	0.94624
2246.7	0.9198	0.94546
2244.64	0.91902	0.94461
2242.59	0.91821	0.94361
2240.54	0.91743	0.94258
2238.48	0.91669	0.94164
2236.43	0.91607	0.9408
2234.38	0.91559	0.93998
2232.32	0.91513	0.93918
2230.27	0.91463	0.93845
2228.22	0.9142	0.9378
2226.16	0.91388	0.93721
2224.11	0.91362	0.93672
2222.05	0.91346	0.93639
2220	0.91343	0.93616
2217.95	0.91356	0.93601
2215.89	0.91381	0.93595
2213.84	0.9141	0.93595
2211.79	0.91443	0.936
2209.73	0.91486	0.93612
2207.68	0.91541	0.9363
2205.63	0.91602	0.9366
2203.57	0.9167	0.93703
2201.52	0.91741	0.93753
2199.46	0.91812	0.93802
2197.41	0.91884	0.93854
2195.36	0.91959	0.93911
2193.3	0.92038	0.93972
2191.25	0.92121	0.94031
2189.2	0.92199	0.94086
2187.14	0.92267	0.94146
2185.09	0.92326	0.94212
2183.04	0.92379	0.94279
2180.98	0.9243	0.9435
2178.93	0.92485	0.94427
2176.87	0.92546	0.94511
2174.82	0.9261	0.94597
2172.77	0.92669	0.94678
2170.71	0.92715	0.94753
2168.66	0.92749	0.94825
2166.61	0.92775	0.94893
2164.55	0.92792	0.94954
2162.5	0.92798	0.95003
2160.44	0.92796	0.95044
2158.39	0.92783	0.95082
2156.34	0.9276	0.95122
2154.28	0.92734	0.95163
2152.23	0.92707	0.95201
2150.18	0.92677	0.95234
2148.12	0.92646	0.95265
2146.07	0.92612	0.95297
2144.02	0.92571	0.95323
2141.96	0.92524	0.95338
2139.91	0.92473	0.95353
2137.85	0.92421	0.95373
2135.8	0.92367	0.95394
2133.75	0.92306	0.95413
2131.69	0.92247	0.9543
2129.64	0.92193	0.95445
2127.59	0.92138	0.95463
2125.53	0.92081	0.95482
2123.48	0.92027	0.955
2121.43	0.91971	0.95513
2119.37	0.91914	0.95523
2117.32	0.91859	0.95535
2115.26	0.91803	0.9555
2113.21	0.91747	0.95562
2111.16	0.91693	0.95569
2109.1	0.91644	0.95572
2107.05	0.91603	0.95574
2105	0.91574	0.9558
2102.94	0.91555	0.95588
2100.89	0.91539	0.95601
2098.84	0.91521	0.95624
2096.78	0.91508	0.95652
2094.73	0.91499	0.95681
2092.67	0.91494	0.95714
2090.62	0.91491	0.95746
2088.57	0.91487	0.95775
2086.51	0.91477	0.95806
2084.46	0.91466	0.95835
2082.41	0.91461	0.95856
2080.35	0.91466	0.95879
2078.3	0.91486	0.95907
2076.25	0.9152	0.95936
2074.19	0.91562	0.95967
2072.14	0.91605	0.96
2070.08	0.91657	0.96032
2068.03	0.91712	0.96066
2065.98	0.91762	0.96095
2063.92	0.91814	0.96117
2061.87	0.91868	0.96135
2059.82	0.91919	0.96144
2057.76	0.91972	0.96141
2055.71	0.92022	0.96126
2053.65	0.92057	0.96103
2051.6	0.9208	0.96071
2049.55	0.92098	0.96029
2047.49	0.92115	0.95975
2045.44	0.92132	0.95906
2043.39	0.92143	0.95824
2041.33	0.92144	0.95736
2039.28	0.9214	0.9564
2037.23	0.92138	0.95532
2035.17	0.9214	0.95416
2033.12	0.92139	0.95307
2031.06	0.92133	0.95212
2029.01	0.92135	0.95127
2026.96	0.92149	0.95052
2024.9	0.92165	0.94993
2022.85	0.92184	0.94952
2020.8	0.92216	0.94922
2018.74	0.92258	0.949
2016.69	0.923	0.94886
2014.64	0.92343	0.94877
2012.58	0.92384	0.94867
2010.53	0.92425	0.94845
2008.47	0.92462	0.94818
2006.42	0.92491	0.94793
2004.37	0.92518	0.94766
2002.31	0.9255	0.94729
2000.26	0.92582	0.94682
1998.21	0.9261	0.94631
1996.15	0.92633	0.94577
1994.1	0.9266	0.94524
1992.05	0.92688	0.94475
1989.99	0.92709	0.9443
1987.94	0.9272	0.9438
1985.88	0.92727	0.94325
1983.83	0.92733	0.9427
1981.78	0.92742	0.94214
1979.72	0.92751	0.94159
1977.67	0.92758	0.94109
1975.62	0.92763	0.94064
1973.56	0.92768	0.94017
1971.51	0.92774	0.93966
1969.46	0.92781	0.93918
1967.4	0.928	0.93882
1965.35	0.9283	0.9386
1963.29	0.92875	0.93859
1961.24	0.92939	0.9388
1959.19	0.93016	0.93915
1957.13	0.93097	0.93961
1955.08	0.93174	0.94009
1953.03	0.93239	0.94048
1950.97	0.93296	0.94087
1948.92	0.93357	0.94132
1946.86	0.93421	0.9418
1944.81	0.93479	0.94236
1942.76	0.93532	0.94305
1940.7	0.93575	0.94373
1938.65	0.93607	0.94426
1936.6	0.93635	0.94475
1934.54	0.93654	0.94523
1932.49	0.93661	0.94569
1930.44	0.93654	0.94611
1928.38	0.93637	0.9465
1926.33	0.93616	0.94684
1924.27	0.93602	0.94713
1922.22	0.93591	0.94744
1920.17	0.93579	0.94782
1918.11	0.93578	0.94831
1916.06	0.93587	0.9489
1914.01	0.93596	0.94955
1911.95	0.93618	0.95025
1909.9	0.93656	0.95104
1907.85	0.93693	0.9519
1905.79	0.93724	0.95281
1903.74	0.93754	0.95372
1901.68	0.93786	0.9546
1899.63	0.93816	0.95548
1897.58	0.93844	0.95634
1895.52	0.93868	0.95715
1893.47	0.93887	0.95793
1891.42	0.93904	0.95871
1889.36	0.93912	0.95943
1887.31	0.939	0.96008
1885.26	0.93881	0.96073
1883.2	0.93869	0.96136
1881.15	0.93855	0.96194
1879.09	0.9383	0.96242
1877.04	0.93793	0.96278
1874.99	0.93746	0.96305
1872.93	0.93689	0.96326
1870.88	0.93634	0.96337
1868.83	0.9358	0.96339
1866.77	0.9351	0.96341
1864.72	0.93444	0.96345
1862.66	0.93403	0.96355
1860.61	0.93393	0.96383
1858.56	0.93414	0.96433
1856.5	0.93459	0.96497
1854.45	0.93517	0.96567
1852.4	0.93583	0.9664
1850.34	0.93659	0.96716
1848.29	0.93739	0.96791
1846.24	0.93824	0.96862
1844.18	0.93924	0.96929
1842.13	0.94016	0.96988
1840.07	0.94086	0.97032
1838.02	0.94157	0.97058
1835.97	0.94227	0.97077
1833.91	0.94302	0.97103
1831.86	0.94399	0.97142
1829.81	0.94505	0.97195
1827.75	0.94575	0.97249
1825.7	0.94617	0.97291
1823.65	0.94635	0.97318
1821.59	0.94632	0.97342
1819.54	0.94653	0.97385
1817.48	0.9473	0.97464
1815.43	0.94864	0.97577
1813.38	0.95044	0.97715
1811.32	0.9526	0.97871
1809.27	0.95485	0.98025
1807.22	0.95692	0.98157
1805.16	0.95882	0.98266
1803.11	0.96057	0.9835
1801.06	0.96213	0.98404
1799	0.96323	0.98425
1796.95	0.96378	0.98413
1794.89	0.96407	0.98373
1792.84	0.96419	0.98299
1790.79	0.96369	0.98188
1788.73	0.96258	0.98065
1786.68	0.96129	0.97928
1784.63	0.9598	0.97756
1782.57	0.95798	0.97554
1780.52	0.95577	0.97325
1778.47	0.95307	0.97056
1776.41	0.95013	0.96765
1774.36	0.94696	0.96443
1772.3	0.94291	0.9604
1770.25	0.93806	0.95607
1768.2	0.93318	0.95214
1766.14	0.92867	0.94858
1764.09	0.92498	0.94551
1762.04	0.9219	0.94271
1759.98	0.91934	0.94039
1757.93	0.91747	0.93881
1755.87	0.91612	0.93766
1753.82	0.91525	0.93686
1751.77	0.91491	0.93624
1749.71	0.91492	0.93573
1747.66	0.91515	0.9356
1745.61	0.91606	0.9361
1743.55	0.91816	0.93735
1741.5	0.92148	0.93933
1739.45	0.92561	0.94178
1737.39	0.92925	0.94403
1735.34	0.93234	0.94586
1733.28	0.93528	0.94722
1731.23	0.93682	0.94793
1729.18	0.93745	0.94836
1727.12	0.93797	0.9487
1725.07	0.93851	0.94893
1723.02	0.93909	0.94906
1720.96	0.93977	0.9492
1718.91	0.9408	0.94932
1716.86	0.94193	0.94925
1714.8	0.94228	0.94914
1712.75	0.94218	0.94913
1710.69	0.94224	0.94914
1708.64	0.94267	0.94923
1706.59	0.94344	0.94941
1704.53	0.9442	0.9497
1702.48	0.94485	0.95011
1700.43	0.94578	0.95046
1698.37	0.94637	0.95056
1696.32	0.94605	0.95038
1694.27	0.94485	0.94975
1692.21	0.94273	0.94866
1690.16	0.93946	0.94663
1688.1	0.93476	0.94346
1686.05	0.92777	0.93868
1684	0.91474	0.92982
1681.94	0.89847	0.91941
1679.89	0.88402	0.91082
1677.84	0.87085	0.90319
1675.78	0.85951	0.89668
1673.73	0.85285	0.89309
1671.68	0.85381	0.89409
1669.62	0.86314	0.89999
1667.57	0.87749	0.90885
1665.51	0.89174	0.91762
1663.46	0.90688	0.92669
1661.41	0.9219	0.9357
1659.35	0.93303	0.94271
1657.3	0.9409	0.94784
1655.25	0.94756	0.95198
1653.19	0.95483	0.95627
1651.14	0.95983	0.95961
1649.08	0.96227	0.9616
1647.03	0.96504	0.96366
1644.98	0.96747	0.96563
1642.92	0.96898	0.96711
1640.87	0.97044	0.9684
1638.82	0.97207	0.96956
1636.76	0.97371	0.97055
1634.71	0.97463	0.97132
1632.66	0.97463	0.97185
1630.6	0.97477	0.97233
1628.55	0.97523	0.97274
1626.49	0.9757	0.97305
1624.44	0.97608	0.97335
1622.39	0.97624	0.97359
1620.33	0.97623	0.9738
1618.28	0.9765	0.97412
1616.23	0.97699	0.97455
1614.17	0.97726	0.97513
1612.12	0.97776	0.97597
1610.07	0.9788	0.97704
1608.01	0.98015	0.97826
1605.96	0.98146	0.97954
1603.9	0.98274	0.98082
1601.85	0.98391	0.982
1599.8	0.98494	0.98308
1597.74	0.98589	0.98411
1595.69	0.98681	0.98511
1593.64	0.98762	0.98606
1591.58	0.9883	0.98699
1589.53	0.98895	0.98793
1587.48	0.98943	0.98883
1585.42	0.98975	0.9896
1583.37	0.98995	0.9902
1581.31	0.99008	0.99073
1579.26	0.99038	0.99128
1577.21	0.99117	0.99202
1575.15	0.99213	0.99299
1573.1	0.99282	0.99403
1571.05	0.9938	0.99515
1568.99	0.9951	0.99627
1566.94	0.99599	0.99716
1564.89	0.99661	0.99791
1562.83	0.9973	0.99858
1560.78	0.99845	0.99922
1558.72	1	0.9998
1556.67	1	0.99995
1554.62	0.99936	1
1552.56	0.99893	1.00004
1550.51	0.99862	1
1548.46	0.9982	1.00016
1546.4	0.99784	1.00011
1544.35	0.99764	0.99994
1542.29	0.99752	0.99973
1540.24	0.99725	0.9995
1538.19	0.99663	0.99952
1536.13	0.99635	1.00002
1534.08	0.99663	1.00051
1532.03	0.9968	1.00071
1529.97	0.9966	1.00076
1527.92	0.99656	1.00066
1525.87	0.99651	1.00027
1523.81	0.99634	0.9998
1521.76	0.996	0.99901
1519.7	0.9952	0.99789
1517.65	0.99406	0.9967
1515.6	0.99269	0.9953
1513.54	0.99131	0.99395
1511.49	0.99032	0.99274
1509.44	0.99004	0.99167
1507.38	0.98993	0.99011
1505.33	0.98881	0.98799
1503.28	0.98749	0.98663
1501.22	0.98684	0.98569
1499.17	0.98642	0.98434
1497.11	0.98582	0.98242
1495.06	0.9849	0.98036
1493.01	0.98422	0.97874
1490.95	0.98383	0.97701
1488.9	0.98292	0.97458
1486.85	0.98113	0.97191
1484.79	0.97891	0.96924
1482.74	0.97647	0.96636
1480.69	0.97357	0.96299
1478.63	0.97039	0.95942
1476.58	0.9667	0.95556
1474.52	0.96194	0.95096
1472.47	0.95497	0.94486
1470.42	0.94661	0.93822
1468.36	0.93779	0.93159
1466.31	0.925	0.92195
1464.26	0.90307	0.90559
1462.2	0.87265	0.88288
1460.15	0.83246	0.8522
1458.09	0.76311	0.79821
1456.04	0.67095	0.72588
1453.99	0.62525	0.68999
1451.93	0.63258	0.69699
1449.88	0.66157	0.72181
1447.83	0.67918	0.7374
1445.77	0.66594	0.72789
1443.72	0.62593	0.69595
1441.67	0.56884	0.64876
1439.61	0.50211	0.59149
1437.56	0.41634	0.51431
1435.5	0.3093	0.41325
1433.45	0.21742	0.32068
1431.4	0.15284	0.24953
1429.34	0.11827	0.20491
1427.29	0.1087	0.18483
1425.24	0.10317	0.17156
1423.18	0.09131	0.15735
1421.13	0.07396	0.14076
1419.08	0.05154	0.11401
1417.02	0.02996	0.0788
1414.97	0.01563	0.04796
1412.91	0.00706	0.02589
1410.86	0.00291	0.01358
1408.81	0.00131	0.00819
1406.75	0.00074	0.00596
1404.7	0.00048	0.00497
1402.65	0.00053	0.00502
1400.59	0.00082	0.00611
1398.54	0.00151	0.00866
1396.49	0.00271	0.01283
1394.43	0.00464	0.01867
1392.38	0.00729	0.02534
1390.32	0.01056	0.03182
1388.27	0.01496	0.03823
1386.22	0.02045	0.04431
1384.16	0.0268	0.05139
1382.11	0.03569	0.06405
1380.06	0.05032	0.08728
1378	0.07214	0.12158
1375.95	0.10174	0.1651
1373.9	0.13961	0.21624
1371.84	0.18204	0.26899
1369.79	0.22687	0.32039
1367.73	0.27506	0.37212
1365.68	0.3216	0.4199
1363.63	0.36055	0.45865
1361.57	0.38552	0.48323
1359.52	0.39303	0.49116
1357.47	0.38884	0.48809
1355.41	0.38047	0.48107
1353.36	0.37324	0.47519
1351.3	0.36988	0.47317
1349.25	0.37087	0.47559
1347.2	0.37539	0.48164
1345.14	0.38161	0.48957
1343.09	0.38691	0.49684
1341.04	0.38869	0.50089
1338.98	0.38548	0.50024
1336.93	0.37915	0.49628
1334.88	0.37411	0.49264
1332.82	0.37271	0.49157
1330.77	0.37369	0.49223
1328.71	0.37435	0.49255
1326.66	0.37291	0.49104
1324.61	0.36873	0.48696
1322.55	0.36161	0.48009
1320.5	0.35154	0.47036
1318.45	0.33884	0.45793
1316.39	0.32421	0.4433
1314.34	0.30802	0.42681
1312.29	0.29048	0.40865
1310.23	0.27247	0.38952
1308.18	0.2545	0.36972
1306.12	0.23631	0.34893
1304.07	0.21763	0.32677
1302.02	0.19854	0.30324
1299.96	0.17939	0.2788
1297.91	0.16054	0.25428
1295.86	0.14234	0.23082
1293.8	0.12512	0.20938
1291.75	0.1089	0.19007
1289.7	0.09346	0.172
1287.64	0.07874	0.15423
1285.59	0.06509	0.13674
1283.53	0.05299	0.12018
1281.48	0.04276	0.1052
1279.43	0.03445	0.09229
1277.37	0.02796	0.08163
1275.32	0.02304	0.07302
1273.27	0.01924	0.0659
1271.21	0.01611	0.05953
1269.16	0.01338	0.05337
1267.11	0.01096	0.04714
1265.05	0.00875	0.04064
1263	0.00672	0.03398
1260.94	0.0049	0.02751
1258.89	0.00341	0.0217
1256.84	0.00233	0.0169
1254.78	0.00158	0.01322
1252.73	0.00107	0.01054
1250.68	0.00071	0.00861
1248.62	0.00047	0.00715
1246.57	0.00029	0.00597
1244.51	0.00014	0.00491
1242.46	9e-05	0.00387
1240.41	0.00015	0.00291
1238.35	0.00024	0.00213
1236.3	0.00029	0.00153
1234.25	0.00033	0.00114
1232.19	0.00035	0.00098
1230.14	0.00035	0.00096
1228.09	0.00032	0.00098
1226.03	0.0003	0.00101
1223.98	0.00029	0.00098
1221.92	0.00029	0.0009
1219.87	0.00028	0.00079
1217.82	0.00028	0.00068
1215.76	0.0003	0.00057
1213.71	0.00033	0.00047
1211.66	0.00037	0.00036
1209.6	0.00036	0.00025
1207.55	0.0003	0.00014
1205.5	0.0003	0.0001
1203.44	0.00036	9e-05
1201.39	0.00041	9e-05
1199.33	0.00046	9e-05
1197.28	0.00049	8e-05
1195.23	0.00049	0.00012
1193.17	0.0005	0.00018
1191.12	0.0005	0.00024
1189.07	0.0005	0.00032
1187.01	0.0005	0.00039
1184.96	0.00053	0.00045
1182.91	0.00059	0.00045
1180.85	0.00063	0.00041
1178.8	0.00059	0.00034
1176.74	0.00055	0.00023
1174.69	0.00055	8e-05
1172.64	0.00056	0.0003
1170.58	0.00055	0.00092
1168.53	0.00046	0.00189
1166.48	0.00027	0.00324
1164.42	9e-05	0.00505
1162.37	0.0005	0.00732
1160.32	0.00109	0.00996
1158.26	0.00192	0.01275
1156.21	0.00293	0.01541
1154.15	0.00406	0.01798
1152.1	0.00531	0.02061
1150.05	0.00669	0.02346
1147.99	0.00812	0.02666
1145.94	0.00949	0.03015
1143.89	0.01075	0.03384
1141.83	0.01203	0.03766
1139.78	0.01334	0.04158
1137.72	0.01464	0.04559
1135.67	0.01619	0.04999
1133.62	0.01841	0.05543
1131.56	0.02146	0.06234
1129.51	0.02516	0.07025
1127.46	0.02909	0.07825
1125.4	0.03284	0.08564
1123.35	0.03618	0.09208
1121.3	0.03905	0.09757
1119.24	0.04164	0.10251
1117.19	0.0444	0.10755
1115.13	0.04787	0.11333
1113.08	0.05212	0.12002
1111.03	0.05673	0.12717
1108.97	0.06125	0.13412
1106.92	0.06522	0.14023
1104.87	0.06832	0.14517
1102.81	0.07072	0.14915
1100.76	0.07283	0.1527
1098.71	0.07507	0.15626
1096.65	0.07754	0.16002
1094.6	0.07995	0.16366
1092.54	0.08165	0.16626
1090.49	0.08191	0.16675
1088.44	0.08011	0.16433
1086.38	0.07584	0.15851
1084.33	0.06925	0.14937
1082.28	0.0616	0.13828
1080.22	0.05463	0.12748
1078.17	0.04934	0.11831
1076.12	0.04576	0.11076
1074.06	0.04427	0.1054
1072.01	0.04605	0.1042
1069.95	0.05198	0.10887
1067.9	0.06122	0.11898
1065.85	0.07181	0.13223
1063.79	0.08233	0.14646
1061.74	0.0925	0.16085
1059.69	0.10267	0.17573
1057.63	0.11329	0.19163
1055.58	0.12467	0.20884
1053.52	0.1369	0.22725
1051.47	0.14974	0.24611
1049.42	0.16262	0.26436
1047.36	0.17494	0.28131
1045.31	0.18657	0.29694
1043.26	0.19786	0.31168
1041.2	0.20918	0.32591
1039.15	0.22029	0.33935
1037.1	0.23042	0.3512
1035.04	0.23886	0.36077
1032.99	0.24573	0.36825
1030.93	0.25184	0.37479
1028.88	0.25847	0.38183
1026.83	0.2668	0.39049
1024.77	0.27758	0.40149
1022.72	0.29083	0.41486
1020.67	0.30594	0.43
1018.61	0.32212	0.44604
1016.56	0.33858	0.46209
1014.51	0.35465	0.47747
1012.45	0.36983	0.49174
1010.4	0.38397	0.50473
1008.34	0.39723	0.51656
1006.29	0.41008	0.52765
1004.24	0.42294	0.53845
1002.18	0.43578	0.54902
1000.13	0.44826	0.55904
998.076	0.45995	0.56815
996.023	0.47052	0.57607
993.969	0.47992	0.58269
991.915	0.48835	0.58812
989.862	0.49629	0.59257
987.808	0.50436	0.5961
985.754	0.51314	0.59842
983.701	0.52311	0.59859
981.647	0.53439	0.59471
979.593	0.54685	0.58508
977.54	0.56142	0.57349
975.486	0.58146	0.57436
973.432	0.60958	0.60234
971.379	0.64156	0.65192
969.325	0.66901	0.70197
967.271	0.68808	0.73929
965.218	0.70072	0.76435
963.164	0.71029	0.78177
961.11	0.71887	0.79501
959.057	0.72612	0.80514
957.003	0.72921	0.81075
954.95	0.72542	0.81013
952.896	0.71556	0.80419
950.842	0.70418	0.79686
948.789	0.697	0.79301
946.735	0.69842	0.79638
944.681	0.70932	0.80776
942.628	0.72598	0.82403
940.574	0.74223	0.84011
938.52	0.75365	0.85212
936.467	0.75916	0.85879
934.413	0.75978	0.86083
932.359	0.75727	0.85983
930.306	0.75287	0.85694
928.252	0.74607	0.85176
926.198	0.735	0.84256
924.145	0.71786	0.82758
922.091	0.69299	0.80531
920.037	0.65841	0.77393
917.984	0.61279	0.732
915.93	0.55748	0.68046
913.876	0.49712	0.62321
911.823	0.43795	0.5658
909.769	0.38557	0.51374
907.715	0.34381	0.47143
905.662	0.3136	0.44044
903.608	0.29065	0.41673
901.554	0.26453	0.3895
899.501	0.2243	0.34634
897.447	0.17036	0.2852
895.394	0.11694	0.21904
893.34	0.07602	0.16112
891.286	0.04698	0.11262
889.233	0.02579	0.07149
887.179	0.01178	0.04009
885.125	0.00436	0.02024
883.072	0.00131	0.01002
881.018	0.0004	0.00606
878.964	0.00064	0.00627
876.911	0.00317	0.01103
874.857	0.0123	0.02483
872.803	0.03633	0.05851
870.75	0.08377	0.12462
868.696	0.15444	0.22197
866.642	0.23476	0.3279
864.589	0.30494	0.4146
862.535	0.35006	0.46638
860.481	0.36629	0.4811
858.428	0.36068	0.46721
856.374	0.34565	0.44103
854.32	0.33118	0.42034
852.267	0.31787	0.41168
850.213	0.29645	0.40235
848.159	0.2584	0.37487
846.106	0.20717	0.32785
844.052	0.1539	0.27265
841.999	0.10815	0.22073
839.945	0.07726	0.18374
837.891	0.06465	0.17004
835.838	0.06705	0.17714
833.784	0.08051	0.19888
831.73	0.10445	0.23298
829.677	0.13706	0.27598
827.623	0.1742	0.32223
825.569	0.21416	0.36964
823.516	0.25702	0.4181
821.462	0.29889	0.46324
819.408	0.33071	0.4963
817.355	0.34509	0.51128
815.301	0.34458	0.51157
813.247	0.34358	0.51078
811.194	0.35784	0.52301
809.14	0.38705	0.54779
807.086	0.41837	0.57362
805.033	0.44502	0.59404
802.979	0.46845	0.60871
800.925	0.48987	0.61379
798.872	0.50878	0.60381
796.818	0.52954	0.59535
794.764	0.56026	0.6225
792.711	0.5991	0.68299
790.657	0.63601	0.74061
788.603	0.66545	0.77758
786.55	0.68735	0.79908
784.496	0.70409	0.81367
782.443	0.71662	0.82492
780.389	0.72095	0.82962
778.335	0.71251	0.82303
776.282	0.69474	0.80679
774.228	0.67761	0.78737
772.174	0.66529	0.76563
770.121	0.65241	0.73317
768.067	0.63243	0.67882
766.013	0.60423	0.60023
763.96	0.57565	0.52081
761.906	0.56369	0.48886
759.852	0.57821	0.52893
757.799	0.60733	0.60802
755.745	0.63139	0.6771
753.691	0.64207	0.7173
751.638	0.64329	0.7356
749.584	0.64295	0.74447
747.53	0.64538	0.75123
745.477	0.64871	0.75637
743.423	0.64882	0.75762
741.369	0.64499	0.7549
739.316	0.64157	0.75236
737.262	0.64369	0.7548
735.208	0.65205	0.76267
733.155	0.66269	0.77215
731.101	0.67047	0.7787
729.047	0.67303	0.78062
726.994	0.67307	0.78025
724.94	0.6751	0.78137
722.887	0.68066	0.78553
720.833	0.68854	0.79176
718.779	0.69697	0.7984
716.726	0.70486	0.80448
714.672	0.71198	0.80973
712.618	0.7186	0.8145
710.565	0.72494	0.81911
708.511	0.73069	0.82318
706.457	0.73515	0.82604
704.404	0.73792	0.82763
702.35	0.73963	0.82853
700.296	0.74107	0.82911
698.243	0.74256	0.82953
696.189	0.74403	0.83
694.135	0.74484	0.83018
692.082	0.74358	0.82879
690.028	0.73919	0.82459
687.974	0.73252	0.81843
685.921	0.72718	0.81373
683.867	0.72691	0.81337
681.813	0.73166	0.81702
679.76	0.73847	0.82225
677.706	0.74588	0.82786
675.652	0.75507	0.83496
673.599	0.76663	0.84409
671.545	0.7783	0.85317
669.491	0.78905	0.86116
667.438	0.79843	0.8679
665.384	0.80263	0.87061
663.331	0.80333	0.87042
661.277	0.80302	0.86947
659.223	0.80343	0.86979
657.17	0.8059	0.87302
655.116	0.81044	0.87897
653.062	0.81599	0.88606
651.009	0.82123	0.89283
648.955	0.82629	0.89913
646.901	0.83248	0.90592
644.848	0.84034	0.91388
642.794	0.84872	0.9222
640.74	0.85586	0.92967
638.687	0.86101	0.93575
636.633	0.86492	0.94095
634.579	0.86875	0.94612
632.526	0.87291	0.95145
630.472	0.87655	0.9562
628.418	0.87835	0.95911
626.365	0.87673	0.95877
624.311	0.86979	0.9534
622.257	0.85608	0.93996
620.204	0.83379	0.91094
618.15	0.79879	0.84981
616.096	0.75423	0.76008
614.043	0.72169	0.70185
611.989	0.71518	0.71737
609.936	0.72028	0.76649
607.882	0.71941	0.79998
605.828	0.71009	0.81133
603.775	0.69852	0.81206
601.721	0.69311	0.81397
599.667	0.69792	0.82304
597.614	0.71005	0.83784
595.56	0.72452	0.85427
593.506	0.73897	0.87023
591.453	0.75262	0.88529
589.399	0.7645	0.89892
587.345	0.77359	0.91015
585.292	0.77884	0.91792
583.238	0.77924	0.92103
581.184	0.77491	0.91916
579.131	0.76724	0.91323
577.077	0.75778	0.9049
575.023	0.74815	0.89599
572.97	0.74037	0.88823
570.916	0.73501	0.88221
568.862	0.73101	0.87713
566.809	0.72702	0.87204
564.755	0.72172	0.86628
562.701	0.71447	0.85974
560.648	0.70595	0.85316
558.594	0.69781	0.84809
556.54	0.69066	0.84497
554.487	0.68374	0.84235
552.433	0.67691	0.83896
550.38	0.67103	0.83498
548.326	0.66609	0.83041
546.272	0.65986	0.8234
544.219	0.64973	0.81183
542.165	0.63445	0.79412
540.111	0.61372	0.76874
538.058	0.58705	0.73307
536.004	0.55442	0.68339
533.95	0.51946	0.62738
531.897	0.49055	0.59147
529.843	0.47219	0.58764
527.789	0.45936	0.59525
525.736	0.44552	0.59493
523.682	0.42846	0.58488
521.628	0.40819	0.5686
519.575	0.38518	0.54852
517.521	0.35942	0.52511
515.467	0.33092	0.49794
513.414	0.30541	0.4724
511.36	0.29225	0.45855
509.306	0.29345	0.45909
507.253	0.30201	0.46671
505.199	0.31069	0.47357
503.145	0.31574	0.4756
501.092	0.31442	0.46947
499.038	0.30588	0.45285
496.984	0.29128	0.42433
494.931	0.27268	0.38561
492.877	0.25424	0.34797
490.824	0.2402	0.32698
488.77	0.22957	0.32461
486.716	0.21679	0.32977
484.663	0.20176	0.33953
482.609	0.19562	0.36163
480.555	0.21321	0.40323
478.502	0.26161	0.46772
476.448	0.33548	0.54956
474.394	0.42276	0.63622
472.341	0.51484	0.71933
470.287	0.59894	0.78935
468.233	0.66785	0.84245
466.18	0.72395	0.88236
464.126	0.76745	0.91056
462.072	0.80043	0.92929
460.019	0.82809	0.94337
457.965	0.8578	0.95878
455.911	0.88959	0.97543
453.858	0.91647	0.98764
451.804	0.93471	0.99303
449.75	0.94085	0.99133
447.697	0.93321	0.98197
445.643	0.91252	0.96454
443.589	0.88485	0.94326
441.536	0.8614	0.9259
439.482	0.85061	0.9175
437.428	0.85006	0.91547
435.375	0.85009	0.91313
433.321	0.84507	0.90763
431.268	0.84218	0.90358
429.214	0.85159	0.90639
427.16	0.87142	0.91522
425.107	0.89205	0.92559
423.053	0.9086	0.93473
420.999	0.92289	0.94266
418.946	0.93656	0.94885
416.892	0.94419	0.9499
414.838	0.94498	0.94665
412.785	0.94477	0.94213
410.731	0.9473	0.94038
408.677	0.95351	0.94525
406.624	0.96232	0.9555
404.57	0.97101	0.96643
402.516	0.97811	0.97608
400.463	0.98645	0.98677
398.409	1	1

## Sheet: Fig.11e
position	Y
1	42.3
2	35.6
3.5	47.3
4.5	43.5

## Sheet: Fig.11c
2theta	NH-15@NSIs	15@NSIs
5.01313	1044	1178
5.03939	1038	1152
5.06565	1048	1192
5.09191	1054	1265
5.11817	1065	1121
5.14443	1080	1099
5.17069	1064	1201
5.19695	1070	1132
5.22321	1066	1130
5.24948	1095	1168
5.27574	1040	1177
5.302	1118	1126
5.32826	1045	1178
5.35452	1081	1112
5.38078	1041	1091
5.40704	1019	1134
5.4333	1115	1186
5.45956	1149	1118
5.48582	1081	1134
5.51208	1057	1166
5.53834	1077	1120
5.5646	1044	1154
5.59086	1010	1144
5.61712	1058	1124
5.64338	1017	1087
5.66964	1050	1111
5.69591	1066	1150
5.72217	1065	1092
5.74843	1085	1088
5.77469	1033	1132
5.80095	999	1106
5.82721	1094	1090
5.85347	1012	1071
5.87973	1113	1084
5.90599	1032	1043
5.93225	1047	1095
5.95851	1069	1098
5.98477	1059	1076
6.01103	1067	1028
6.03729	1050	1034
6.06355	1040	1094
6.08981	997	1088
6.11607	1139	1042
6.14233	1072	1059
6.1686	1082	1030
6.19486	1043	1052
6.22112	1009	1017
6.24738	1029	1078
6.27364	1019	1076
6.2999	1033	1073
6.32616	1048	1081
6.35242	1051	1034
6.37868	1048	988
6.40494	1035	970
6.4312	1034	1043
6.45746	1029	1054
6.48372	1017	972
6.50998	1028	1012
6.53624	1041	940
6.5625	1002	974
6.58876	1044	1004
6.61503	1020	959
6.64129	1027	1045
6.66755	988	1069
6.69381	978	990
6.72007	977	1033
6.74633	1045	947
6.77259	1013	988
6.79885	979	968
6.82511	977	990
6.85137	983	1010
6.87763	1034	967
6.90389	1037	1010
6.93015	1023	1003
6.95641	992	1030
6.98267	1001	934
7.00893	1031	976
7.03519	976	965
7.06145	959	965
7.08772	963	913
7.11398	961	1000
7.14024	977	1010
7.1665	964	977
7.19276	959	1021
7.21902	986	937
7.24528	966	968
7.27154	958	978
7.2978	940	998
7.32406	948	957
7.35032	989	969
7.37658	979	949
7.40284	1016	996
7.4291	999	1006
7.45536	954	978
7.48162	976	939
7.50788	1014	945
7.53414	988	961
7.56041	985	933
7.58667	985	948
7.61293	949	944
7.63919	958	867
7.66545	946	986
7.69171	979	964
7.71797	1007	869
7.74423	947	1001
7.77049	989	903
7.79675	957	942
7.82301	898	938
7.84927	935	942
7.87553	959	878
7.90179	887	976
7.92805	943	994
7.95431	995	938
7.98057	986	951
8.00684	910	886
8.0331	952	898
8.05936	995	893
8.08562	942	931
8.11188	971	897
8.13814	932	916
8.1644	944	953
8.19066	887	961
8.21692	950	889
8.24318	959	957
8.26944	919	942
8.2957	928	869
8.32196	956	954
8.34822	941	958
8.37448	930	943
8.40074	906	875
8.427	962	906
8.45326	989	927
8.47953	917	896
8.50579	973	921
8.53205	952	904
8.55831	896	898
8.58457	880	852
8.61083	943	895
8.63709	957	961
8.66335	980	877
8.68961	929	917
8.71587	940	871
8.74213	978	884
8.76839	937	974
8.79465	939	882
8.82091	955	884
8.84717	924	904
8.87343	913	940
8.89969	952	895
8.92596	945	889
8.95222	940	892
8.97848	925	912
9.00474	855	845
9.031	946	848
9.05726	888	912
9.08352	941	909
9.10978	912	900
9.13604	979	889
9.1623	956	887
9.18856	873	925
9.21482	898	862
9.24108	862	868
9.26734	898	890
9.2936	924	888
9.31986	919	916
9.34612	915	845
9.37238	917	820
9.39865	875	871
9.42491	902	841
9.45117	851	872
9.47743	902	851
9.50369	906	875
9.52995	919	871
9.55621	897	872
9.58247	908	882
9.60873	880	885
9.63499	872	897
9.66125	842	877
9.68751	891	812
9.71377	877	836
9.74003	857	806
9.76629	892	909
9.79255	840	863
9.81881	931	817
9.84508	870	826
9.87134	832	839
9.8976	887	831
9.92386	846	813
9.95012	857	843
9.97638	870	874
10.0026	789	865
10.0289	879	798
10.0552	876	820
10.0814	859	806
10.1077	852	847
10.1339	835	824
10.1602	838	826
10.1865	955	869
10.2127	824	768
10.239	887	876
10.2652	869	782
10.2915	883	782
10.3178	922	826
10.344	820	809
10.3703	840	817
10.3965	822	813
10.4228	916	787
10.4491	872	822
10.4753	836	836
10.5016	865	840
10.5279	826	804
10.5541	869	872
10.5804	829	809
10.6066	845	792
10.6329	901	816
10.6592	827	821
10.6854	837	775
10.7117	890	837
10.7379	811	809
10.7642	890	837
10.7905	831	812
10.8167	926	797
10.843	858	785
10.8692	848	767
10.8955	827	839
10.9218	824	821
10.948	875	832
10.9743	833	830
11.0005	865	841
11.0268	824	776
11.0531	799	809
11.0793	836	850
11.1056	835	818
11.1318	852	818
11.1581	887	782
11.1844	834	775
11.2106	839	783
11.2369	816	813
11.2631	871	769
11.2894	852	780
11.3157	819	730
11.3419	819	798
11.3682	833	792
11.3945	840	744
11.4207	830	776
11.447	804	759
11.4732	837	778
11.4995	811	744
11.5258	757	779
11.552	864	774
11.5783	815	817
11.6045	859	868
11.6308	829	764
11.657	831	814
11.6833	851	796
11.7096	839	742
11.7358	813	755
11.7621	817	734
11.7884	860	726
11.8146	840	805
11.8409	787	837
11.8671	814	800
11.8934	810	798
11.9197	851	746
11.9459	817	774
11.9722	844	741
11.9984	838	780
12.0247	819	794
12.051	806	832
12.0772	809	726
12.1035	903	795
12.1297	823	800
12.156	848	796
12.1823	789	768
12.2085	858	782
12.2348	790	742
12.261	878	797
12.2873	842	756
12.3136	861	757
12.3398	894	723
12.3661	847	812
12.3924	840	766
12.4186	832	794
12.4449	802	793
12.4711	806	754
12.4974	827	747
12.5236	846	726
12.5499	877	756
12.5762	830	722
12.6024	861	739
12.6287	829	754
12.655	851	735
12.6812	800	734
12.7075	830	771
12.7337	908	675
12.76	857	759
12.7863	848	741
12.8125	877	731
12.8388	809	691
12.865	773	741
12.8913	828	743
12.9176	864	750
12.9438	849	735
12.9701	815	732
12.9963	902	730
13.0226	868	732
13.0489	894	786
13.0751	900	724
13.1014	869	714
13.1276	902	734
13.1539	827	780
13.1802	855	747
13.2064	837	728
13.2327	824	787
13.259	862	759
13.2852	847	767
13.3115	887	772
13.3377	827	735
13.364	862	765
13.3902	835	792
13.4165	868	752
13.4428	877	745
13.469	892	751
13.4953	870	740
13.5215	872	738
13.5478	844	769
13.5741	866	747
13.6003	822	751
13.6266	835	764
13.6529	860	685
13.6791	864	779
13.7054	878	691
13.7316	918	777
13.7579	831	787
13.7842	894	792
13.8104	855	765
13.8367	874	777
13.8629	877	784
13.8892	916	827
13.9155	879	771
13.9417	925	793
13.968	875	776
13.9942	861	790
14.0205	908	841
14.0468	842	824
14.073	847	840
14.0993	895	815
14.1256	931	880
14.1518	895	911
14.1781	917	856
14.2043	909	824
14.2306	926	820
14.2569	894	764
14.2831	885	810
14.3094	931	772
14.3356	915	702
14.3619	936	793
14.3881	980	821
14.4144	943	761
14.4407	892	748
14.4669	910	736
14.4932	972	707
14.5195	982	752
14.5457	946	776
14.572	967	770
14.5982	975	792
14.6245	957	769
14.6508	1032	746
14.677	944	804
14.7033	910	800
14.7295	955	802
14.7558	955	770
14.7821	974	755
14.8083	996	823
14.8346	939	801
14.8608	1012	799
14.8871	1000	802
14.9134	933	785
14.9396	951	766
14.9659	1026	785
14.9922	992	776
15.0184	990	852
15.0447	1042	822
15.0709	1001	805
15.0972	1013	815
15.1235	1012	825
15.1497	1007	854
15.176	1026	785
15.2022	1063	831
15.2285	1078	831
15.2547	1105	794
15.281	1049	820
15.3073	1079	830
15.3335	1063	812
15.3598	995	822
15.3861	1067	854
15.4123	1048	800
15.4386	1056	852
15.4648	1061	814
15.4911	1112	887
15.5174	1111	841
15.5436	1042	793
15.5699	1047	868
15.5961	1102	833
15.6224	1138	923
15.6487	1130	873
15.6749	1132	859
15.7012	1148	850
15.7274	1095	827
15.7537	1096	870
15.78	1105	886
15.8062	1217	881
15.8325	1158	856
15.8588	1125	920
15.885	1166	904
15.9113	1186	927
15.9375	1212	933
15.9638	1236	911
15.9901	1178	949
16.0163	1243	913
16.0426	1201	904
16.0688	1167	973
16.0951	1139	947
16.1213	1218	968
16.1476	1234	977
16.1739	1196	902
16.2001	1234	980
16.2264	1274	986
16.2526	1267	980
16.2789	1236	946
16.3052	1310	953
16.3314	1313	901
16.3577	1320	922
16.384	1295	970
16.4102	1286	937
16.4365	1316	1016
16.4627	1399	994
16.489	1308	1035
16.5153	1299	960
16.5415	1374	971
16.5678	1293	984
16.594	1391	993
16.6203	1386	1045
16.6466	1349	1039
16.6728	1303	1063
16.6991	1332	1019
16.7253	1352	1041
16.7516	1368	1068
16.7779	1376	1034
16.8041	1371	993
16.8304	1379	975
16.8566	1486	1038
16.8829	1407	1055
16.9092	1391	1045
16.9354	1416	1041
16.9617	1402	1043
16.988	1508	1046
17.0142	1553	1078
17.0405	1414	1079
17.0667	1430	1010
17.093	1485	1107
17.1193	1392	1123
17.1455	1412	1088
17.1718	1498	1037
17.198	1479	1109
17.2243	1600	1053
17.2506	1544	1080
17.2768	1459	1096
17.3031	1464	986
17.3293	1474	1046
17.3556	1589	1060
17.3819	1526	1028
17.4081	1449	1066
17.4344	1567	1031
17.4606	1540	1082
17.4869	1535	1071
17.5132	1528	1013
17.5394	1479	1102
17.5657	1483	1095
17.5919	1508	1055
17.6182	1503	1058
17.6445	1624	1110
17.6707	1583	1066
17.697	1542	1089
17.7233	1554	1096
17.7495	1538	1168
17.7758	1555	1121
17.802	1484	1058
17.8283	1491	1098
17.8545	1461	1074
17.8808	1499	1054
17.9071	1470	1069
17.9333	1453	1169
17.9596	1501	1104
17.9858	1498	1080
18.0121	1491	1120
18.0384	1568	1109
18.0646	1529	1117
18.0909	1477	1129
18.1171	1623	1075
18.1434	1476	1070
18.1697	1527	1076
18.1959	1593	1141
18.2222	1531	1118
18.2485	1545	1140
18.2747	1546	1120
18.301	1576	1073
18.3272	1490	1094
18.3535	1545	1029
18.3798	1573	1101
18.406	1571	1175
18.4323	1517	1011
18.4585	1480	1040
18.4848	1553	1110
18.5111	1572	1070
18.5373	1525	972
18.5636	1518	1029
18.5898	1520	1049
18.6161	1482	1102
18.6424	1493	1060
18.6686	1580	1057
18.6949	1528	1003
18.7212	1564	1101
18.7474	1593	1055
18.7737	1543	958
18.7999	1553	997
18.8262	1513	1022
18.8525	1505	1002
18.8787	1461	1061
18.905	1420	988
18.9312	1463	1052
18.9575	1539	1026
18.9838	1396	1019
19.01	1475	999
19.0363	1443	1042
19.0625	1409	1033
19.0888	1406	1056
19.1151	1370	1043
19.1413	1407	1035
19.1676	1474	966
19.1938	1419	1036
19.2201	1359	1067
19.2464	1457	1066
19.2726	1436	1127
19.2989	1437	1096
19.3251	1393	1142
19.3514	1382	1001
19.3777	1393	1129
19.4039	1436	1111
19.4302	1386	1124
19.4564	1458	1131
19.4827	1428	1133
19.509	1467	1198
19.5352	1424	1192
19.5615	1431	1172
19.5877	1445	1185
19.614	1465	1218
19.6403	1458	1151
19.6665	1540	1231
19.6928	1527	1186
19.719	1525	1219
19.7453	1529	1186
19.7716	1524	1271
19.7978	1588	1271
19.8241	1602	1227
19.8503	1647	1194
19.8766	1660	1281
19.9029	1628	1275
19.9291	1592	1232
19.9554	1633	1163
19.9817	1634	1211
20.0079	1694	1238
20.0342	1687	1239
20.0604	1676	1188
20.0867	1795	1145
20.113	1704	1176
20.1392	1650	1127
20.1655	1753	1146
20.1917	1691	1170
20.218	1736	1108
20.2443	1806	1069
20.2705	1691	1114
20.2968	1742	1093
20.323	1790	1060
20.3493	1734	1077
20.3756	1738	1108
20.4018	1693	981
20.4281	1762	1079
20.4544	1711	1044
20.4806	1782	1025
20.5069	1742	985
20.5331	1734	957
20.5594	1653	1013
20.5857	1652	1008
20.6119	1638	1006
20.6382	1628	930
20.6644	1572	926
20.6907	1561	904
20.717	1618	964
20.7432	1622	955
20.7695	1524	900
20.7957	1505	938
20.822	1518	850
20.8483	1528	871
20.8745	1445	896
20.9008	1431	816
20.927	1385	867
20.9533	1509	772
20.9796	1418	779
21.0058	1403	812
21.0321	1384	785
21.0583	1384	755
21.0846	1340	823
21.1109	1335	738
21.1371	1245	766
21.1634	1288	710
21.1896	1272	751
21.2159	1199	729
21.2422	1220	732
21.2684	1205	746
21.2947	1146	744
21.3209	1224	728
21.3472	1175	771
21.3735	1131	708
21.3997	1136	733
21.426	1127	760
21.4522	1074	699
21.4785	1089	661
21.5048	1029	717
21.531	1133	711
21.5573	1061	723
21.5835	1036	623
21.6098	972	643
21.6361	945	717
21.6623	983	711
21.6886	942	702
21.7148	969	683
21.7411	1006	640
21.7674	936	635
21.7936	970	599
21.8199	943	665
21.8462	950	643
21.8724	893	621
21.8987	909	631
21.9249	886	582
21.9512	874	623
21.9775	902	619
22.0037	887	609
22.03	876	636
22.0562	842	619
22.0825	840	607
22.1088	843	548
22.135	853	536
22.1613	825	592
22.1875	781	567
22.2138	851	602
22.2401	789	580
22.2663	794	624
22.2926	834	580
22.3189	828	580
22.3451	779	544
22.3714	794	599
22.3976	764	558
22.4239	867	545
22.4502	771	552
22.4764	765	521
22.5027	794	548
22.5289	766	544
22.5552	709	499
22.5815	748	546
22.6077	703	538
22.634	801	569
22.6602	738	525
22.6865	741	516
22.7127	722	513
22.739	735	563
22.7653	724	506
22.7915	732	545
22.8178	734	532
22.8441	712	540
22.8703	778	514
22.8966	750	543
22.9228	723	568
22.9491	719	558
22.9754	690	516
23.0016	741	529
23.0279	701	498
23.0541	633	484
23.0804	718	503
23.1067	663	446
23.1329	689	458
23.1592	702	512
23.1854	676	518
23.2117	698	468
23.238	633	497
23.2642	640	466
23.2905	654	499
23.3167	629	438
23.343	615	464
23.3693	668	476
23.3955	655	478
23.4218	654	466
23.448	629	452
23.4743	604	448
23.5006	612	485
23.5268	647	469
23.5531	608	454
23.5794	620	443
23.6056	619	485
23.6319	588	434
23.6581	620	461
23.6844	611	453
23.7107	649	470
23.7369	599	412
23.7632	577	428
23.7894	585	395
23.8157	618	399
23.842	624	428
23.8682	620	446
23.8945	606	448
23.9207	570	417
23.947	597	482
23.9733	570	431
23.9995	581	412
24.0258	622	484
24.052	567	418
24.0783	547	458
24.1046	580	415
24.1308	580	457
24.1571	571	409
24.1834	552	418
24.2096	561	402
24.2359	584	402
24.2621	590	427
24.2884	574	436
24.3147	563	420
24.3409	574	414
24.3672	569	477
24.3934	541	395
24.4197	533	402
24.4459	521	412
24.4722	527	396
24.4985	523	403
24.5247	527	399
24.551	550	411
24.5772	556	386
24.6035	496	377
24.6298	551	425
24.656	537	376
24.6823	513	423
24.7086	509	396
24.7348	479	419
24.7611	557	390
24.7873	513	462
24.8136	545	389
24.8399	540	353
24.8661	546	392
24.8924	526	397
24.9186	510	362
24.9449	525	393
24.9712	537	411
24.9974	477	425
25.0237	477	361
25.0499	500	401
25.0762	519	401
25.1025	527	387
25.1287	508	410
25.155	483	378
25.1812	504	405
25.2075	493	393
25.2338	576	402
25.26	527	396
25.2863	504	381
25.3126	484	348
25.3388	516	393
25.3651	476	417
25.3913	577	418
25.4176	498	370
25.4439	493	409
25.4701	514	409
25.4964	446	398
25.5226	509	418
25.5489	504	381
25.5752	505	375
25.6014	550	388
25.6277	526	404
25.6539	508	393
25.6802	477	385
25.7065	534	381
25.7327	564	373
25.759	498	349
25.7852	493	369
25.8115	506	385
25.8378	501	358
25.864	456	370
25.8903	445	376
25.9165	497	382
25.9428	486	373
25.9691	466	405
25.9953	438	348
26.0216	473	347
26.0479	468	378
26.0741	523	348
26.1004	504	362
26.1266	466	393
26.1529	485	341
26.1791	516	377
26.2054	481	356
26.2317	462	361
26.2579	506	372
26.2842	461	340
26.3104	431	349
26.3367	476	358
26.363	471	372
26.3892	483	333
26.4155	463	376
26.4418	440	346
26.468	436	384
26.4943	472	373
26.5205	486	347
26.5468	437	374
26.5731	485	352
26.5993	446	354
26.6256	444	333
26.6518	459	343
26.6781	442	345
26.7044	432	386
26.7306	470	350
26.7569	426	379
26.7831	436	350
26.8094	446	370
26.8357	439	352
26.8619	441	383
26.8882	438	365
26.9144	463	360
26.9407	423	353
26.967	448	358
26.9932	457	389
27.0195	453	393
27.0458	486	357
27.072	428	359
27.0983	505	371
27.1245	452	339
27.1508	430	302
27.1771	398	338
27.2033	412	369
27.2296	430	362
27.2558	404	332
27.2821	436	352
27.3084	454	350
27.3346	450	375
27.3609	462	319
27.3871	448	336
27.4134	442	339
27.4397	429	346
27.4659	473	314
27.4922	447	349
27.5184	437	333
27.5447	436	334
27.571	455	340
27.5972	424	346
27.6235	425	340
27.6497	430	345
27.676	476	320
27.7023	416	346
27.7285	426	316
27.7548	424	321
27.781	441	341
27.8073	413	332
27.8336	411	329
27.8598	385	307
27.8861	406	340
27.9123	429	347
27.9386	388	327
27.9649	406	351
27.9911	426	345
28.0174	426	383
28.0436	414	346
28.0699	423	386
28.0962	476	353
28.1224	381	345
28.1487	437	364
28.1749	439	328
28.2012	422	339
28.2275	407	351
28.2537	399	352
28.28	407	346
28.3063	444	326
28.3325	430	363
28.3588	462	335
28.385	473	331
28.4113	486	308
28.4376	402	321
28.4638	418	321
28.4901	391	320
28.5163	363	276
28.5426	408	320
28.5689	412	340
28.5951	391	327
28.6214	407	319
28.6476	404	332
28.6739	415	314
28.7002	414	316
28.7264	383	317
28.7527	393	325
28.7789	386	307
28.8052	387	276
28.8315	376	295
28.8577	421	287
28.884	389	318
28.9103	378	292
28.9365	369	305
28.9628	380	295
28.989	355	332
29.0153	359	351
29.0416	385	329
29.0678	366	309
29.0941	382	321
29.1203	388	294
29.1466	383	320
29.1729	356	300
29.1991	376	280
29.2254	386	257
29.2516	375	298
29.2779	336	298
29.3042	385	305
29.3304	381	275
29.3567	386	292
29.3829	386	296
29.4092	385	313
29.4355	374	301
29.4617	377	320
29.488	393	299
29.5142	386	299
29.5405	381	272
29.5668	354	284
29.593	366	256
29.6193	351	280
29.6455	385	321
29.6718	378	294
29.6981	353	288
29.7243	362	327
29.7506	345	271
29.7768	408	274
29.8031	362	290
29.8294	378	296
29.8556	420	281
29.8819	343	281
29.9081	354	271
29.9344	375	275
29.9607	393	287
29.9869	347	296
30.0132	371	276
30.0394	376	265
30.0657	369	257
30.092	374	290
30.1182	412	305
30.1445	350	285
30.1708	379	266
30.197	361	281
30.2233	367	290
30.2495	388	282
30.2758	345	292
30.3021	369	267
30.3283	356	264
30.3546	369	260
30.3808	391	282
30.4071	367	294
30.4334	352	254
30.4596	382	273
30.4859	384	281
30.5121	362	275
30.5384	330	284
30.5647	357	268
30.5909	368	281
30.6172	384	284
30.6435	333	293
30.6697	350	299
30.696	395	291
30.7222	312	306
30.7485	371	305
30.7748	391	260
30.801	359	265
30.8273	336	293
30.8535	324	282
30.8798	370	280
30.9061	356	324
30.9323	370	277
30.9586	381	254
30.9848	349	269
31.0111	372	286
31.0374	366	255
31.0636	390	268
31.0899	361	288
31.1161	390	254
31.1424	372	287
31.1687	366	263
31.1949	344	278
31.2212	356	267
31.2474	375	288
31.2737	373	263
31.3	368	262
31.3262	357	281
31.3525	332	269
31.3787	339	262
31.405	343	270
31.4313	360	281
31.4575	377	251
31.4838	378	269
31.51	364	264
31.5363	372	257
31.5626	372	264
31.5888	374	268
31.6151	336	286
31.6413	363	281
31.6676	363	272
31.6939	331	279
31.7201	356	273
31.7464	394	258
31.7726	315	255
31.7989	372	263
31.8252	369	276
31.8514	404	269
31.8777	344	254
31.9039	382	261
31.9302	361	282
31.9565	352	273
31.9827	360	271
32.009	416	267
32.0353	330	253
32.0615	282	290
32.0878	339	300
32.114	337	302
32.1403	337	267
32.1666	387	272
32.1928	354	257
32.2191	357	282
32.2453	344	252
32.2716	376	262
32.2979	339	297
32.3241	338	281
32.3504	357	267
32.3766	344	289
32.4029	356	285
32.4292	348	265
32.4554	355	282
32.4817	350	282
32.508	356	269
32.5342	353	306
32.5605	364	277
32.5867	358	281
32.613	339	277
32.6392	378	265
32.6655	354	262
32.6918	372	257
32.718	355	292
32.7443	391	252
32.7706	364	265
32.7968	347	293
32.8231	393	266
32.8493	358	277
32.8756	386	300
32.9019	359	282
32.9281	376	275
32.9544	378	295
32.9806	365	277
33.0069	335	301
33.0332	367	267
33.0594	379	264
33.0857	348	307
33.1119	370	255
33.1382	360	264
33.1645	375	296
33.1907	348	279
33.217	366	274
33.2432	342	302
33.2695	362	282
33.2958	384	288
33.322	393	251
33.3483	380	286
33.3745	383	259
33.4008	358	281
33.4271	381	274
33.4533	349	274
33.4796	361	278
33.5059	390	256
33.5321	374	285
33.5584	365	279
33.5846	337	269
33.6109	367	256
33.6371	337	288
33.6634	355	259
33.6897	364	299
33.7159	376	303
33.7422	392	302
33.7685	370	295
33.7947	361	253
33.821	377	305
33.8472	392	268
33.8735	359	296
33.8998	379	306
33.926	399	278
33.9523	381	284
33.9785	379	278
34.0048	375	294
34.0311	396	309
34.0573	344	279
34.0836	378	312
34.1098	390	261
34.1361	376	268
34.1624	372	279
34.1886	366	264
34.2149	407	256
34.2411	400	313
34.2674	379	320
34.2937	389	268
34.3199	397	288
34.3462	361	296
34.3725	402	291
34.3987	411	273
34.425	409	309
34.4512	392	310
34.4775	376	272
34.5037	429	277
34.53	387	291
34.5563	392	278
34.5825	393	240
34.6088	404	311
34.635	391	308
34.6613	344	330
34.6876	365	279
34.7138	414	315
34.7401	434	271
34.7664	411	294
34.7926	389	290
34.8189	401	299
34.8451	450	298
34.8714	360	293
34.8977	390	299
34.9239	401	285
34.9502	401	278
34.9764	388	300
35.0027	412	294
35.029	426	286
35.0552	410	293
35.0815	384	283
35.1077	428	301
35.134	368	308
35.1603	396	283
35.1865	418	304
35.2128	429	299
35.239	431	337
35.2653	383	314
35.2916	424	309
35.3178	373	299
35.3441	385	291
35.3704	438	319
35.3966	430	292
35.4229	398	343
35.4491	432	330
35.4754	435	285
35.5016	426	331
35.5279	455	313
35.5542	429	286
35.5804	441	280
35.6067	425	349
35.633	456	268
35.6592	438	332
35.6855	407	302
35.7117	419	304
35.738	390	269
35.7643	479	290
35.7905	387	300
35.8168	442	302
35.843	421	307
35.8693	429	336
35.8956	391	329
35.9218	465	306
35.9481	424	345
35.9743	411	328
36.0006	413	315
36.0269	434	305
36.0531	453	319
36.0794	429	334
36.1056	399	332
36.1319	438	309
36.1582	444	300
36.1844	444	299
36.2107	434	296
36.237	481	297
36.2632	470	335
36.2895	430	302
36.3157	445	299
36.342	470	309
36.3683	450	336
36.3945	429	323
36.4208	416	316
36.447	479	303
36.4733	430	328
36.4995	473	344
36.5258	456	270
36.5521	463	331
36.5783	436	321
36.6046	466	332
36.6309	448	349
36.6571	461	326
36.6834	429	330
36.7096	416	322
36.7359	422	296
36.7622	448	295
36.7884	445	328
36.8147	412	286
36.8409	428	325
36.8672	406	322
36.8935	456	326
36.9197	455	307
36.946	459	291
36.9722	418	349
36.9985	408	321
37.0248	443	307
37.051	439	299
37.0773	411	310
37.1035	425	312
37.1298	467	315
37.1561	439	344
37.1823	451	296
37.2086	443	288
37.2349	466	318
37.2611	427	319
37.2874	438	309
37.3136	449	313
37.3399	442	314
37.3661	446	287
37.3924	485	332
37.4187	476	297
37.4449	419	321
37.4712	464	313
37.4975	433	325
37.5237	416	338
37.55	422	291
37.5762	436	295
37.6025	435	350
37.6288	405	331
37.655	423	339
37.6813	451	349
37.7075	469	323
37.7338	451	309
37.7601	422	325
37.7863	459	311
37.8126	494	309
37.8388	491	311
37.8651	463	326
37.8914	417	316
37.9176	427	330
37.9439	417	341
37.9701	426	317
37.9964	425	323
38.0227	447	360
38.0489	435	360
38.0752	416	341
38.1014	455	359
38.1277	483	357
38.154	462	341
38.1802	439	367
38.2065	447	336
38.2328	455	345
38.259	469	344
38.2853	453	346
38.3115	454	371
38.3378	478	331
38.364	438	335
38.3903	468	330
38.4166	446	338
38.4428	459	348
38.4691	433	354
38.4954	502	356
38.5216	441	350
38.5479	460	387
38.5741	455	350
38.6004	460	342
38.6267	483	356
38.6529	482	359
38.6792	482	343
38.7054	477	311
38.7317	462	315
38.758	461	365
38.7842	471	353
38.8105	452	355
38.8367	508	341
38.863	496	384
38.8893	500	338
38.9155	526	367
38.9418	499	347
38.968	470	341
38.9943	509	337
39.0206	539	376
39.0468	463	339
39.0731	476	355
39.0994	497	351
39.1256	490	291
39.1519	473	331
39.1781	488	336
39.2044	474	327
39.2306	546	307
39.2569	462	313
39.2832	483	332
39.3094	467	347
39.3357	473	348
39.362	516	397
39.3882	484	336
39.4145	459	323
39.4407	462	359
39.467	460	296
39.4933	529	319
39.5195	487	321
39.5458	490	345
39.572	483	315
39.5983	475	337
39.6246	461	328
39.6508	490	326
39.6771	468	351
39.7033	466	320
39.7296	483	315
39.7559	493	305
39.7821	540	313
39.8084	455	359
39.8347	473	309
39.8609	453	322
39.8872	487	322
39.9134	470	334
39.9397	446	317
39.9659	478	311
39.9922	511	305
40.0185	478	304
40.0447	473	268
40.071	443	328
40.0973	465	316
40.1235	469	309
40.1498	463	323
40.176	434	305
40.2023	474	324
40.2285	472	290
40.2548	490	305
40.2811	433	284
40.3073	471	302
40.3336	506	292
40.3599	455	293
40.3861	467	302
40.4124	451	306
40.4386	434	334
40.4649	474	297
40.4912	437	307
40.5174	459	292
40.5437	451	314
40.5699	438	282
40.5962	439	300
40.6225	463	296
40.6487	406	337
40.675	439	275
40.7012	447	279
40.7275	451	310
40.7538	423	287
40.78	422	262
40.8063	399	258
40.8325	428	262
40.8588	427	258
40.8851	433	276
40.9113	436	307
40.9376	431	279
40.9639	414	280
40.9901	449	253
41.0164	439	276
41.0426	462	271
41.0689	430	289
41.0951	426	288
41.1214	385	277
41.1477	420	273
41.1739	419	247
41.2002	400	279
41.2265	408	273
41.2527	388	279
41.279	427	251
41.3052	433	318
41.3315	421	283
41.3578	416	289
41.384	428	279
41.4103	388	296
41.4365	418	262
41.4628	384	254
41.4891	414	297
41.5153	401	280
41.5416	396	256
41.5678	426	304
41.5941	380	262
41.6204	377	296
41.6466	392	270
41.6729	418	213
41.6992	374	290
41.7254	399	297
41.7517	387	265
41.7779	409	278
41.8042	377	273
41.8304	395	285
41.8567	368	282
41.883	377	269
41.9092	397	271
41.9355	387	288
41.9618	422	312
41.988	382	298
42.0143	378	287
42.0405	377	273
42.0668	373	270
42.0931	411	271
42.1193	409	264
42.1456	415	262
42.1718	394	263
42.1981	389	291
42.2244	423	252
42.2506	367	286
42.2769	387	294
42.3031	419	300
42.3294	414	282
42.3557	384	260
42.3819	371	276
42.4082	376	270
42.4344	411	260
42.4607	419	256
42.487	390	265
42.5132	387	281
42.5395	388	243
42.5658	387	240
42.592	407	216
42.6183	373	257
42.6445	377	270
42.6708	331	259
42.697	410	260
42.7233	370	247
42.7496	376	289
42.7758	381	237
42.8021	385	263
42.8284	394	286
42.8546	384	272
42.8809	345	262
42.9071	382	279
42.9334	334	247
42.9597	402	246
42.9859	380	236
43.0122	406	278
43.0384	416	246
43.0647	382	253
43.091	354	256
43.1172	372	253
43.1435	326	252
43.1697	368	226
43.196	342	251
43.2223	372	255
43.2485	363	230
43.2748	348	218
43.301	368	260
43.3273	360	230
43.3536	337	255
43.3798	364	228
43.4061	315	230
43.4323	335	261
43.4586	334	245
43.4849	335	242
43.5111	388	261
43.5374	325	249
43.5637	353	248
43.5899	327	251
43.6162	317	264
43.6424	338	234
43.6687	320	250
43.6949	339	218
43.7212	326	230
43.7475	334	220
43.7737	332	201
43.8	326	219
43.8263	339	209
43.8525	363	201
43.8788	321	215
43.905	330	244
43.9313	320	227
43.9576	333	233
43.9838	338	221
44.0101	345	244
44.0363	355	210
44.0626	314	222
44.0889	326	232
44.1151	335	230
44.1414	307	237
44.1676	335	221
44.1939	280	232
44.2202	320	205
44.2464	335	220
44.2727	344	213
44.2989	338	186
44.3252	334	208
44.3515	326	206
44.3777	320	202
44.404	336	216
44.4303	312	228
44.4565	318	207
44.4828	312	208
44.509	308	240
44.5353	323	223
44.5615	318	213
44.5878	304	203
44.6141	309	200
44.6403	281	209
44.6666	306	221
44.6928	283	226
44.7191	314	225
44.7454	324	205
44.7716	314	207
44.7979	280	245
44.8242	309	212
44.8504	311	189
44.8767	306	217
44.9029	305	215
44.9292	309	183
44.9555	293	201
44.9817	304	209
45.008	320	249
45.0342	272	200
45.0605	317	235
45.0868	272	201
45.113	330	184
45.1393	336	198
45.1655	315	198
45.1918	294	239
45.2181	277	205
45.2443	319	201
45.2706	269	195
45.2968	260	178
45.3231	326	216
45.3494	301	201
45.3756	265	203
45.4019	287	188
45.4282	273	196
45.4544	273	205
45.4807	262	195
45.5069	288	207
45.5332	298	183
45.5594	296	197
45.5857	250	195
45.612	273	220
45.6382	268	203
45.6645	263	215
45.6908	253	181
45.717	280	197
45.7433	287	208
45.7695	264	192
45.7958	252	186
45.8221	274	202
45.8483	319	193
45.8746	284	208
45.9008	270	200
45.9271	287	185
45.9534	272	206
45.9796	266	208
46.0059	262	191
46.0321	307	206
46.0584	277	175
46.0847	256	191
46.1109	269	201
46.1372	236	177
46.1634	273	180
46.1897	282	192
46.216	261	181
46.2422	254	188
46.2685	299	208
46.2948	266	184
46.321	288	198
46.3473	268	199
46.3735	262	187
46.3998	264	187
46.426	270	198
46.4523	261	178
46.4786	270	180
46.5048	224	181
46.5311	232	175
46.5573	242	203
46.5836	260	191
46.6099	293	214
46.6361	278	176
46.6624	271	190
46.6887	275	175
46.7149	262	208
46.7412	248	170
46.7674	318	180
46.7937	273	167
46.82	268	201
46.8462	300	195
46.8725	250	220
46.8987	240	179
46.925	245	172
46.9513	267	205
46.9775	277	218
47.0038	256	174
47.03	285	206
47.0563	248	190
47.0826	294	189
47.1088	244	213
47.1351	256	185
47.1613	284	189
47.1876	265	176
47.2139	281	183
47.2401	246	197
47.2664	259	168
47.2927	283	182
47.3189	257	186
47.3452	259	168
47.3714	247	184
47.3977	253	177
47.4239	253	209
47.4502	255	187
47.4765	254	162
47.5027	287	176
47.529	273	206
47.5553	238	171
47.5815	268	181
47.6078	248	174
47.634	233	187
47.6603	298	178
47.6866	295	165
47.7128	268	177
47.7391	218	167
47.7653	238	168
47.7916	243	189
47.8179	230	171
47.8441	221	168
47.8704	250	197
47.8966	248	171
47.9229	250	181
47.9492	240	170
47.9754	271	178
48.0017	287	167
48.0279	247	181
48.0542	228	210
48.0805	258	167
48.1067	248	177
48.133	219	166
48.1593	247	176
48.1855	236	172
48.2118	217	184
48.238	251	186
48.2643	227	183
48.2906	231	165
48.3168	231	161
48.3431	239	179
48.3693	251	163
48.3956	216	193
48.4218	243	180
48.4481	249	171
48.4744	225	152
48.5006	222	149
48.5269	236	174
48.5532	219	183
48.5794	250	140
48.6057	251	204
48.6319	229	164
48.6582	230	178
48.6845	243	158
48.7107	234	173
48.737	263	166
48.7632	236	195
48.7895	222	156
48.8158	211	166
48.842	248	161
48.8683	260	197
48.8945	237	181
48.9208	234	163
48.9471	190	177
48.9733	234	178
48.9996	218	162
49.0258	243	188
49.0521	221	192
49.0784	264	184
49.1046	240	166
49.1309	219	177
49.1572	238	206
49.1834	232	172
49.2097	222	184
49.2359	238	163
49.2622	237	162
49.2884	215	154
49.3147	235	184
49.341	236	192
49.3672	229	164
49.3935	230	174
49.4198	238	172
49.446	236	159
49.4723	253	178
49.4985	240	161
49.5248	248	200
49.5511	250	164
49.5773	240	186
49.6036	263	182
49.6298	227	173
49.6561	237	197
49.6824	199	176
49.7086	220	174
49.7349	218	161
49.7611	222	167
49.7874	245	181
49.8137	214	168
49.8399	233	171
49.8662	235	177
49.8924	227	169
49.9187	241	181
49.945	213	160
49.9712	232	172
49.9975	218	159
50.0237		168
50.05		204
50.0763		181
50.1025		162
50.1288		162
50.1551		190
50.1813		171
50.2076		168
50.2338		155
50.2601		174
50.2863		162
50.3126		152
50.3389		195
50.3651		178
50.3914		159
50.4177		173
50.4439		170
50.4702		176
50.4964		177
50.5227		163
50.549		138
50.5752		176
50.6015		167
50.6277		184
50.654		158
50.6803		185
50.7065		172
50.7328		142
50.759		192
50.7853		176
50.8116		185
50.8378		163
50.8641		158
50.8903		165
50.9166		195
50.9429		182
50.9691		189
50.9954		152
51.0217		148
51.0479		157
51.0742		184
51.1004		176
51.1267		178
51.1529		163
51.1792		175
51.2055		174
51.2317		149
51.258		174
51.2843		170
51.3105		182
51.3368		206
51.363		183
51.3893		181
51.4156		179
51.4418		162
51.4681		159
51.4943		171
51.5206		166
51.5469		160
51.5731		153
51.5994		185
51.6256		172
51.6519		172
51.6782		162
51.7044		178
51.7307		161
51.7569		171
51.7832		172
51.8095		158
51.8357		167
51.862		174
51.8882		188
51.9145		165
51.9408		179
51.967		180
51.9933		166
52.0196		169
52.0458		141
52.0721		163
52.0983		173
52.1246		164
52.1508		165
52.1771		152
52.2034		140
52.2296		160
52.2559		157
52.2822		174
52.3084		157
52.3347		156
52.3609		169
52.3872		173
52.4135		178
52.4397		159
52.466		157
52.4922		164
52.5185		172
52.5448		170
52.571		161
52.5973		172
52.6235		146
52.6498		125
52.6761		161
52.7023		154
52.7286		166
52.7548		158
52.7811		167
52.8074		171
52.8336		151
52.8599		156
52.8862		160
52.9124		171
52.9387		140
52.9649		143
52.9912		143
53.0174		141
53.0437		151
53.07		160
53.0962		162
53.1225		147
53.1488		153
53.175		156
53.2013		174
53.2275		154
53.2538		138
53.2801		139
53.3063		151
53.3326		160
53.3588		178
53.3851		138
53.4114		152
53.4376		144
53.4639		136
53.4901		157
53.5164		177
53.5427		155
53.5689		144
53.5952		147
53.6215		142
53.6477		139
53.674		155
53.7002		144
53.7265		130
53.7527		145
53.779		172
53.8053		151
53.8315		147
53.8578		150
53.8841		147
53.9103		160
53.9366		122
53.9628		125
53.9891		161
54.0153		180
54.0416		171
54.0679		151
54.0941		130
54.1204		144
54.1467		141
54.1729		142
54.1992		149
54.2254		140
54.2517		134
54.278		156
54.3042		142
54.3305		145
54.3567		159
54.383		143
54.4093		128
54.4355		160
54.4618		166
54.488		151
54.5143		142
54.5406		154
54.5668		138
54.5931		142
54.6193		138
54.6456		145
54.6719		129
54.6981		140
54.7244		140
54.7507		130
54.7769		132
54.8032		147
54.8294		162
54.8557		140
54.882		124
54.9082		132
54.9345		147
54.9607		135
54.987		128
55.0133		132
55.0395		142
55.0658		163
55.092		135
55.1183		137
55.1446		137
55.1708		144
55.1971		157
55.2233		137
55.2496		127
55.2759		125
55.3021		158
55.3284		150
55.3546		155
55.3809		151
55.4072		156
55.4334		137
55.4597		134
55.486		137
55.5122		145
55.5385		154
55.5647		146
55.591		127
55.6172		143
55.6435		136
55.6698		144
55.696		124
55.7223		135
55.7486		139
55.7748		148
55.8011		137
55.8273		163
55.8536		140
55.8798		138
55.9061		157
55.9324		151
55.9586		145
55.9849		158
56.0112		159
56.0374		130
56.0637		146
56.0899		139
56.1162		141
56.1425		152
56.1687		135
56.195		145
56.2212		149
56.2475		138
56.2738		132
56.3		125
56.3263		134
56.3525		148
56.3788		137
56.4051		149
56.4313		132
56.4576		132
56.4838		148
56.5101		130
56.5364		142
56.5626		115
56.5889		137
56.6151		109
56.6414		130
56.6677		129
56.6939		116
56.7202		109
56.7465		138
56.7727		131
56.799		151
56.8252		125
56.8515		130
56.8778		119
56.904		133
56.9303		125
56.9565		132
56.9828		145
57.0091		134
57.0353		119
57.0616		113
57.0878		120
57.1141		133
57.1404		121
57.1666		139
57.1929		111
57.2191		138
57.2454		121
57.2717		123
57.2979		103
57.3242		117
57.3505		144
57.3767		136
57.403		129
57.4292		110
57.4555		115
57.4817		125
[truncated: 1,238 more rows]

## Sheet: Fig.11a
2theta	P(VDF-HFP	NH-P(VDF-HFP
5.01313	1266	1170
5.03939	1212	1154
5.06565	1293	1178
5.09191	1207	1209
5.11817	1235	1203
5.14443	1206	1239
5.17069	1238	1201
5.19695	1182	1235
5.22321	1236	1209
5.24948	1228	1231
5.27574	1203	1172
5.302	1277	1206
5.32826	1293	1248
5.35452	1215	1250
5.38078	1191	1233
5.40704	1218	1258
5.4333	1207	1255
5.45956	1225	1150
5.48582	1239	1179
5.51208	1189	1206
5.53834	1231	1278
5.5646	1245	1207
5.59086	1202	1257
5.61712	1272	1160
5.64338	1215	1199
5.66964	1200	1264
5.69591	1230	1225
5.72217	1222	1227
5.74843	1263	1187
5.77469	1215	1157
5.80095	1236	1244
5.82721	1215	1250
5.85347	1215	1180
5.87973	1187	1177
5.90599	1235	1186
5.93225	1235	1187
5.95851	1168	1349
5.98477	1239	1201
6.01103	1236	1197
6.03729	1262	1252
6.06355	1149	1233
6.08981	1234	1214
6.11607	1242	1261
6.14233	1218	1194
6.1686	1182	1182
6.19486	1236	1193
6.22112	1199	1168
6.24738	1216	1129
6.27364	1237	1168
6.2999	1265	1179
6.32616	1231	1151
6.35242	1227	1227
6.37868	1263	1192
6.40494	1209	1194
6.4312	1214	1185
6.45746	1184	1212
6.48372	1167	1207
6.50998	1206	1196
6.53624	1223	1187
6.5625	1275	1165
6.58876	1245	1173
6.61503	1185	1180
6.64129	1216	1193
6.66755	1239	1141
6.69381	1230	1213
6.72007	1172	1178
6.74633	1160	1190
6.77259	1213	1200
6.79885	1169	1245
6.82511	1213	1239
6.85137	1178	1121
6.87763	1202	1178
6.90389	1167	1131
6.93015	1211	1190
6.95641	1216	1123
6.98267	1155	1164
7.00893	1208	1169
7.03519	1128	1223
7.06145	1170	1182
7.08772	1137	1189
7.11398	1158	1160
7.14024	1104	1153
7.1665	1207	1189
7.19276	1196	1146
7.21902	1152	1239
7.24528	1193	1164
7.27154	1130	1177
7.2978	1090	1211
7.32406	1122	1140
7.35032	1179	1213
7.37658	1185	1138
7.40284	1097	1188
7.4291	1117	1142
7.45536	1082	1137
7.48162	1203	1203
7.50788	1087	1231
7.53414	1134	1192
7.56041	1189	1174
7.58667	1188	1125
7.61293	1086	1147
7.63919	1156	1142
7.66545	1063	1109
7.69171	1128	1158
7.71797	1067	1190
7.74423	1117	1130
7.77049	1150	1062
7.79675	1057	1219
7.82301	1178	1195
7.84927	1160	1135
7.87553	1090	1150
7.90179	1067	1097
7.92805	1132	1174
7.95431	1151	1157
7.98057	1132	1196
8.00684	1164	1136
8.0331	1137	1149
8.05936	1084	1199
8.08562	1077	1154
8.11188	1097	1159
8.13814	1093	1143
8.1644	1035	1155
8.19066	1095	1183
8.21692	1066	1173
8.24318	1072	1145
8.26944	1061	1087
8.2957	1005	1162
8.32196	1045	1103
8.34822	1094	1116
8.37448	1042	1121
8.40074	1079	1170
8.427	1073	1191
8.45326	1054	1164
8.47953	1060	1129
8.50579	1043	1109
8.53205	1038	1126
8.55831	989	1123
8.58457	1063	1103
8.61083	1004	1079
8.63709	1063	1132
8.66335	1029	1118
8.68961	1099	1111
8.71587	1086	1106
8.74213	1028	1111
8.76839	1045	1085
8.79465	1028	1189
8.82091	1084	1135
8.84717	1081	1101
8.87343	1077	1132
8.89969	1033	1152
8.92596	1002	1119
8.95222	1088	1086
8.97848	1063	1149
9.00474	1005	1118
9.031	980	1115
9.05726	996	1051
9.08352	980	1152
9.10978	984	1079
9.13604	1027	1066
9.1623	1036	1106
9.18856	973	1101
9.21482	964	1065
9.24108	996	1106
9.26734	1016	1119
9.2936	1027	1071
9.31986	1040	1077
9.34612	1038	1060
9.37238	1039	1084
9.39865	990	1058
9.42491	903	1056
9.45117	1045	1058
9.47743	974	1054
9.50369	1024	1085
9.52995	969	1076
9.55621	951	1083
9.58247	974	1079
9.60873	998	1107
9.63499	1004	1088
9.66125	1019	1082
9.68751	1021	1113
9.71377	1006	1032
9.74003	950	1045
9.76629	983	1059
9.79255	915	1084
9.81881	965	1064
9.84508	951	1028
9.87134	943	1059
9.8976	948	1033
9.92386	946	1070
9.95012	972	1042
9.97638	902	1036
10.0026	1044	1093
10.0289	932	1058
10.0552	967	1061
10.0814	974	1050
10.1077	978	1041
10.1339	935	1099
10.1602	952	1094
10.1865	965	1017
10.2127	944	1068
10.239	965	1029
10.2652	923	1114
10.2915	923	1071
10.3178	893	1028
10.344	916	999
10.3703	944	1084
10.3965	943	1044
10.4228	938	1076
10.4491	925	1055
10.4753	987	1058
10.5016	999	1024
10.5279	910	1030
10.5541	950	1020
10.5804	882	1049
10.6066	894	1017
10.6329	922	1074
10.6592	883	1015
10.6854	908	999
10.7117	913	1109
10.7379	838	1101
10.7642	905	1014
10.7905	957	1040
10.8167	886	1076
10.843	948	1032
10.8692	955	1127
10.8955	953	1036
10.9218	934	1044
10.948	942	1027
10.9743	988	1052
11.0005	863	1019
11.0268	890	1048
11.0531	897	1007
11.0793	893	1037
11.1056	878	1036
11.1318	921	1002
11.1581	907	1028
11.1844	907	1063
11.2106	889	1063
11.2369	898	1036
11.2631	944	1004
11.2894	907	1016
11.3157	891	1035
11.3419	826	971
11.3682	856	1102
11.3945	904	1065
11.4207	903	1015
11.447	915	996
11.4732	898	1045
11.4995	926	1061
11.5258	830	1016
11.552	850	1033
11.5783	867	1018
11.6045	872	1022
11.6308	928	1061
11.657	893	982
11.6833	932	1077
11.7096	921	1035
11.7358	870	1004
11.7621	930	1027
11.7884	922	1027
11.8146	816	1060
11.8409	856	1028
11.8671	861	1021
11.8934	876	967
11.9197	868	1032
11.9459	842	1052
11.9722	858	1027
11.9984	842	997
12.0247	832	1027
12.051	828	1022
12.0772	823	991
12.1035	866	1066
12.1297	866	1050
12.156	877	1007
12.1823	888	1029
12.2085	920	1026
12.2348	813	1076
12.261	888	997
12.2873	877	1008
12.3136	880	1052
12.3398	925	996
12.3661	859	975
12.3924	892	1007
12.4186	845	1021
12.4449	837	1036
12.4711	864	1020
12.4974	901	1058
12.5236	944	959
12.5499	849	1042
12.5762	870	1072
12.6024	876	989
12.6287	857	994
12.655	831	975
12.6812	866	1078
12.7075	861	998
12.7337	839	1027
12.76	833	1056
12.7863	860	1009
12.8125	862	1041
12.8388	881	1087
12.865	846	979
12.8913	803	1060
12.9176	841	1001
12.9438	895	1035
12.9701	843	1047
12.9963	911	977
13.0226	852	1010
13.0489	806	1057
13.0751	802	1006
13.1014	788	1018
13.1276	860	1043
13.1539	858	1023
13.1802	839	1048
13.2064	868	1072
13.2327	785	1033
13.259	859	943
13.2852	855	1008
13.3115	845	1056
13.3377	816	1011
13.364	911	1055
13.3902	796	1039
13.4165	890	1016
13.4428	822	1077
13.469	889	1066
13.4953	854	1041
13.5215	874	1036
13.5478	821	1047
13.5741	856	1080
13.6003	829	1040
13.6266	892	1051
13.6529	844	1077
13.6791	894	1081
13.7054	875	1053
13.7316	846	1004
13.7579	864	1065
13.7842	825	1113
13.8104	823	1052
13.8367	858	1066
13.8629	823	1111
13.8892	879	1081
13.9155	892	1119
13.9417	810	1036
13.968	887	1063
13.9942	896	1064
14.0205	893	1082
14.0468	868	1083
14.073	786	1124
14.0993	876	1103
14.1256	898	1089
14.1518	838	1089
14.1781	882	1140
14.2043	889	1129
14.2306	910	1131
14.2569	884	1106
14.2831	917	1108
14.3094	875	1111
14.3356	886	1167
14.3619	884	1168
14.3881	802	1168
14.4144	859	1178
14.4407	934	1178
14.4669	848	1095
14.4932	939	1174
14.5195	848	1146
14.5457	906	1171
14.572	869	1139
14.5982	905	1200
14.6245	914	1187
14.6508	910	1158
14.677	907	1154
14.7033	832	1113
14.7295	938	1159
14.7558	932	1192
14.7821	889	1245
14.8083	949	1197
14.8346	922	1146
14.8608	924	1158
14.8871	931	1228
14.9134	883	1204
14.9396	951	1229
14.9659	910	1220
14.9922	895	1225
15.0184	979	1211
15.0447	934	1288
15.0709	867	1249
15.0972	889	1249
15.1235	927	1234
15.1497	898	1276
15.176	920	1219
15.2022	934	1256
15.2285	953	1268
15.2547	938	1210
15.281	997	1200
15.3073	973	1368
15.3335	926	1260
15.3598	953	1269
15.3861	974	1338
15.4123	971	1237
15.4386	995	1330
15.4648	953	1323
15.4911	991	1345
15.5174	938	1264
15.5436	992	1321
15.5699	1020	1359
15.5961	944	1428
15.6224	1013	1345
15.6487	955	1411
15.6749	1004	1312
15.7012	1035	1398
15.7274	1048	1437
15.7537	959	1393
15.78	1039	1432
15.8062	1032	1455
15.8325	1083	1411
15.8588	1061	1424
15.885	1027	1333
15.9113	999	1354
15.9375	1043	1486
15.9638	1012	1385
15.9901	1076	1473
16.0163	1059	1457
16.0426	1036	1531
16.0688	984	1522
16.0951	1071	1450
16.1213	1073	1528
16.1476	1051	1521
16.1739	1111	1536
16.2001	1077	1553
16.2264	1069	1463
16.2526	1033	1590
16.2789	1110	1591
16.3052	1150	1531
16.3314	1138	1592
16.3577	1171	1537
16.384	1089	1553
16.4102	1129	1540
16.4365	1124	1635
16.4627	1121	1573
16.489	1200	1576
16.5153	1201	1656
16.5415	1165	1663
16.5678	1152	1614
16.594	1142	1553
16.6203	1172	1559
16.6466	1148	1653
16.6728	1171	1606
16.6991	1209	1691
16.7253	1182	1643
16.7516	1148	1650
16.7779	1214	1658
16.8041	1199	1667
16.8304	1181	1729
16.8566	1191	1707
16.8829	1161	1713
16.9092	1210	1774
16.9354	1226	1680
16.9617	1171	1702
16.988	1161	1738
17.0142	1205	1721
17.0405	1255	1753
17.0667	1214	1718
17.093	1228	1691
17.1193	1244	1700
17.1455	1254	1807
17.1718	1302	1692
17.198	1234	1760
17.2243	1197	1754
17.2506	1268	1783
17.2768	1215	1813
17.3031	1223	1759
17.3293	1165	1785
17.3556	1183	1743
17.3819	1280	1810
17.4081	1261	1755
17.4344	1271	1791
17.4606	1325	1750
17.4869	1270	1789
17.5132	1257	1802
17.5394	1217	1792
17.5657	1296	1846
17.5919	1262	1764
17.6182	1233	1777
17.6445	1231	1817
17.6707	1315	1774
17.697	1283	1750
17.7233	1297	1830
17.7495	1228	1780
17.7758	1214	1732
17.802	1291	1770
17.8283	1281	1762
17.8545	1248	1835
17.8808	1253	1772
17.9071	1281	1797
17.9333	1324	1765
17.9596	1232	1770
17.9858	1233	1743
18.0121	1334	1783
18.0384	1227	1796
18.0646	1177	1853
18.0909	1194	1824
18.1171	1303	1900
18.1434	1261	1786
18.1697	1250	1834
18.1959	1249	1813
18.2222	1250	1806
18.2485	1264	1817
18.2747	1314	1849
18.301	1278	1761
18.3272	1281	1761
18.3535	1323	1797
18.3798	1287	1827
18.406	1265	1719
18.4323	1296	1774
18.4585	1220	1775
18.4848	1290	1749
18.5111	1282	1778
18.5373	1206	1719
18.5636	1255	1739
18.5898	1198	1709
18.6161	1205	1749
18.6424	1209	1762
18.6686	1175	1751
18.6949	1195	1762
18.7212	1196	1758
18.7474	1207	1729
18.7737	1147	1745
18.7999	1117	1701
18.8262	1179	1630
18.8525	1128	1679
18.8787	1084	1637
18.905	1158	1666
18.9312	1091	1685
18.9575	1092	1676
18.9838	1181	1661
19.01	1066	1620
19.0363	1174	1574
19.0625	1081	1680
19.0888	1058	1645
19.1151	1104	1675
19.1413	1084	1610
19.1676	1075	1587
19.1938	1048	1577
19.2201	1103	1611
19.2464	1121	1641
19.2726	1081	1686
19.2989	1094	1649
19.3251	1078	1628
19.3514	1140	1606
19.3777	1134	1633
19.4039	1160	1727
19.4302	1163	1695
19.4564	1168	1701
19.4827	1167	1784
19.509	1138	1747
19.5352	1141	1691
19.5615	1178	1717
19.5877	1204	1702
19.614	1165	1759
19.6403	1158	1787
19.6665	1251	1862
19.6928	1200	1879
19.719	1218	1799
19.7453	1285	1918
19.7716	1239	1838
19.7978	1247	1881
19.8241	1278	1933
19.8503	1331	1904
19.8766	1229	1899
19.9029	1303	1906
19.9291	1292	1905
19.9554	1394	1930
19.9817	1343	1952
20.0079	1312	2041
20.0342	1249	1982
20.0604	1316	1972
20.0867	1302	1971
20.113	1295	1895
20.1392	1303	1978
20.1655	1304	1994
20.1917	1212	2036
20.218	1287	2002
20.2443	1253	1972
20.2705	1244	1970
20.2968	1242	2025
20.323	1193	1925
20.3493	1195	1915
20.3756	1207	1999
20.4018	1122	1900
20.4281	1127	1877
20.4544	1155	1854
20.4806	1162	1886
20.5069	1119	1758
20.5331	1138	1799
20.5594	1088	1756
20.5857	1089	1719
20.6119	1061	1758
20.6382	1024	1692
20.6644	1000	1729
20.6907	1001	1636
20.717	1025	1708
20.7432	973	1603
20.7695	978	1574
20.7957	993	1548
20.822	945	1501
20.8483	903	1485
20.8745	942	1548
20.9008	952	1521
20.927	928	1354
20.9533	882	1459
20.9796	842	1430
21.0058	876	1402
21.0321	848	1387
21.0583	845	1325
21.0846	892	1372
21.1109	759	1293
21.1371	851	1300
21.1634	806	1196
21.1896	768	1302
21.2159	833	1287
21.2422	830	1238
21.2684	778	1218
21.2947	763	1189
21.3209	823	1199
21.3472	756	1163
21.3735	752	1247
21.3997	750	1142
21.426	754	1157
21.4522	725	1094
21.4785	718	1112
21.5048	716	1117
21.531	759	1090
21.5573	719	1136
21.5835	678	1103
21.6098	686	1050
21.6361	682	1077
21.6623	665	1025
21.6886	709	1036
21.7148	643	1036
21.7411	660	1008
21.7674	668	1004
21.7936	670	1037
21.8199	654	975
21.8462	675	952
21.8724	631	971
21.8987	659	976
21.9249	608	938
21.9512	616	958
21.9775	599	930
22.0037	636	912
22.03	634	951
22.0562	602	874
22.0825	650	971
22.1088	596	886
22.135	604	919
22.1613	634	879
22.1875	636	844
22.2138	646	874
22.2401	615	884
22.2663	624	856
22.2926	582	840
22.3189	583	880
22.3451	580	787
22.3714	544	817
22.3976	571	855
22.4239	580	781
22.4502	560	772
22.4764	554	873
22.5027	520	794
22.5289	553	830
22.5552	534	777
22.5815	600	776
22.6077	573	809
22.634	545	796
22.6602	594	756
22.6865	522	806
22.7127	497	814
22.739	539	754
22.7653	521	843
22.7915	458	785
22.8178	501	788
22.8441	543	790
22.8703	520	806
22.8966	530	804
22.9228	502	781
22.9491	471	727
22.9754	546	783
23.0016	556	763
23.0279	562	714
23.0541	483	723
23.0804	478	741
23.1067	497	768
23.1329	527	709
23.1592	493	673
23.1854	525	729
23.2117	499	726
23.238	504	704
23.2642	459	709
23.2905	468	701
23.3167	477	740
23.343	546	660
23.3693	478	701
23.3955	489	632
23.4218	470	700
23.448	492	666
23.4743	449	639
23.5006	476	675
23.5268	474	667
23.5531	483	688
23.5794	461	599
23.6056	470	649
23.6319	472	617
23.6581	455	627
23.6844	487	596
23.7107	430	597
23.7369	468	682
23.7632	465	634
23.7894	479	650
23.8157	449	652
23.842	474	627
23.8682	431	642
23.8945	453	664
23.9207	459	606
23.947	445	682
23.9733	424	612
23.9995	466	617
24.0258	447	606
24.052	457	607
24.0783	447	582
24.1046	453	605
24.1308	423	579
24.1571	476	574
24.1834	467	642
24.2096	453	551
24.2359	447	579
24.2621	450	618
24.2884	427	600
24.3147	382	596
24.3409	402	601
24.3672	452	597
24.3934	417	596
24.4197	432	602
24.4459	401	551
24.4722	397	585
24.4985	439	599
24.5247	458	590
24.551	416	611
24.5772	463	597
24.6035	419	589
24.6298	410	593
24.656	434	515
24.6823	416	584
24.7086	462	573
24.7348	410	553
24.7611	417	595
24.7873	425	598
24.8136	435	538
24.8399	431	586
24.8661	451	578
24.8924	443	577
24.9186	413	572
24.9449	428	606
24.9712	433	562
24.9974	429	544
25.0237	408	581
25.0499	437	557
25.0762	415	556
25.1025	434	574
25.1287	418	573
25.155	404	576
25.1812	445	566
25.2075	395	516
25.2338	391	588
25.26	418	529
25.2863	379	544
25.3126	401	505
25.3388	376	589
25.3651	396	541
25.3913	390	556
25.4176	424	580
25.4439	414	562
25.4701	413	572
25.4964	413	550
25.5226	390	549
25.5489	379	586
25.5752	363	534
25.6014	418	569
25.6277	424	526
25.6539	414	528
25.6802	397	588
25.7065	401	481
25.7327	416	543
25.759	413	537
25.7852	394	507
25.8115	406	537
25.8378	388	514
25.864	414	507
25.8903	400	517
25.9165	405	556
25.9428	397	559
25.9691	405	530
25.9953	435	536
26.0216	396	537
26.0479	387	553
26.0741	383	536
26.1004	446	475
26.1266	403	537
26.1529	439	512
26.1791	367	532
26.2054	394	547
26.2317	437	595
26.2579	379	539
26.2842	383	530
26.3104	387	500
26.3367	394	498
26.363	415	522
26.3892	391	564
26.4155	420	515
26.4418	394	541
26.468	419	508
26.4943	403	533
26.5205	414	505
26.5468	408	555
26.5731	395	516
26.5993	364	519
26.6256	374	484
26.6518	421	508
26.6781	434	550
26.7044	372	510
26.7306	402	495
26.7569	385	502
26.7831	420	465
26.8094	423	536
26.8357	413	506
26.8619	415	552
26.8882	401	510
26.9144	423	544
26.9407	426	490
26.967	407	444
26.9932	383	521
27.0195	348	517
27.0458	385	467
27.072	383	473
27.0983	401	479
27.1245	411	513
27.1508	389	483
27.1771	375	454
27.2033	400	475
27.2296	419	476
27.2558	393	450
27.2821	392	461
27.3084	380	457
27.3346	388	491
27.3609	422	489
27.3871	429	480
27.4134	406	487
27.4397	463	488
27.4659	433	479
27.4922	403	472
27.5184	374	445
27.5447	365	468
27.571	390	476
27.5972	359	507
27.6235	379	506
27.6497	389	461
27.676	381	490
27.7023	339	462
27.7285	353	472
27.7548	349	502
27.781	349	457
27.8073	366	464
27.8336	360	477
27.8598	363	455
27.8861	352	458
27.9123	361	485
27.9386	358	472
27.9649	313	446
27.9911	321	447
28.0174	351	469
28.0436	347	472
28.0699	354	435
28.0962	335	452
28.1224	352	461
28.1487	322	460
28.1749	331	456
28.2012	340	451
28.2275	324	517
28.2537	336	467
28.28	342	493
28.3063	363	461
28.3325	358	454
28.3588	360	467
28.385	344	433
28.4113	331	477
28.4376	347	437
28.4638	373	436
28.4901	333	450
28.5163	360	472
28.5426	305	425
28.5689	352	471
28.5951	352	394
28.6214	348	460
28.6476	292	467
28.6739	370	432
28.7002	330	442
28.7264	365	409
28.7527	348	432
28.7789	323	466
28.8052	339	436
28.8315	338	429
28.8577	327	437
28.884	314	426
28.9103	352	402
28.9365	341	434
28.9628	297	414
28.989	331	440
29.0153	322	418
29.0416	311	410
29.0678	305	447
29.0941	307	413
29.1203	304	399
29.1466	307	441
29.1729	316	419
29.1991	337	445
29.2254	293	391
29.2516	335	430
29.2779	311	391
29.3042	283	395
29.3304	288	407
29.3567	326	409
29.3829	312	421
29.4092	292	430
29.4355	313	395
29.4617	350	393
29.488	332	422
29.5142	325	374
29.5405	316	395
29.5668	323	404
29.593	262	444
29.6193	342	400
29.6455	322	366
29.6718	302	419
29.6981	286	420
29.7243	285	417
29.7506	304	382
29.7768	307	411
29.8031	297	428
29.8294	279	381
29.8556	278	419
29.8819	273	396
29.9081	287	396
29.9344	278	420
29.9607	280	426
29.9869	284	368
30.0132	285	386
30.0394	277	383
30.0657	292	420
30.092	280	410
30.1182	280	390
30.1445	266	401
30.1708	277	405
30.197	284	404
30.2233	327	393
30.2495	285	404
30.2758	280	419
30.3021	273	377
30.3283	279	426
30.3546	262	423
30.3808	271	407
30.4071	265	391
30.4334	261	392
30.4596	276	402
30.4859	264	395
30.5121	273	401
30.5384	290	383
30.5647	266	357
30.5909	281	374
30.6172	278	381
30.6435	273	396
30.6697	277	364
30.696	258	393
30.7222	276	418
30.7485	277	370
30.7748	304	357
30.801	253	374
30.8273	275	401
30.8535	294	370
30.8798	292	374
30.9061	291	386
30.9323	266	389
30.9586	283	405
30.9848	311	404
31.0111	234	402
31.0374	290	388
31.0636	265	401
31.0899	303	389
31.1161	294	428
31.1424	279	401
31.1687	282	384
31.1949	303	426
31.2212	248	360
31.2474	290	387
31.2737	307	364
31.3	290	366
31.3262	299	379
31.3525	274	387
31.3787	305	348
31.405	232	382
31.4313	292	424
31.4575	279	379
31.4838	263	374
31.51	276	391
31.5363	280	345
31.5626	285	371
31.5888	280	408
31.6151	313	378
31.6413	302	419
31.6676	284	371
31.6939	308	404
31.7201	304	390
31.7464	269	392
31.7726	288	379
31.7989	268	407
31.8252	285	370
31.8514	272	386
31.8777	243	396
31.9039	262	405
31.9302	293	383
31.9565	278	353
31.9827	267	379
32.009	286	387
32.0353	246	414
32.0615	244	366
32.0878	272	354
32.114	244	384
32.1403	257	401
32.1666	287	394
32.1928	271	393
32.2191	309	392
32.2453	280	352
32.2716	274	374
32.2979	282	389
32.3241	272	363
32.3504	263	394
32.3766	263	369
32.4029	278	376
32.4292	293	405
32.4554	295	338
32.4817	262	409
32.508	280	368
32.5342	248	366
32.5605	259	408
32.5867	279	406
32.613	275	376
32.6392	260	388
32.6655	285	379
32.6918	266	393
32.718	306	413
32.7443	263	381
32.7706	249	376
32.7968	282	383
32.8231	257	376
32.8493	273	379
32.8756	269	385
32.9019	280	394
32.9281	280	361
32.9544	238	391
32.9806	279	373
33.0069	248	409
33.0332	244	383
33.0594	288	376
33.0857	291	406
33.1119	267	378
33.1382	293	364
33.1645	276	411
33.1907	246	370
33.217	296	388
33.2432	284	381
33.2695	291	379
33.2958	273	398
33.322	297	383
33.3483	314	420
33.3745	276	404
33.4008	283	354
33.4271	261	386
33.4533	270	373
33.4796	259	379
33.5059	264	418
33.5321	276	394
33.5584	266	401
33.5846	275	404
33.6109	259	426
33.6371	294	406
33.6634	243	405
33.6897	275	388
33.7159	242	397
33.7422	263	396
33.7685	314	390
33.7947	257	356
33.821	284	414
33.8472	288	418
33.8735	273	407
33.8998	268	358
33.926	262	393
33.9523	294	376
33.9785	264	403
34.0048	282	406
34.0311	293	392
34.0573	237	445
34.0836	286	397
34.1098	264	422
34.1361	280	413
34.1624	288	391
34.1886	283	431
34.2149	250	401
34.2411	264	393
34.2674	262	435
34.2937	267	405
34.3199	274	386
34.3462	271	405
34.3725	226	436
34.3987	274	391
34.425	274	398
34.4512	268	380
34.4775	250	418
34.5037	295	392
34.53	250	418
34.5563	265	398
34.5825	277	387
34.6088	273	405
34.635	280	411
34.6613	250	414
34.6876	270	423
34.7138	294	379
34.7401	291	440
34.7664	256	406
34.7926	240	394
34.8189	293	414
34.8451	283	421
34.8714	283	418
34.8977	268	420
34.9239	291	430
34.9502	282	409
34.9764	255	413
35.0027	294	392
35.029	269	432
35.0552	288	407
35.0815	297	398
35.1077	261	439
35.134	280	429
35.1603	265	443
35.1865	289	413
35.2128	294	398
35.239	283	497
35.2653	268	447
35.2916	278	432
35.3178	292	436
35.3441	251	452
35.3704	268	405
35.3966	284	466
35.4229	261	424
35.4491	264	456
35.4754	286	426
35.5016	285	455
35.5279	275	512
35.5542	275	437
35.5804	275	443
35.6067	327	488
35.633	283	474
35.6592	293	471
35.6855	293	481
35.7117	289	464
35.738	270	459
35.7643	298	445
35.7905	277	435
35.8168	308	428
35.843	309	417
35.8693	294	461
35.8956	262	474
35.9218	313	497
35.9481	327	443
35.9743	302	440
36.0006	293	420
36.0269	298	450
36.0531	306	440
36.0794	283	446
36.1056	287	493
36.1319	281	404
36.1582	288	461
36.1844	302	456
36.2107	325	500
36.237	338	487
36.2632	297	431
36.2895	293	460
36.3157	302	461
36.342	296	471
36.3683	301	445
36.3945	328	435
36.4208	298	415
36.447	302	436
36.4733	291	403
36.4995	301	453
36.5258	288	456
36.5521	299	475
36.5783	253	435
36.6046	283	446
36.6309	286	451
36.6571	308	491
36.6834	288	452
36.7096	319	449
36.7359	290	453
36.7622	301	459
36.7884	305	452
36.8147	272	433
36.8409	311	476
36.8672	307	444
36.8935	296	453
36.9197	299	439
36.946	290	446
36.9722	312	454
36.9985	267	472
37.0248	304	440
37.051	312	431
37.0773	306	449
37.1035	298	426
37.1298	270	465
37.1561	264	434
37.1823	297	426
37.2086	279	458
37.2349	263	460
37.2611	266	480
37.2874	285	431
37.3136	309	428
37.3399	306	443
37.3661	293	442
37.3924	293	442
37.4187	314	452
37.4449	324	473
37.4712	254	455
37.4975	326	450
37.5237	275	466
37.55	294	419
37.5762	310	429
37.6025	282	440
37.6288	300	475
37.655	300	467
37.6813	287	450
37.7075	291	461
37.7338	297	433
37.7601	278	430
37.7863	293	471
37.8126	253	466
37.8388	292	419
37.8651	311	418
37.8914	299	460
37.9176	325	450
37.9439	302	448
37.9701	271	471
37.9964	274	462
38.0227	278	452
38.0489	306	475
38.0752	308	473
38.1014	281	508
38.1277	303	460
38.154	309	475
38.1802	308	484
38.2065	303	533
38.2328	306	473
38.259	301	452
38.2853	319	465
38.3115	277	445
38.3378	309	445
38.364	336	520
38.3903	298	524
38.4166	301	519
38.4428	290	485
38.4691	300	478
38.4954	299	512
38.5216	292	552
38.5479	317	501
38.5741	297	475
38.6004	292	506
38.6267	327	444
38.6529	316	513
38.6792	287	527
38.7054	317	501
38.7317	275	501
38.758	306	537
38.7842	324	482
38.8105	336	470
38.8367	310	486
38.863	308	505
38.8893	303	510
38.9155	307	486
38.9418	341	542
38.968	360	487
38.9943	327	543
39.0206	292	521
39.0468	294	498
39.0731	331	490
39.0994	334	481
39.1256	326	525
39.1519	331	491
39.1781	336	492
39.2044	303	496
39.2306	323	507
39.2569	283	526
39.2832	307	504
39.3094	328	467
39.3357	301	491
39.362	301	486
39.3882	357	507
39.4145	332	528
39.4407	296	474
39.467	317	437
39.4933	313	460
39.5195	325	470
39.5458	310	466
39.572	307	527
39.5983	291	462
39.6246	311	471
39.6508	313	482
39.6771	308	446
39.7033	319	430
39.7296	314	530
39.7559	323	500
39.7821	280	485
39.8084	308	466
39.8347	283	502
39.8609	309	448
39.8872	297	448
39.9134	293	495
39.9397	300	492
39.9659	291	458
39.9922	297	459
40.0185	277	476
40.0447	280	490
40.071	271	437
40.0973	282	456
40.1235	277	485
40.1498	278	448
40.176	293	452
40.2023	288	465
40.2285	310	447
40.2548	290	481
40.2811	291	439
40.3073	284	478
40.3336	289	446
40.3599	299	469
40.3861	257	424
40.4124	289	429
40.4386	257	476
40.4649	300	428
40.4912	280	452
40.5174	281	472
40.5437	279	450
40.5699	292	432
40.5962	264	444
40.6225	290	460
40.6487	272	447
40.675	295	427
40.7012	277	447
40.7275	257	436
40.7538	250	447
40.78	266	425
40.8063	252	420
40.8325	255	402
40.8588	272	421
40.8851	292	471
40.9113	267	418
40.9376	260	455
40.9639	273	427
40.9901	256	419
41.0164	277	431
41.0426	284	408
41.0689	306	391
41.0951	283	424
41.1214	285	407
41.1477	283	390
41.1739	265	399
41.2002	290	386
41.2265	266	393
41.2527	266	390
41.279	284	414
41.3052	291	423
41.3315	259	413
41.3578	275	391
41.384	273	408
41.4103	255	436
41.4365	264	412
41.4628	293	389
41.4891	270	406
41.5153	277	387
41.5416	262	411
41.5678	256	385
41.5941	251	400
41.6204	272	388
41.6466	277	416
41.6729	262	383
41.6992	265	393
41.7254	248	396
41.7517	271	427
41.7779	230	384
41.8042	257	396
41.8304	249	357
41.8567	263	357
41.883	240	359
41.9092	243	381
41.9355	272	406
41.9618	251	381
41.988	236	442
42.0143	235	394
42.0405	264	404
42.0668	237	402
42.0931	250	394
42.1193	277	384
42.1456	279	395
42.1718	245	404
42.1981	248	409
42.2244	269	386
42.2506	238	407
42.2769	236	423
42.3031	253	373
42.3294	271	432
42.3557	247	368
42.3819	254	401
42.4082	238	390
42.4344	233	377
42.4607	234	364
42.487	275	396
42.5132	251	377
42.5395	253	423
42.5658	262	383
42.592	232	392
42.6183	249	384
42.6445	225	390
42.6708	268	322
42.697	260	383
42.7233	237	382
42.7496	286	370
42.7758	234	387
42.8021	234	379
42.8284	239	368
42.8546	246	368
42.8809	268	386
42.9071	249	361
42.9334	249	388
42.9597	223	399
42.9859	267	383
43.0122	266	361
43.0384	248	347
43.0647	263	378
43.091	272	382
43.1172	244	371
43.1435	243	372
43.1697	242	328
43.196	234	346
43.2223	181	380
43.2485	239	370
43.2748	241	337
43.301	251	347
43.3273	227	339
43.3536	234	350
43.3798	221	350
43.4061	218	319
43.4323	229	368
43.4586	230	342
43.4849	249	349
43.5111	228	344
43.5374	235	357
43.5637	232	331
43.5899	216	340
43.6162	225	330
43.6424	210	332
43.6687	225	336
43.6949	230	344
43.7212	266	319
43.7475	204	345
43.7737	226	312
43.8	217	361
43.8263	219	321
43.8525	240	312
43.8788	230	336
43.905	216	304
43.9313	235	326
43.9576	238	345
43.9838	215	334
44.0101	228	320
44.0363	207	363
44.0626	245	335
44.0889	225	328
44.1151	223	314
44.1414	230	320
44.1676	231	334
44.1939	225	299
44.2202	227	352
44.2464	228	289
44.2727	227	327
44.2989	223	307
44.3252	222	345
44.3515	231	309
44.3777	226	295
44.404	228	369
44.4303	229	345
44.4565	203	310
44.4828	205	314
44.509	234	328
44.5353	208	288
44.5615	215	329
44.5878	219	326
44.6141	215	293
44.6403	213	291
44.6666	225	293
44.6928	216	331
44.7191	211	340
44.7454	208	293
44.7716	231	312
44.7979	233	287
44.8242	187	317
44.8504	219	283
44.8767	210	317
44.9029	200	321
44.9292	200	325
44.9555	202	328
44.9817	232	274
45.008	233	288
45.0342	189	309
45.0605	221	291
45.0868	215	296
45.113	175	300
45.1393	178	319
45.1655	202	290
45.1918	184	311
45.2181	179	308
45.2443	214	295
45.2706	227	257
45.2968	220	294
45.3231	194	308
45.3494	193	248
45.3756	202	324
45.4019	214	295
45.4282	216	309
45.4544	225	310
45.4807	215	287
45.5069	231	326
45.5332	220	305
45.5594	206	261
45.5857	200	277
45.612	221	314
45.6382	201	282
45.6645	236	300
45.6908	214	307
45.717	228	263
45.7433	237	279
45.7695	200	277
45.7958	210	295
45.8221	216	297
45.8483	231	263
45.8746	206	294
45.9008	171	297
45.9271	213	254
45.9534	187	276
45.9796	223	286
46.0059	222	329
46.0321	213	291
46.0584	187	333
46.0847	202	258
46.1109	199	292
46.1372	185	279
46.1634	183	273
46.1897	193	304
46.216	197	288
46.2422	189	284
46.2685	197	259
46.2948	204	276
46.321	189	301
46.3473	178	267
46.3735	209	299
46.3998	192	304
46.426	194	276
46.4523	205	288
46.4786	204	262
46.5048	195	271
46.5311	196	259
46.5573	188	290
46.5836	207	290
46.6099	181	267
46.6361	198	269
46.6624	197	279
46.6887	224	309
46.7149	209	299
46.7412	197	286
46.7674	181	295
46.7937	209	289
46.82	190	274
46.8462	207	296
46.8725	170	277
46.8987	219	264
46.925	171	264
46.9513	176	296
46.9775	195	275
47.0038	174	276
47.03	208	267
47.0563	216	262
47.0826	211	291
47.1088	197	260
47.1351	189	263
47.1613	184	240
47.1876	176	268
47.2139	199	249
47.2401	196	271
47.2664	215	242
47.2927	201	295
47.3189	211	252
47.3452	199	264
47.3714	166	239
47.3977	190	246
47.4239	187	247
47.4502	218	254
47.4765	199	260
47.5027	186	286
47.529	199	268
47.5553	212	262
47.5815	180	248
47.6078	174	291
47.634	203	233
47.6603	174	238
47.6866	192	241
47.7128	190	289
47.7391	191	248
47.7653	207	248
47.7916	197	266
47.8179	204	273
47.8441	193	219
47.8704	171	250
47.8966	176	247
47.9229	207	253
47.9492	166	268
47.9754	187	238
48.0017	175	257
48.0279	207	250
48.0542	187	235
48.0805	186	284
48.1067	175	269
48.133	182	242
48.1593	217	249
48.1855	185	259
48.2118	191	254
48.238	176	290
48.2643	196	238
48.2906	200	266
48.3168	167	262
48.3431	198	269
48.3693	180	244
48.3956	173	242
48.4218	188	237
48.4481	185	237
48.4744	177	260
48.5006	214	253
48.5269	201	256
48.5532	153	266
48.5794	179	226
48.6057	203	242
48.6319	201	237
48.6582	196	217
48.6845	169	285
48.7107	176	255
48.737	183	218
48.7632	198	236
48.7895	178	263
48.8158	201	239
48.842	176	243
48.8683	195	275
48.8945	170	214
48.9208	184	251
48.9471	187	263
48.9733	184	224
48.9996	197	248
49.0258	188	261
49.0521	184	240
49.0784	163	253
49.1046	173	239
49.1309	178	253
49.1572	170	238
49.1834	186	246
49.2097	180	226
49.2359	187	237
49.2622	176	237
49.2884	183	245
49.3147	158	257
49.341	184	245
49.3672	193	261
49.3935	158	242
49.4198	175	224
49.446	180	258
49.4723	162	253
49.4985	175	216
49.5248	177	240
49.5511	176	260
49.5773	205	248
49.6036	179	252
49.6298	170	271
49.6561	180	218
49.6824	147	265
49.7086	161	243
49.7349	175	242
49.7611	180	264
49.7874	182	274
49.8137	176	277
49.8399	184	239
49.8662	169	247
49.8924	164	225
49.9187	175	226
49.945	166	248
49.9712	191	236
49.9975	147	221
50.0237	141
50.05	175
50.0763	165
50.1025	173
50.1288	157
50.1551	150
50.1813	168
50.2076	162
50.2338	159
50.2601	171
50.2863	185
50.3126	167
50.3389	154
50.3651	167
50.3914	153
50.4177	167
50.4439	171
50.4702	176
50.4964	164
50.5227	169
50.549	160
50.5752	162
50.6015	167
50.6277	176
50.654	173
50.6803	163
50.7065	178
50.7328	157
50.759	161
50.7853	168
50.8116	180
50.8378	190
50.8641	165
50.8903	144
50.9166	149
50.9429	155
50.9691	184
50.9954	158
51.0217	139
51.0479	156
51.0742	165
51.1004	138
51.1267	168
51.1529	158
51.1792	168
51.2055	159
51.2317	152
51.258	157
51.2843	167
51.3105	164
51.3368	167
51.363	157
51.3893	162
51.4156	154
51.4418	162
51.4681	165
51.4943	153
51.5206	155
51.5469	161
51.5731	147
51.5994	194
51.6256	160
51.6519	160
51.6782	156
51.7044	144
51.7307	149
51.7569	165
51.7832	172
51.8095	157
51.8357	154
51.862	156
51.8882	159
51.9145	159
51.9408	156
51.967	137
51.9933	150
52.0196	150
52.0458	157
52.0721	179
52.0983	144
52.1246	133
52.1508	170
52.1771	167
52.2034	147
52.2296	159
52.2559	148
52.2822	146
52.3084	160
52.3347	164
52.3609	142
52.3872	146
52.4135	131
52.4397	159
52.466	138
52.4922	135
52.5185	146
52.5448	152
52.571	153
52.5973	117
52.6235	156
52.6498	146
52.6761	152
52.7023	172
52.7286	123
52.7548	167
52.7811	159
52.8074	164
52.8336	153
52.8599	165
52.8862	145
52.9124	172
52.9387	165
52.9649	147
52.9912	151
53.0174	155
53.0437	146
53.07	155
53.0962	149
53.1225	159
53.1488	133
53.175	150
53.2013	115
53.2275	144
53.2538	156
53.2801	147
53.3063	126
53.3326	153
53.3588	148
53.3851	144
53.4114	130
53.4376	137
53.4639	153
53.4901	155
53.5164	169
53.5427	152
53.5689	134
53.5952	140
53.6215	151
53.6477	127
53.674	139
53.7002	150
53.7265	140
53.7527	153
53.779	142
53.8053	136
53.8315	133
53.8578	140
53.8841	147
53.9103	151
53.9366	140
53.9628	125
53.9891	150
54.0153	144
54.0416	139
54.0679	148
54.0941	153
54.1204	158
54.1467	123
54.1729	149
54.1992	150
54.2254	141
54.2517	137
54.278	154
54.3042	142
54.3305	135
54.3567	143
54.383	141
54.4093	139
54.4355	124
54.4618	115
54.488	154
54.5143	128
54.5406	151
54.5668	106
54.5931	161
54.6193	137
54.6456	144
54.6719	147
54.6981	148
54.7244	129
54.7507	138
54.7769	122
54.8032	112
54.8294	119
54.8557	148
54.882	137
54.9082	132
54.9345	144
54.9607	120
54.987	147
55.0133	149
55.0395	118
55.0658	152
55.092	134
55.1183	129
55.1446	133
55.1708	141
55.1971	155
55.2233	119
55.2496	118
55.2759	140
55.3021	139
55.3284	116
55.3546	128
55.3809	104
55.4072	135
55.4334	138
55.4597	149
55.486	128
55.5122	141
55.5385	128
55.5647	125
55.591	141
55.6172	152
55.6435	139
55.6698	144
55.696	120
55.7223	137
55.7486	132
55.7748	129
55.8011	134
55.8273	144
55.8536	150
55.8798	140
55.9061	124
55.9324	130
55.9586	132
55.9849	120
56.0112	147
56.0374	137
56.0637	121
56.0899	176
56.1162	125
56.1425	149
56.1687	132
56.195	109
56.2212	137
56.2475	111
56.2738	133
56.3	123
56.3263	137
56.3525	134
56.3788	136
56.4051	138
56.4313	129
56.4576	113
56.4838	123
56.5101	111
56.5364	137
56.5626	140
56.5889	148
56.6151	138
56.6414	108
56.6677	113
56.6939	114
56.7202	128
56.7465	109
56.7727	126
56.799	125
56.8252	110
56.8515	127
56.8778	102
56.904	99
56.9303	121
56.9565	134
56.9828	133
57.0091	110
57.0353	121
57.0616	132
57.0878	121
57.1141	140
57.1404	112
57.1666	138
57.1929	119
57.2191	118
57.2454	107
57.2717	128
57.2979	125
57.3242	114
57.3505	131
57.3767	125
57.403	103
57.4292	118
57.4555	128
57.4817	125
[truncated: 1,238 more rows]

## Sheet: Fig.12
2theta	PVDF-HFP	15@NSIs-0.0008wt%	15@NSIs-0.008wt%	15@NSIs-0.08wt%	15@NSIs-0.8wt%	2theta	15@NSIs-0.0008wt%
5.01313	1266	1553	2344	3200	3496	5.00313	5359
5.03939	1212	1558	2338	3197	3475	5.02939	5487
5.06565	1293	1524	2348	3173	3504	5.05565	5466
5.09191	1207	1519	2354	3162	3501	5.08191	5507
5.11817	1235	1534	2365	3169	3488	5.10817	5380
5.14443	1206	1612	2380	3185	3486	5.13443	5413
5.17069	1238	1544	2364	3163	3486	5.16069	5438
5.19695	1182	1539	2370	3130	3566	5.18695	5421
5.22321	1236	1572	2366	3119	3460	5.21321	5463
5.24948	1228	1545	2395	3132	3473	5.23948	5386
5.27574	1203	1519	2340	3143	3458	5.26574	5468
5.302	1277	1546	2418	3176	3482	5.292	5455
5.32826	1293	1543	2345	3134	3505	5.31826	5396
5.35452	1215	1518	2381	3209	3521	5.34452	5455
5.38078	1191	1506	2341	3191	3554	5.37078	5405
5.40704	1218	1517	2319	3112	3558	5.39704	5408
5.4333	1207	1529	2415	3178	3531	5.4233	5421
5.45956	1225	1561	2449	3124	3562	5.44956	5426
5.48582	1239	1484	2381	3106	3520	5.47582	5477
5.51208	1189	1495	2357	3192	3614	5.50208	5424
5.53834	1231	1466	2377	3211	3494	5.52834	5488
5.5646	1245	1510	2344	3174	3527	5.5546	5504
5.59086	1202	1480	2310	3141	3469	5.58086	5433
5.61712	1272	1501	2358	3181	3537	5.60712	5404
5.64338	1215	1522	2317	3166	3457	5.63338	5455
5.66964	1200	1530	2350	3140	3537	5.65964	5455
5.69591	1230	1466	2366	3158	3535	5.68591	5440
5.72217	1222	1513	2365	3140	3522	5.71217	5399
5.74843	1263	1458	2385	3138	3467	5.73843	5435
5.77469	1215	1431	2333	3133	3511	5.76469	5412
5.80095	1236	1515	2299	3200	3525	5.79095	5439
5.82721	1215	1456	2394	3098	3497	5.81721	5449
5.85347	1215	1489	2312	3163	3552	5.84347	5389
5.87973	1187	1485	2413	3187	3413	5.86973	5449
5.90599	1235	1496	2332	3144	3453	5.89599	5432
5.93225	1235	1572	2347	3078	3544	5.92225	5421
5.95851	1168	1463	2369	3176	3498	5.94851	5428
5.98477	1239	1485	2359	3115	3499	5.97477	5445
6.01103	1236	1435	2367	3180	3508	6.00103	5464
6.03729	1262	1555	2350	3150	3509	6.02729	5395
6.06355	1149	1464	2340	3070	3474	6.05355	5395
6.08981	1234	1397	2297	3107	3541	6.07981	5482
6.11607	1242	1474	2439	3101	3520	6.10607	5521
6.14233	1218	1487	2372	3171	3551	6.13233	5492
6.1686	1182	1472	2382	3109	3485	6.1586	5434
6.19486	1236	1479	2343	3105	3484	6.18486	5452
6.22112	1199	1440	2309	3116	3488	6.21112	5384
6.24738	1216	1437	2329	3108	3536	6.23738	5457
6.27364	1237	1456	2319	3125	3484	6.26364	5427
6.2999	1265	1423	2333	3102	3492	6.2899	5392
6.32616	1231	1483	2348	3099	3537	6.31616	5448
6.35242	1227	1420	2351	3165	3462	6.34242	5463
6.37868	1263	1475	2348	3127	3504	6.36868	5425
6.40494	1209	1438	2335	3136	3530	6.39494	5390
6.4312	1214	1415	2334	3139	3522	6.4212	5423
6.45746	1184	1485	2329	3150	3535	6.44746	5377
6.48372	1167	1394	2317	3108	3464	6.47372	5305
6.50998	1206	1377	2328	3121	3497	6.49998	5500
6.53624	1223	1442	2341	3149	3500	6.52624	5380
6.5625	1275	1355	2302	3136	3521	6.5525	5328
6.58876	1245	1449	2344	3102	3513	6.57876	5366
6.61503	1185	1481	2320	3076	3506	6.60503	5392
6.64129	1216	1412	2327	3117	3530	6.63129	5371
6.66755	1239	1423	2288	3142	3523	6.65755	5397
6.69381	1230	1463	2278	3131	3544	6.68381	5334
6.72007	1172	1438	2277	3133	3505	6.71007	5327
6.74633	1160	1396	2345	3049	3507	6.73633	5392
6.77259	1213	1407	2313	3116	3489	6.76259	5344
6.79885	1169	1422	2279	3144	3526	6.78885	5341
6.82511	1213	1423	2277	3092	3502	6.81511	5338
6.85137	1178	1448	2283	3120	3502	6.84137	5403
6.87763	1202	1449	2334	3126	3436	6.86763	5369
6.90389	1167	1396	2337	3045	3508	6.89389	5354
6.93015	1211	1418	2323	3111	3515	6.92015	5331
6.95641	1216	1389	2292	3059	3534	6.94641	5352
6.98267	1155	1434	2301	3035	3503	6.97267	5322
7.00893	1208	1362	2331	3110	3505	6.99893	5310
7.03519	1128	1383	2276	3137	3478	7.02519	5340
7.06145	1170	1468	2259	3141	3468	7.05145	5392
7.08772	1137	1425	2263	3048	3545	7.07772	5312
7.11398	1158	1422	2261	3106	3530	7.10398	5286
7.14024	1104	1476	2277	3073	3513	7.13024	5278
7.1665	1207	1427	2264	3073	3473	7.1565	5299
7.19276	1196	1488	2259	3083	3493	7.18276	5367
7.21902	1152	1404	2286	3124	3472	7.20902	5267
7.24528	1193	1402	2266	3095	3494	7.23528	5355
7.27154	1130	1391	2258	3061	3489	7.26154	5391
7.2978	1090	1366	2240	3008	3510	7.2878	5336
7.32406	1122	1431	2248	3004	3473	7.31406	5249
7.35032	1179	1387	2289	3073	3549	7.34032	5284
7.37658	1185	1423	2279	3092	3429	7.36658	5231
7.40284	1097	1419	2316	3040	3524	7.39284	5378
7.4291	1117	1428	2299	3122	3462	7.4191	5331
7.45536	1082	1422	2254	3053	3497	7.44536	5270
7.48162	1203	1382	2276	3015	3542	7.47162	5279
7.50788	1087	1441	2314	3088	3539	7.49788	5319
7.53414	1134	1384	2288	3097	3608	7.52414	5196
7.56041	1189	1372	2285	3136	3476	7.55041	5272
7.58667	1188	1428	2285	3115	3490	7.57667	5355
7.61293	1086	1417	2249	3086	3543	7.60293	5229
7.63919	1156	1420	2258	3103	3443	7.62919	5198
7.66545	1063	1453	2246	3052	3536	7.65545	5236
7.69171	1128	1409	2279	3143	3437	7.68171	5248
7.71797	1067	1463	2307	3071	3469	7.70797	5205
7.74423	1117	1420	2247	3111	3444	7.73423	5198
7.77049	1150	1395	2289	3093	3508	7.76049	5243
7.79675	1057	1360	2257	3079	3521	7.78675	5264
7.82301	1178	1444	2198	3026	3441	7.81301	5175
7.84927	1160	1465	2235	3099	3448	7.83927	5166
7.87553	1090	1434	2259	3039	3478	7.86553	5262
7.90179	1067	1389	2187	3044	3552	7.89179	5179
7.92805	1132	1380	2243	3032	3465	7.91805	5150
7.95431	1151	1418	2295	3023	3531	7.94431	5221
7.98057	1132	1419	2286	3094	3442	7.97057	5303
8.00684	1164	1415	2210	3061	3479	7.99684	5211
8.0331	1137	1456	2252	3031	3433	8.0231	5238
8.05936	1084	1421	2295	3061	3546	8.04936	5154
8.08562	1077	1414	2242	3050	3451	8.07562	5206
8.11188	1097	1422	2271	3038	3478	8.10188	5215
8.13814	1093	1437	2232	3029	3501	8.12814	5134
8.1644	1035	1396	2244	3102	3467	8.1544	5186
8.19066	1095	1375	2187	3092	3480	8.18066	5246
8.21692	1066	1417	2250	3126	3524	8.20692	5244
8.24318	1072	1307	2259	3053	3452	8.23318	5211
8.26944	1061	1440	2219	3076	3464	8.25944	5157
8.2957	1005	1457	2228	3041	3477	8.2857	5103
8.32196	1045	1362	2256	3077	3471	8.31196	5173
8.34822	1094	1377	2241	3091	3489	8.33822	5189
8.37448	1042	1420	2230	3076	3540	8.36448	5172
8.40074	1079	1408	2206	3105	3524	8.39074	5152
8.427	1073	1465	2262	3019	3474	8.417	5085
8.45326	1054	1413	2289	3138	3467	8.44326	5168
8.47953	1060	1458	2217	3089	3443	8.46953	5045
8.50579	1043	1431	2273	3085	3487	8.49579	5100
8.53205	1038	1424	2252	3056	3459	8.52205	5043
8.55831	989	1389	2196	3060	3472	8.54831	5095
8.58457	1063	1430	2180	3123	3494	8.57457	5162
8.61083	1004	1392	2243	3092	3490	8.60083	5138
8.63709	1063	1427	2257	3014	3470	8.62709	5135
8.66335	1029	1395	2280	3093	3483	8.65335	5185
8.68961	1099	1409	2229	3085	3447	8.67961	5084
8.71587	1086	1383	2240	3153	3431	8.70587	5167
8.74213	1028	1381	2278	3060	3454	8.73213	5156
8.76839	1045	1430	2237	3123	3503	8.75839	5126
8.79465	1028	1477	2239	3082	3472	8.78465	5149
8.82091	1084	1463	2255	3080	3399	8.81091	5120
8.84717	1081	1445	2224	3056	3442	8.83717	5070
8.87343	1077	1345	2213	3062	3414	8.86343	5077
8.89969	1033	1402	2252	3136	3459	8.88969	5110
8.92596	1002	1426	2245	3080	3448	8.91596	5031
8.95222	1088	1415	2240	3114	3503	8.94222	5092
8.97848	1063	1465	2225	3101	3466	8.96848	5082
9.00474	1005	1460	2155	3106	3497	8.99474	5038
9.031	980	1436	2246	3102	3444	9.021	5119
9.05726	996	1353	2188	3136	3460	9.04726	5032
9.08352	980	1422	2241	3191	3430	9.07352	5052
9.10978	984	1394	2212	3140	3405	9.09978	5134
9.13604	1027	1421	2279	3148	3432	9.12604	5104
9.1623	1036	1426	2256	3171	3497	9.1523	5066
9.18856	973	1351	2173	3031	3477	9.17856	5063
9.21482	964	1322	2198	3165	3421	9.20482	5080
9.24108	996	1431	2162	3151	3408	9.23108	5068
9.26734	1016	1411	2198	3093	3485	9.25734	5088
9.2936	1027	1414	2224	3141	3411	9.2836	5123
9.31986	1040	1410	2219	3157	3418	9.30986	5079
9.34612	1038	1411	2215	3079	3454	9.33612	5074
9.37238	1039	1422	2217	3136	3503	9.36238	5092
9.39865	990	1384	2175	3058	3478	9.38865	5065
9.42491	903	1413	2202	3065	3455	9.41491	5022
9.45117	1045	1402	2151	3151	3449	9.44117	5088
9.47743	974	1347	2202	3112	3451	9.46743	5047
9.50369	1024	1394	2206	3036	3411	9.49369	5025
9.52995	969	1436	2219	3105	3438	9.51995	5128
9.55621	951	1361	2197	3015	3392	9.54621	5067
9.58247	974	1448	2208	3034	3464	9.57247	5071
9.60873	998	1366	2180	3061	3435	9.59873	5032
9.63499	1004	1446	2172	3065	3455	9.62499	5075
9.66125	1019	1398	2142	3064	3423	9.65125	5025
9.68751	1021	1393	2191	3015	3516	9.67751	5003
9.71377	1006	1363	2177	2996	3454	9.70377	5043
9.74003	950	1315	2157	3027	3440	9.73003	4953
9.76629	983	1440	2192	2952	3406	9.75629	5044
9.79255	915	1374	2140	3010	3404	9.78255	5016
9.81881	965	1336	2231	2996	3437	9.80881	5045
9.84508	951	1370	2170	3007	3443	9.83508	5008
9.87134	943	1428	2132	3002	3529	9.86134	4994
9.8976	948	1384	2187	2961	3416	9.8876	5042
9.92386	946	1381	2146	2957	3442	9.91386	5031
9.95012	972	1409	2157	2989	3432	9.94012	5007
9.97638	902	1404	2170	2986	3440	9.96638	5075
10.0026	1044	1414	2089	2988	3485	9.99264	4987
10.0289	932	1375	2179	3033	3431	10.0189	4922
10.0552	967	1371	2176	2968	3436	10.0452	5024
10.0814	974	1399	2159	2985	3461	10.0714	4986
10.1077	978	1380	2152	2959	3432	10.0977	5029
10.1339	935	1434	2135	2954	3440	10.1239	4987
10.1602	952	1447	2138	2968	3461	10.1502	5033
10.1865	965	1405	2255	2942	3484	10.1765	5015
10.2127	944	1399	2124	2935	3451	10.2027	5048
10.239	965	1319	2187	2926	3474	10.229	4987
10.2652	923	1465	2169	2966	3423	10.2552	4942
10.2915	923	1391	2183	2957	3428	10.2815	4919
10.3178	893	1334	2222	2925	3410	10.3078	5018
10.344	916	1369	2120	2893	3497	10.334	5014
10.3703	944	1376	2140	2938	3408	10.3603	4984
10.3965	943	1407	2122	2870	3416	10.3865	4972
10.4228	938	1372	2216	2885	3468	10.4128	4975
10.4491	925	1429	2172	2900	3332	10.4391	4921
10.4753	987	1349	2136	2888	3359	10.4653	4974
10.5016	999	1456	2165	2953	3399	10.4916	4984
10.5279	910	1450	2126	2942	3449	10.5178	4928
10.5541	950	1393	2169	2932	3444	10.5441	4892
10.5804	882	1394	2129	2919	3457	10.5704	5036
10.6066	894	1332	2145	2928	3430	10.5966	5002
10.6329	922	1419	2201	2914	3380	10.6229	4940
10.6592	883	1398	2127	2887	3416	10.6492	4957
10.6854	908	1347	2137	2869	3403	10.6754	4919
10.7117	913	1432	2190	2906	3403	10.7017	4932
10.7379	838	1377	2111	2942	3390	10.7279	4965
10.7642	905	1396	2190	2911	3432	10.7542	4922
10.7905	957	1374	2131	2914	3423	10.7805	4992
10.8167	886	1395	2226	2961	3397	10.8067	4973
10.843	948	1429	2158	2965	3417	10.833	4926
10.8692	955	1347	2148	2907	3447	10.8592	4967
10.8955	953	1416	2127	2863	3348	10.8855	4943
10.9218	934	1371	2124	2912	3383	10.9118	4945
10.948	942	1436	2175	2942	3358	10.938	4922
10.9743	988	1438	2133	2921	3434	10.9643	4930
11.0005	863	1415	2165	2896	3458	10.9905	4938
11.0268	890	1431	2124	2897	3421	11.0168	4877
11.0531	897	1383	2099	2844	3479	11.0431	4884
11.0793	893	1429	2136	2910	3444	11.0693	4900
11.1056	878	1385	2135	2901	3372	11.0956	4895
11.1318	921	1403	2152	2879	3481	11.1218	4908
11.1581	907	1405	2187	2874	3442	11.1481	4957
11.1844	907	1415	2134	2905	3477	11.1744	4930
11.2106	889	1397	2139	2929	3417	11.2006	4846
11.2369	898	1426	2116	2934	3406	11.2269	4971
11.2631	944	1386	2171	2918	3422	11.2531	4959
11.2894	907	1432	2152	2867	3377	11.2794	4901
11.3157	891	1364	2119	2902	3508	11.3057	4873
11.3419	826	1417	2119	2898	3427	11.3319	4901
11.3682	856	1444	2133	2889	3450	11.3582	4871
11.3945	904	1441	2140	2823	3466	11.3844	4867
11.4207	903	1370	2130	2891	3386	11.4107	4893
11.447	915	1402	2104	2895	3431	11.437	4900
11.4732	898	1398	2137	2884	3438	11.4632	4911
11.4995	926	1404	2111	2849	3437	11.4895	4916
11.5258	830	1428	2057	2837	3454	11.5158	4910
11.552	850	1454	2164	2865	3432	11.542	4883
11.5783	867	1386	2115	2872	3422	11.5683	4883
11.6045	872	1436	2159	2847	3448	11.5945	4861
11.6308	928	1440	2129	2842	3389	11.6208	4857
11.657	893	1422	2131	2880	3504	11.6471	4848
11.6833	932	1471	2151	2824	3466	11.6733	4886
11.7096	921	1449	2139	2892	3417	11.6996	4898
11.7358	870	1406	2113	2834	3373	11.7258	4952
11.7621	930	1375	2117	2896	3448	11.7521	4846
11.7884	922	1467	2160	2874	3475	11.7784	4872
11.8146	816	1442	2140	2906	3434	11.8046	4841
11.8409	856	1402	2087	2869	3395	11.8309	4901
11.8671	861	1348	2114	2862	3461	11.8571	4815
11.8934	876	1430	2110	2925	3429	11.8834	4808
11.9197	868	1423	2151	2862	3412	11.9097	4830
11.9459	842	1429	2117	2881	3429	11.9359	4885
11.9722	858	1437	2144	2895	3424	11.9622	4848
11.9984	842	1397	2138	2881	3427	11.9884	4838
12.0247	832	1470	2119	2836	3394	12.0147	4853
12.051	828	1459	2106	2898	3513	12.041	4861
12.0772	823	1398	2109	2866	3442	12.0672	4858
12.1035	866	1380	2203	2892	3414	12.0935	4866
12.1297	866	1394	2123	2877	3429	12.1197	4927
12.156	877	1434	2148	2884	3433	12.146	4824
12.1823	888	1453	2089	2864	3422	12.1723	4833
12.2085	920	1376	2158	2886	3467	12.1985	4879
12.2348	813	1370	2090	2895	3407	12.2248	4829
12.261	888	1436	2178	2882	3365	12.251	4813
12.2873	877	1416	2142	2816	3500	12.2773	4870
12.3136	880	1400	2161	2915	3438	12.3036	4864
12.3398	925	1433	2194	2882	3430	12.3298	4834
12.3661	859	1395	2147	2865	3392	12.3561	4844
12.3924	892	1465	2140	2832	3369	12.3824	4835
12.4186	845	1367	2132	2783	3415	12.4086	4821
12.4449	837	1434	2102	2833	3467	12.4349	4842
12.4711	864	1437	2106	2902	3437	12.4611	4807
12.4974	901	1365	2127	2849	3438	12.4874	4862
12.5236	944	1405	2146	2860	3432	12.5137	4803
12.5499	849	1467	2177	2860	3441	12.5399	4798
12.5762	870	1454	2130	2864	3417	12.5662	4865
12.6024	876	1436	2161	2859	3417	12.5924	4822
12.6287	857	1428	2129	2856	3461	12.6187	4798
12.655	831	1402	2151	2873	3453	12.645	4828
12.6812	866	1465	2100	2872	3479	12.6712	4818
12.7075	861	1447	2130	2855	3486	12.6975	4861
12.7337	839	1506	2208	2838	3488	12.7237	4842
12.76	833	1465	2157	2797	3525	12.75	4839
12.7863	860	1416	2148	2839	3476	12.7763	4788
12.8125	862	1470	2177	2858	3442	12.8025	4817
12.8388	881	1458	2109	2817	3449	12.8288	4813
12.865	846	1366	2073	2828	3449	12.855	4846
12.8913	803	1454	2128	2907	3457	12.8813	4819
12.9176	841	1524	2164	2858	3437	12.9076	4803
12.9438	895	1511	2149	2809	3454	12.9338	4803
12.9701	843	1454	2115	2846	3458	12.9601	4857
12.9963	911	1433	2202	2817	3444	12.9863	4819
13.0226	852	1488	2168	2822	3519	13.0126	4797
13.0489	806	1460	2194	2830	3501	13.0389	4854
13.0751	802	1442	2200	2839	3444	13.0651	4833
13.1014	788	1441	2169	2876	3463	13.0914	4781
13.1276	860	1430	2202	2872	3485	13.1176	4882
13.1539	858	1450	2127	2854	3480	13.1439	4836
13.1802	839	1462	2155	2858	3446	13.1702	4781
13.2064	868	1478	2137	2846	3550	13.1964	4851
13.2327	785	1489	2124	2849	3468	13.2227	4766
13.259	859	1443	2162	2838	3499	13.249	4768
13.2852	855	1405	2147	2831	3479	13.2752	4742
13.3115	845	1504	2187	2828	3485	13.3015	4795
13.3377	816	1425	2127	2839	3448	13.3277	4816
13.364	911	1522	2162	2880	3514	13.354	4848
13.3902	796	1487	2135	2874	3463	13.3803	4791
13.4165	890	1482	2168	2867	3487	13.4065	4891
13.4428	822	1512	2177	2798	3394	13.4328	4804
13.469	889	1493	2192	2853	3418	13.459	4802
13.4953	854	1478	2170	2866	3520	13.4853	4774
13.5215	874	1500	2172	2835	3536	13.5115	4798
13.5478	821	1526	2144	2866	3500	13.5378	4854
13.5741	856	1573	2166	2867	3461	13.5641	4811
13.6003	829	1464	2122	2897	3530	13.5903	4797
13.6266	892	1549	2135	2844	3513	13.6166	4779
13.6529	844	1577	2160	2864	3507	13.6429	4815
13.6791	894	1589	2164	2891	3524	13.6691	4820
13.7054	875	1476	2178	2934	3557	13.6954	4831
13.7316	846	1516	2218	2820	3493	13.7216	4749
13.7579	864	1585	2131	2869	3469	13.7479	4823
13.7842	825	1516	2194	2893	3556	13.7742	4757
13.8104	823	1613	2155	2882	3497	13.8004	4769
13.8367	858	1554	2174	2846	3532	13.8267	4834
13.8629	823	1555	2177	2896	3548	13.8529	4772
13.8892	879	1559	2216	2918	3492	13.8792	4810
13.9155	892	1574	2179	2841	3564	13.9055	4803
13.9417	810	1679	2225	2902	3542	13.9317	4810
13.968	887	1565	2175	2927	3550	13.958	4813
13.9942	896	1596	2161	2899	3485	13.9842	4821
14.0205	893	1647	2208	2936	3618	14.0105	4839
14.0468	868	1635	2142	2923	3548	14.0368	4811
14.073	786	1598	2147	2948	3584	14.063	4746
14.0993	876	1600	2195	2951	3584	14.0893	4795
14.1256	898	1660	2231	2926	3588	14.1156	4846
14.1518	838	1685	2195	2987	3622	14.1418	4825
14.1781	882	1568	2217	3013	3552	14.1681	4798
14.2043	889	1605	2209	2910	3560	14.1943	4865
14.2306	910	1655	2226	2904	3570	14.2206	4801
14.2569	884	1566	2194	2912	3605	14.2469	4854
14.2831	917	1656	2185	2944	3629	14.2731	4822
14.3094	875	1583	2231	2931	3578	14.2994	4790
14.3356	886	1641	2215	2941	3615	14.3256	4794
14.3619	884	1725	2236	2945	3602	14.3519	4855
14.3881	802	1545	2280	2994	3580	14.3781	4922
14.4144	859	1591	2243	3011	3577	14.4044	4875
14.4407	934	1630	2192	2989	3611	14.4307	4840
14.4669	848	1606	2210	2980	3610	14.4569	4808
14.4932	939	1601	2272	2943	3634	14.4832	4823
14.5195	848	1678	2282	2980	3582	14.5095	4859
14.5457	906	1638	2246	2935	3659	14.5357	4780
14.572	869	1637	2267	2969	3645	14.562	4813
14.5982	905	1601	2275	2942	3588	14.5882	4837
14.6245	914	1679	2257	2943	3659	14.6145	4832
14.6508	910	1705	2332	2918	3624	14.6408	4796
14.677	907	1714	2244	2952	3646	14.667	4821
14.7033	832	1677	2210	2987	3710	14.6933	4811
14.7295	938	1618	2255	2899	3634	14.7195	4842
14.7558	932	1669	2255	2889	3627	14.7458	4793
14.7821	889	1727	2274	2959	3654	14.7721	4781
14.8083	949	1681	2296	2971	3657	14.7983	4830
14.8346	922	1732	2239	2986	3686	14.8246	4817
14.8608	924	1718	2312	2992	3697	14.8508	4804
14.8871	931	1709	2300	2970	3725	14.8771	4872
14.9134	883	1691	2233	2987	3670	14.9034	4795
14.9396	951	1745	2251	2948	3747	14.9296	4825
14.9659	910	1749	2326	2994	3732	14.9559	4814
14.9922	895	1774	2292	2967	3739	14.9822	4813
15.0184	979	1768	2290	2983	3721	15.0084	4776
15.0447	934	1767	2342	3006	3726	15.0347	4809
15.0709	867	1746	2301	3025	3682	15.0609	4816
15.0972	889	1784	2313	2916	3737	15.0872	4830
15.1235	927	1782	2312	2986	3791	15.1135	4828
15.1497	898	1825	2307	2981	3692	15.1397	4854
15.176	920	1747	2326	3059	3736	15.166	4779
15.2022	934	1799	2363	3047	3761	15.1922	4832
15.2285	953	1758	2378	3021	3749	15.2185	4831
15.2547	938	1821	2405	3012	3857	15.2447	4779
15.281	997	1789	2349	3050	3809	15.271	4806
15.3073	973	1823	2379	3020	3743	15.2973	4883
15.3335	926	1847	2363	2994	3778	15.3235	4855
15.3598	953	1821	2295	2964	3801	15.3498	4878
15.3861	974	1792	2367	3031	3753	15.3761	4825
15.4123	971	1858	2348	3014	3787	15.4023	4858
15.4386	995	1824	2356	3004	3806	15.4286	4895
15.4648	953	1896	2361	3034	3837	15.4548	4801
15.4911	991	1878	2412	3013	3874	15.4811	4884
15.5174	938	1867	2411	3048	3918	15.5074	4874
15.5436	992	1893	2342	3028	3772	15.5336	4900
15.5699	1020	1880	2347	3070	3819	15.5599	4840
15.5961	944	1912	2402	3085	3888	15.5861	4816
15.6224	1013	1890	2438	3089	3939	15.6124	4859
15.6487	955	1983	2430	3118	3856	15.6387	4861
15.6749	1004	1918	2432	3037	3810	15.6649	4848
15.7012	1035	1996	2448	3116	3891	15.6912	4847
15.7274	1048	1897	2395	3055	3918	15.7174	4874
15.7537	959	1977	2396	3146	3895	15.7437	4903
15.78	1039	2001	2405	3172	3977	15.77	4897
15.8062	1032	2009	2517	3148	3893	15.7962	4863
15.8325	1083	2030	2458	3174	3960	15.8225	4886
15.8588	1061	1990	2425	3130	3997	15.8488	4899
15.885	1027	2046	2466	3132	3916	15.875	4867
15.9113	999	2015	2486	3184	4042	15.9013	4876
15.9375	1043	2028	2512	3097	3940	15.9275	4865
15.9638	1012	1983	2536	3140	3987	15.9538	4894
15.9901	1076	2054	2478	3144	3961	15.9801	4851
16.0163	1059	2068	2543	3181	3976	16.0063	4871
16.0426	1036	2084	2501	3182	3960	16.0326	4845
16.0688	984	2036	2467	3184	3955	16.0588	4842
16.0951	1071	2082	2439	3170	4010	16.0851	4961
16.1213	1073	2039	2518	3253	3994	16.1114	4886
16.1476	1051	2083	2534	3270	4047	16.1376	4907
16.1739	1111	2083	2496	3238	3993	16.1639	4854
16.2001	1077	2167	2534	3185	4008	16.1901	4902
16.2264	1069	2116	2574	3196	4003	16.2164	4893
16.2526	1033	2134	2567	3218	4102	16.2427	4899
16.2789	1110	2167	2536	3227	4095	16.2689	4921
16.3052	1150	2135	2610	3201	4114	16.2952	4919
16.3314	1138	2218	2613	3199	4102	16.3214	4896
16.3577	1171	2208	2620	3191	4147	16.3477	4885
16.384	1089	2183	2595	3213	4144	16.374	4845
16.4102	1129	2205	2586	3207	4102	16.4002	4902
16.4365	1124	2166	2616	3197	4093	16.4265	4891
16.4627	1121	2170	2699	3236	4155	16.4527	4918
16.489	1200	2276	2608	3237	4146	16.479	4954
16.5153	1201	2186	2599	3316	4141	16.5053	4976
16.5415	1165	2211	2674	3270	4181	16.5315	4897
16.5678	1152	2275	2593	3233	4229	16.5578	4926
16.594	1142	2231	2691	3248	4133	16.584	4944
16.6203	1172	2247	2686	3330	4241	16.6103	4975
16.6466	1148	2293	2649	3235	4188	16.6366	4971
16.6728	1171	2221	2603	3255	4204	16.6628	4955
16.6991	1209	2211	2632	3349	4303	16.6891	4952
16.7253	1182	2272	2652	3366	4197	16.7153	4964
16.7516	1148	2268	2668	3248	4207	16.7416	4978
16.7779	1214	2268	2676	3272	4193	16.7679	4916
16.8041	1199	2361	2671	3312	4230	16.7941	4985
16.8304	1181	2420	2679	3365	4231	16.8204	4929
16.8566	1191	2308	2786	3327	4267	16.8467	4911
16.8829	1161	2367	2707	3355	4379	16.8729	4987
16.9092	1210	2400	2691	3332	4311	16.8992	4968
16.9354	1226	2279	2716	3332	4252	16.9254	4912
16.9617	1171	2290	2702	3336	4199	16.9517	4932
16.988	1161	2377	2808	3337	4255	16.9779	5005
17.0142	1205	2338	2853	3296	4279	17.0042	4946
17.0405	1255	2383	2714	3346	4177	17.0305	4936
17.0667	1214	2310	2730	3345	4252	17.0567	5013
17.093	1228	2301	2785	3397	4296	17.083	4909
17.1193	1244	2407	2692	3319	4316	17.1092	4908
17.1455	1254	2383	2712	3300	4320	17.1355	4976
17.1718	1302	2421	2798	3373	4315	17.1618	4888
17.198	1234	2393	2779	3345	4305	17.188	4986
17.2243	1197	2374	2900	3363	4308	17.2143	4972
17.2506	1268	2355	2844	3366	4272	17.2406	4999
17.2768	1215	2484	2759	3361	4280	17.2668	5018
17.3031	1223	2347	2764	3325	4378	17.2931	4952
17.3293	1165	2420	2774	3375	4289	17.3193	4956
17.3556	1183	2372	2889	3352	4319	17.3456	4961
17.3819	1280	2445	2826	3364	4412	17.3719	5014
17.4081	1261	2444	2749	3432	4386	17.3981	5007
17.4344	1271	2450	2867	3385	4418	17.4244	4912
17.4606	1325	2378	2840	3350	4345	17.4506	4934
17.4869	1270	2389	2835	3356	4311	17.4769	4908
17.5132	1257	2428	2828	3348	4434	17.5032	5000
17.5394	1217	2408	2779	3428	4395	17.5294	4954
17.5657	1296	2401	2783	3385	4469	17.5557	4992
17.5919	1262	2466	2808	3390	4354	17.5819	4944
17.6182	1233	2401	2803	3391	4436	17.6082	4936
17.6445	1231	2478	2924	3458	4304	17.6345	4993
17.6707	1315	2424	2883	3412	4433	17.6607	5000
17.697	1283	2469	2842	3429	4377	17.687	4998
17.7233	1297	2435	2854	3409	4414	17.7132	4971
17.7495	1228	2418	2838	3458	4403	17.7395	5046
17.7758	1214	2400	2855	3380	4351	17.7658	5008
17.802	1291	2466	2784	3407	4370	17.792	4997
17.8283	1281	2489	2791	3410	4346	17.8183	4970
17.8545	1248	2439	2761	3376	4353	17.8446	5005
17.8808	1253	2446	2799	3397	4428	17.8708	4927
17.9071	1281	2410	2770	3422	4392	17.8971	4979
17.9333	1324	2400	2753	3447	4422	17.9233	4973
17.9596	1232	2543	2801	3374	4399	17.9496	4978
17.9858	1233	2404	2798	3470	4400	17.9759	4972
18.0121	1334	2366	2791	3389	4425	18.0021	4973
18.0384	1227	2496	2868	3412	4265	18.0284	4953
18.0646	1177	2474	2829	3389	4398	18.0546	4930
18.0909	1194	2422	2777	3431	4376	18.0809	5018
18.1171	1303	2417	2923	3469	4357	18.1072	4977
18.1434	1261	2539	2776	3374	4347	18.1334	4929
18.1697	1250	2464	2827	3381	4371	18.1597	4965
18.1959	1249	2498	2893	3514	4424	18.1859	4997
18.2222	1250	2446	2831	3452	4498	18.2122	4940
18.2485	1264	2462	2845	3494	4370	18.2385	4964
18.2747	1314	2428	2846	3451	4439	18.2647	4918
18.301	1278	2431	2876	3477	4347	18.291	4945
18.3272	1281	2416	2790	3435	4376	18.3172	4949
18.3535	1323	2402	2845	3447	4324	18.3435	4924
18.3798	1287	2369	2873	3455	4404	18.3698	4939
18.406	1265	2467	2871	3420	4362	18.396	5005
18.4323	1296	2355	2817	3436	4423	18.4223	5008
18.4585	1220	2378	2780	3418	4415	18.4485	4949
18.4848	1290	2407	2853	3425	4346	18.4748	4990
18.5111	1282	2447	2872	3393	4328	18.5011	5025
18.5373	1206	2376	2825	3446	4338	18.5273	4891
18.5636	1255	2372	2818	3372	4356	18.5536	4981
18.5898	1198	2374	2820	3415	4308	18.5798	4934
18.6161	1205	2321	2782	3382	4297	18.6061	4987
18.6424	1209	2289	2793	3382	4366	18.6324	4968
18.6686	1175	2421	2880	3373	4277	18.6586	4985
18.6949	1195	2376	2828	3305	4293	18.6849	4941
18.7212	1196	2307	2864	3394	4312	18.7111	4918
18.7474	1207	2314	2893	3358	4234	18.7374	4935
18.7737	1147	2282	2843	3304	4255	18.7637	4941
18.7999	1117	2291	2853	3365	4323	18.7899	4980
18.8262	1179	2306	2813	3195	4243	18.8162	4946
18.8525	1128	2265	2805	3270	4187	18.8424	4931
18.8787	1084	2203	2761	3263	4243	18.8687	4933
18.905	1158	2263	2720	3395	4253	18.895	4920
18.9312	1091	2311	2763	3297	4209	18.9212	4933
18.9575	1092	2165	2839	3271	4221	18.9475	4901
18.9838	1181	2266	2696	3188	4208	18.9737	4890
19.01	1066	2309	2775	3253	4239	19	4963
19.0363	1174	2220	2743	3242	4287	19.0263	4948
19.0625	1081	2297	2709	3255	4155	19.0525	4925
19.0888	1058	2268	2706	3302	4265	19.0788	4902
19.1151	1104	2247	2670	3236	4226	19.1051	4913
19.1413	1084	2271	2707	3209	4253	19.1313	4940
19.1676	1075	2350	2774	3259	4291	19.1576	4894
19.1938	1048	2259	2719	3278	4225	19.1838	4850
19.2201	1103	2244	2659	3224	4262	19.2101	4946
19.2464	1121	2328	2757	3309	4192	19.2364	4932
19.2726	1081	2289	2736	3306	4196	19.2626	4912
19.2989	1094	2289	2737	3233	4169	19.2889	4951
19.3251	1078	2242	2693	3297	4237	19.3151	4939
19.3514	1140	2322	2682	3247	4235	19.3414	4853
19.3777	1134	2382	2693	3265	4258	19.3677	4868
19.4039	1160	2368	2736	3276	4257	19.3939	4953
19.4302	1163	2398	2686	3308	4286	19.4202	4910
19.4564	1168	2453	2758	3291	4224	19.4464	4875
19.4827	1167	2378	2728	3327	4265	19.4727	4901
19.509	1138	2385	2767	3335	4370	19.499	4883
19.5352	1141	2417	2724	3385	4303	19.5252	4926
19.5615	1178	2443	2731	3354	4343	19.5515	4932
19.5877	1204	2414	2745	3366	4328	19.5778	4928
19.614	1165	2425	2765	3349	4405	19.604	4925
19.6403	1158	2479	2758	3414	4290	19.6303	4961
19.6665	1251	2487	2840	3423	4495	19.6565	4946
19.6928	1200	2553	2827	3413	4405	19.6828	4942
19.719	1218	2512	2825	3378	4419	19.7091	4895
19.7453	1285	2624	2829	3438	4511	19.7353	4915
19.7716	1239	2508	2824	3474	4489	19.7616	4995
19.7978	1247	2575	2888	3451	4488	19.7878	4950
19.8241	1278	2578	2902	3465	4519	19.8141	4875
19.8503	1331	2562	2947	3473	4533	19.8404	4955
19.8766	1229	2674	2960	3503	4504	19.8666	4976
19.9029	1303	2676	2928	3448	4539	19.8929	4913
19.9291	1292	2705	2892	3511	4548	19.9191	4947
19.9554	1394	2638	2933	3550	4592	19.9454	5031
19.9817	1343	2629	2934	3495	4526	19.9717	4982
20.0079	1312	2652	2994	3562	4597	19.9979	5005
20.0342	1249	2617	2987	3527	4581	20.0242	4986
20.0604	1316	2685	2976	3490	4678	20.0504	4962
20.0867	1302	2578	3095	3581	4593	20.0767	4983
20.113	1295	2596	3004	3491	4609	20.103	4984
20.1392	1303	2531	2950	3463	4652	20.1292	4987
20.1655	1304	2578	3053	3473	4532	20.1555	4985
20.1917	1212	2539	2991	3551	4526	20.1817	4930
20.218	1287	2606	3036	3522	4572	20.208	5055
20.2443	1253	2542	3106	3458	4514	20.2343	4954
20.2705	1244	2577	2991	3430	4492	20.2605	4898
20.2968	1242	2410	3042	3427	4491	20.2868	4889
20.323	1193	2399	3090	3426	4584	20.313	4953
20.3493	1195	2374	3034	3412	4492	20.3393	4907
20.3756	1207	2445	3038	3389	4424	20.3656	4924
20.4018	1122	2470	2993	3307	4545	20.3918	4988
20.4281	1127	2421	3062	3324	4436	20.4181	4889
20.4544	1155	2342	3011	3350	4419	20.4444	4931
20.4806	1162	2347	3082	3295	4382	20.4706	4949
20.5069	1119	2284	3042	3243	4486	20.4969	4878
20.5331	1138	2254	3034	3278	4341	20.5231	4861
20.5594	1088	2285	2953	3233	4296	20.5494	4858
20.5857	1089	2239	2952	3284	4415	20.5756	4785
20.6119	1061	2285	2938	3254	4328	20.6019	4869
20.6382	1024	2143	2928	3180	4252	20.6282	4911
20.6644	1000	2182	2872	3221	4209	20.6544	4817
20.6907	1001	2144	2861	3139	4184	20.6807	4803
20.717	1025	2150	2918	3217	4193	20.7069	4842
20.7432	973	2038	2922	3192	4132	20.7332	4792
20.7695	978	2093	2824	3173	4069	20.7595	4755
20.7957	993	2076	2805	3159	4155	20.7857	4772
20.822	945	2061	2818	3125	4024	20.812	4799
20.8483	903	2089	2828	3095	4095	20.8382	4773
20.8745	942	1941	2745	3094	4002	20.8645	4735
20.9008	952	1937	2731	3086	4019	20.8908	4800
20.927	928	1923	2685	3067	4018	20.917	4733
20.9533	882	1929	2809	3037	3951	20.9433	4671
20.9796	842	1893	2718	3099	3897	20.9696	4718
21.0058	876	1896	2703	2987	3838	20.9958	4662
21.0321	848	1835	2684	3001	3937	21.0221	4673
21.0583	845	1871	2684	2983	3854	21.0483	4660
21.0846	892	1791	2640	3011	3844	21.0746	4748
21.1109	759	1820	2635	3010	3825	21.1009	4673
21.1371	851	1846	2545	2926	3864	21.1271	4684
21.1634	806	1798	2588	2986	3799	21.1534	4656
21.1896	768	1709	2572	2959	3730	21.1796	4655
21.2159	833	1801	2499	2960	3826	21.2059	4629
21.2422	830	1758	2520	2957	3690	21.2322	4662
21.2684	778	1663	2505	2925	3709	21.2584	4605
21.2947	763	1754	2446	2897	3691	21.2847	4675
21.3209	823	1694	2524	2888	3718	21.3109	4664
21.3472	756	1689	2475	2898	3677	21.3372	4686
21.3735	752	1572	2431	2921	3651	21.3635	4648
21.3997	750	1701	2436	2835	3683	21.3897	4624
21.426	754	1614	2427	2843	3673	21.416	4604
21.4522	725	1617	2374	2866	3583	21.4423	4535
21.4785	718	1583	2389	2873	3645	21.4685	4579
21.5048	716	1569	2329	2815	3616	21.4948	4608
21.531	759	1599	2433	2841	3578	21.521	4570
21.5573	719	1574	2361	2844	3480	21.5473	4620
21.5835	678	1597	2336	2786	3527	21.5736	4567
21.6098	686	1561	2272	2850	3580	21.5998	4583
21.6361	682	1500	2245	2787	3525	21.6261	4547
21.6623	665	1555	2283	2780	3552	21.6523	4563
21.6886	709	1502	2242	2715	3485	21.6786	4545
21.7148	643	1558	2269	2735	3536	21.7049	4603
21.7411	660	1452	2306	2759	3498	21.7311	4543
21.7674	668	1469	2236	2753	3459	21.7574	4564
21.7936	670	1486	2270	2734	3449	21.7836	4525
21.8199	654	1496	2243	2746	3430	21.8099	4566
21.8462	675	1454	2250	2784	3402	21.8362	4572
21.8724	631	1410	2193	2760	3437	21.8624	4504
21.8987	659	1428	2209	2766	3447	21.8887	4526
21.9249	608	1394	2186	2737	3426	21.9149	4543
21.9512	616	1429	2174	2714	3380	21.9412	4531
21.9775	599	1423	2202	2743	3450	21.9675	4534
22.0037	636	1427	2187	2710	3419	21.9937	4513
22.03	634	1420	2176	2771	3393	22.02	4527
22.0562	602	1363	2142	2725	3381	22.0462	4484
22.0825	650	1389	2140	2706	3327	22.0725	4562
22.1088	596	1333	2143	2741	3387	22.0988	4502
22.135	604	1388	2153	2755	3357	22.125	4497
22.1613	634	1364	2125	2691	3280	22.1513	4560
22.1875	636	1304	2081	2677	3316	22.1775	4471
22.2138	646	1424	2151	2656	3283	22.2038	4502
22.2401	615	1349	2089	2713	3368	22.2301	4483
22.2663	624	1316	2094	2664	3314	22.2563	4442
22.2926	582	1307	2134	2667	3326	22.2826	4441
22.3189	583	1302	2128	2714	3268	22.3088	4527
22.3451	580	1297	2079	2657	3304	22.3351	4433
22.3714	544	1295	2094	2644	3305	22.3614	4489
22.3976	571	1299	2064	2719	3251	22.3876	4454
22.4239	580	1301	2167	2710	3292	22.4139	4469
22.4502	560	1324	2071	2656	3285	22.4401	4424
22.4764	554	1318	2065	2677	3316	22.4664	4462
22.5027	520	1332	2094	2621	3263	22.4927	4489
22.5289	553	1241	2066	2650	3266	22.5189	4476
22.5552	534	1304	2009	2678	3234	22.5452	4469
22.5815	600	1274	2048	2631	3246	22.5714	4500
22.6077	573	1262	2003	2687	3248	22.5977	4442
22.634	545	1235	2101	2631	3238	22.624	4404
22.6602	594	1266	2038	2643	3264	22.6502	4472
22.6865	522	1225	2041	2649	3278	22.6765	4412
22.7127	497	1313	2022	2671	3204	22.7028	4407
22.739	539	1261	2035	2636	3203	22.729	4428
22.7653	521	1229	2024	2582	3203	22.7553	4440
22.7915	458	1242	2032	2575	3227	22.7815	4423
22.8178	501	1280	2034	2609	3226	22.8078	4457
22.8441	543	1222	2012	2624	3196	22.8341	4387
22.8703	520	1231	2078	2608	3176	22.8603	4457
22.8966	530	1242	2050	2618	3155	22.8866	4465
22.9228	502	1223	2023	2606	3228	22.9128	4445
22.9491	471	1241	2019	2590	3216	22.9391	4399
22.9754	546	1195	1990	2578	3191	22.9654	4387
23.0016	556	1175	2041	2597	3115	22.9916	4457
23.0279	562	1187	2001	2596	3157	23.0179	4400
23.0541	483	1213	1933	2594	3186	23.0441	4393
23.0804	478	1154	2018	2594	3171	23.0704	4361
23.1067	497	1178	1963	2548	3152	23.0967	4412
23.1329	527	1105	1989	2593	3181	23.1229	4397
23.1592	493	1171	2002	2553	3127	23.1492	4418
23.1854	525	1163	1976	2595	3105	23.1754	4391
23.2117	499	1182	1998	2592	3128	23.2017	4370
23.238	504	1158	1933	2536	3110	23.228	4388
23.2642	459	1193	1940	2547	3144	23.2542	4420
23.2905	468	1147	1954	2552	3151	23.2805	4408
23.3167	477	1153	1929	2610	3114	23.3068	4457
23.343	546	1195	1915	2518	3091	23.333	4392
23.3693	478	1096	1968	2512	3059	23.3593	4424
23.3955	489	1143	1955	2516	3098	23.3855	4387
23.4218	470	1173	1954	2556	3156	23.4118	4388
23.448	492	1130	1929	2571	3092	23.4381	4369
23.4743	449	1150	1904	2537	3073	23.4643	4388
23.5006	476	1143	1912	2531	3101	23.4906	4372
23.5268	474	1127	1947	2537	3085	23.5168	4395
23.5531	483	1126	1908	2562	3084	23.5431	4370
23.5794	461	1112	1920	2558	3070	23.5694	4420
23.6056	470	1118	1919	2506	3046	23.5956	4353
23.6319	472	1136	1888	2562	3086	23.6219	4359
23.6581	455	1108	1920	2560	3084	23.6481	4374
23.6844	487	1087	1911	2541	3066	23.6744	4358
23.7107	430	1105	1949	2513	3043	23.7007	4370
23.7369	468	1116	1899	2493	3085	23.7269	4412
23.7632	465	1100	1877	2520	3049	23.7532	4390
23.7894	479	1085	1885	2517	3081	23.7794	4410
23.8157	449	1119	1918	2539	3041	23.8057	4360
23.842	474	1097	1924	2504	3061	23.832	4357
23.8682	431	1086	1920	2511	3084	23.8582	4380
23.8945	453	1083	1906	2468	3025	23.8845	4385
23.9207	459	1114	1870	2513	3062	23.9107	4378
23.947	445	1105	1897	2517	3070	23.937	4336
23.9733	424	1080	1870	2533	3053	23.9633	4344
23.9995	466	1094	1881	2533	3056	23.9895	4363
24.0258	447	1106	1922	2527	3054	24.0158	4396
24.052	457	1057	1867	2530	3083	24.042	4348
24.0783	447	1022	1847	2531	3001	24.0683	4363
24.1046	453	1063	1880	2527	3056	24.0946	4383
24.1308	423	1071	1880	2522	3038	24.1208	4342
24.1571	476	1053	1871	2516	3036	24.1471	4362
24.1834	467	1070	1852	2503	3035	24.1733	4371
24.2096	453	1057	1861	2468	3074	24.1996	4296
24.2359	447	1071	1884	2491	2970	24.2259	4354
24.2621	450	1047	1890	2463	2995	24.2521	4357
24.2884	427	1099	1874	2493	3032	24.2784	4381
24.3147	382	1045	1863	2531	3034	24.3046	4332
24.3409	402	1023	1874	2472	3037	24.3309	4352
24.3672	452	1003	1869	2498	3015	24.3572	4295
24.3934	417	1042	1841	2481	3011	24.3834	4334
24.4197	432	1069	1833	2460	2996	24.4097	4317
24.4459	401	1031	1821	2480	3012	24.4359	4350
24.4722	397	1096	1827	2466	3022	24.4622	4365
24.4985	439	1080	1823	2552	2996	24.4885	4298
24.5247	458	1049	1827	2519	3031	24.5147	4318
24.551	416	1075	1850	2476	2991	24.541	4327
24.5772	463	1053	1856	2534	2988	24.5673	4296
24.6035	419	1083	1796	2438	2969	24.5935	4325
24.6298	410	1048	1851	2484	2968	24.6198	4382
24.656	434	1047	1837	2479	2980	24.646	4358
24.6823	416	1073	1813	2479	2974	24.6723	4340
24.7086	462	1041	1809	2440	2982	24.6986	4291
24.7348	410	982	1779	2466	3022	24.7248	4321
24.7611	417	1012	1857	2469	2963	24.7511	4339
24.7873	425	1059	1813	2519	2987	24.7773	4324
24.8136	435	1053	1845	2450	2959	24.8036	4329
24.8399	431	999	1840	2498	2979	24.8299	4340
24.8661	451	1056	1846	2510	3023	24.8561	4313
24.8924	443	1009	1826	2477	2966	24.8824	4312
24.9186	413	1053	1810	2450	2994	24.9086	4315
24.9449	428	1040	1825	2438	2975	24.9349	4331
24.9712	433	1027	1837	2468	2967	24.9612	4313
24.9974	429	1031	1777	2463	2979	24.9874	4383
25.0237	408	1026	1777	2459	2979	25.0137	4302
25.0499	437	1012	1800	2503	2961	25.04	4322
25.0762	415	1007	1819	2418	2953	25.0662	4306
25.1025	434	1038	1827	2453	3022	25.0925	4268
25.1287	418	999	1808	2512	2959	25.1187	4323
25.155	404	961	1783	2486	2942	25.145	4339
25.1812	445	999	1804	2472	2945	25.1713	4309
25.2075	395	1018	1793	2484	2999	25.1975	4278
25.2338	391	1026	1876	2517	2961	25.2238	4321
25.26	418	996	1827	2435	2951	25.25	4299
25.2863	379	1034	1804	2440	2972	25.2763	4289
25.3126	401	981	1784	2467	2992	25.3026	4327
25.3388	376	985	1816	2446	2962	25.3288	4357
25.3651	396	989	1776	2471	2956	25.3551	4318
25.3913	390	1014	1877	2451	2899	25.3813	4321
25.4176	424	996	1798	2464	2931	25.4076	4354
25.4439	414	993	1793	2519	2907	25.4338	4303
25.4701	413	973	1814	2467	2940	25.4601	4310
25.4964	413	1012	1746	2474	2977	25.4864	4286
25.5226	390	981	1809	2447	2907	25.5126	4329
25.5489	379	1007	1804	2454	2940	25.5389	4308
25.5752	363	1027	1805	2488	2955	25.5652	4336
25.6014	418	990	1850	2466	2949	25.5914	4300
25.6277	424	1025	1826	2455	2944	25.6177	4302
25.6539	414	994	1808	2442	2955	25.6439	4348
25.6802	397	977	1777	2480	2941	25.6702	4295
25.7065	401	1010	1834	2444	2964	25.6965	4294
25.7327	416	981	1864	2466	2935	25.7227	4275
25.759	413	999	1798	2442	2921	25.749	4290
25.7852	394	1011	1793	2435	2962	25.7752	4319
25.8115	406	1005	1806	2429	2939	25.8015	4289
25.8378	388	999	1801	2448	2922	25.8278	4299
25.864	414	946	1756	2462	2934	25.854	4276
25.8903	400	1021	1745	2522	2943	25.8803	4293
25.9165	405	973	1797	2482	2929	25.9065	4318
25.9428	397	1003	1786	2444	2929	25.9328	4320
25.9691	405	1016	1766	2472	2920	25.9591	4288
25.9953	435	1006	1738	2457	2931	25.9853	4298
26.0216	396	1013	1773	2495	2929	26.0116	4281
26.0479	387	964	1768	2413	2979	26.0378	4288
26.0741	383	989	1823	2507	2964	26.0641	4257
26.1004	446	1055	1804	2435	2944	26.0904	4306
26.1266	403	1015	1766	2500	2911	26.1166	4345
26.1529	439	982	1785	2449	2887	26.1429	4254
26.1791	367	997	1816	2514	2916	26.1691	4259
26.2054	394	982	1781	2445	2904	26.1954	4304
26.2317	437	1000	1762	2432	2902	26.2217	4299
26.2579	379	984	1806	2503	2918	26.2479	4305
26.2842	383	1023	1761	2464	2958	26.2742	4309
26.3104	387	972	1731	2472	2943	26.3005	4293
26.3367	394	967	1776	2458	2893	26.3267	4290
26.363	415	1032	1771	2455	2914	26.353	4274
26.3892	391	943	1783	2497	2885	26.3792	4275
26.4155	420	1011	1763	2434	2917	26.4055	4215
26.4418	394	981	1740	2442	2902	26.4318	4296
26.468	419	982	1736	2446	2931	26.458	4262
26.4943	403	1014	1772	2454	2883	26.4843	4319
26.5205	414	1013	1786	2479	2920	26.5105	4320
26.5468	408	956	1737	2488	2933	26.5368	4283
26.5731	395	980	1785	2454	2893	26.5631	4285
26.5993	364	1017	1746	2447	2949	26.5893	4269
26.6256	374	930	1744	2452	2934	26.6156	4285
26.6518	421	966	1759	2464	2955	26.6418	4295
26.6781	434	993	1742	2434	2924	26.6681	4273
26.7044	372	1006	1732	2457	2937	26.6944	4281
26.7306	402	974	1770	2459	2902	26.7206	4277
26.7569	385	998	1726	2479	2925	26.7469	4279
26.7831	420	977	1736	2442	2894	26.7731	4299
26.8094	423	1039	1746	2445	2901	26.7994	4276
26.8357	413	950	1739	2433	2880	26.8257	4274
26.8619	415	974	1741	2453	2929	26.8519	4279
26.8882	401	966	1738	2439	2956	26.8782	4234
26.9144	423	983	1763	2453	2887	26.9045	4245
26.9407	426	1021	1723	2469	2907	26.9307	4229
26.967	407	1009	1748	2406	2867	26.957	4276
26.9932	383	1009	1757	2462	2924	26.9832	4254
27.0195	348	972	1753	2421	2905	27.0095	4238
27.0458	385	936	1786	2417	2907	27.0358	4247
27.072	383	934	1728	2441	2859	27.062	4272
27.0983	401	962	1805	2445	2922	27.0883	4268
27.1245	411	966	1752	2437	2889	27.1145	4237
27.1508	389	941	1730	2422	2880	27.1408	4259
27.1771	375	966	1698	2430	2919	27.167	4288
27.2033	400	965	1712	2432	2908	27.1933	4269
27.2296	419	999	1730	2401	2898	27.2196	4283
27.2558	393	962	1704	2411	2853	27.2458	4257
27.2821	392	974	1736	2411	2875	27.2721	4248
27.3084	380	981	1754	2434	2886	27.2983	4262
27.3346	388	918	1750	2423	2880	27.3246	4231
27.3609	422	922	1762	2439	2861	27.3509	4256
27.3871	429	943	1748	2430	2866	27.3771	4209
27.4134	406	971	1742	2443	2875	27.4034	4259
27.4397	463	947	1729	2441	2881	27.4297	4255
27.4659	433	975	1773	2446	2863	27.4559	4256
27.4922	403	963	1747	2435	2932	27.4822	4254
27.5184	374	914	1737	2403	2907	27.5084	4251
27.5447	365	909	1736	2402	2844	27.5347	4285
27.571	390	934	1755	2395	2878	27.561	4223
27.5972	359	959	1724	2415	2869	27.5872	4268
27.6235	379	933	1725	2411	2876	27.6135	4210
27.6497	389	946	1730	2422	2887	27.6397	4223
27.676	381	944	1776	2421	2899	27.666	4252
27.7023	339	958	1716	2438	2904	27.6923	4261
27.7285	353	927	1726	2425	2910	27.7185	4277
27.7548	349	944	1724	2441	2861	27.7448	4233
27.781	349	936	1741	2417	2844	27.771	4265
27.8073	366	924	1713	2426	2822	27.7973	4205
27.8336	360	987	1711	2394	2883	27.8236	4268
27.8598	363	906	1685	2391	2834	27.8498	4227
27.8861	352	943	1706	2424	2861	27.8761	4226
27.9123	361	903	1729	2385	2888	27.9023	4230
27.9386	358	1010	1688	2395	2854	27.9286	4281
27.9649	313	943	1706	2391	2872	27.9549	4209
27.9911	321	949	1726	2381	2877	27.9811	4238
28.0174	351	884	1726	2402	2869	28.0074	4245
28.0436	347	939	1714	2361	2872	28.0337	4230
28.0699	354	889	1723	2423	2860	28.0599	4193
28.0962	335	937	1776	2377	2869	28.0862	4252
28.1224	352	906	1681	2393	2872	28.1124	4278
28.1487	322	933	1737	2400	2818	28.1387	4220
28.1749	331	898	1739	2393	2875	28.165	4284
28.2012	340	914	1722	2401	2848	28.1912	4204
28.2275	324	914	1707	2379	2882	28.2175	4183
28.2537	336	935	1699	2409	2844	28.2437	4253
28.28	342	920	1707	2406	2828	28.27	4278
28.3063	363	917	1744	2403	2825	28.2963	4231
28.3325	358	938	1730	2397	2828	28.3225	4280
28.3588	360	877	1762	2394	2884	28.3488	4237
28.385	344	853	1773	2386	2842	28.375	4231
28.4113	331	877	1786	2404	2850	28.4013	4230
28.4376	347	937	1702	2411	2875	28.4276	4202
28.4638	373	932	1718	2379	2886	28.4538	4275
28.4901	333	831	1691	2385	2851	28.4801	4257
28.5163	360	868	1663	2441	2843	28.5063	4238
28.5426	305	877	1708	2403	2856	28.5326	4205
28.5689	352	895	1712	2366	2854	28.5589	4242
28.5951	352	903	1691	2414	2846	28.5851	4206
28.6214	348	884	1707	2365	2847	28.6114	4244
28.6476	292	901	1704	2380	2836	28.6376	4220
28.6739	370	880	1715	2351	2796	28.6639	4237
28.7002	330	845	1714	2391	2804	28.6902	4193
28.7264	365	872	1683	2368	2798	28.7164	4233
28.7527	348	913	1693	2396	2859	28.7427	4251
28.7789	323	871	1686	2397	2838	28.769	4217
28.8052	339	896	1687	2386	2850	28.7952	4201
28.8315	338	849	1676	2398	2816	28.8215	4216
28.8577	327	877	1721	2384	2866	28.8477	4191
28.884	314	832	1689	2384	2837	28.874	4242
28.9103	352	894	1678	2382	2757	28.9002	4254
28.9365	341	928	1669	2390	2806	28.9265	4229
28.9628	297	885	1680	2364	2835	28.9528	4234
28.989	331	835	1655	2341	2780	28.979	4253
29.0153	322	881	1659	2373	2811	29.0053	4209
29.0416	311	857	1685	2363	2770	29.0315	4209
29.0678	305	876	1666	2353	2802	29.0578	4216
29.0941	307	918	1682	2356	2786	29.0841	4214
29.1203	304	886	1688	2339	2831	29.1103	4186
29.1466	307	861	1683	2370	2800	29.1366	4164
29.1729	316	857	1656	2394	2850	29.1628	4270
29.1991	337	874	1676	2378	2759	29.1891	4194
29.2254	293	878	1686	2372	2799	29.2154	4163
29.2516	335	878	1675	2333	2807	29.2416	4179
29.2779	311	825	1636	2363	2786	29.2679	4216
29.3042	283	856	1685	2318	2790	29.2942	4177
29.3304	288	878	1681	2384	2828	29.3204	4166
29.3567	326	876	1686	2368	2830	29.3467	4226
29.3829	312	850	1686	2363	2794	29.3729	4215
29.4092	292	832	1685	2367	2785	29.3992	4219
29.4355	313	867	1674	2389	2836	29.4255	4197
29.4617	350	855	1677	2379	2785	29.4517	4180
29.488	332	870	1693	2398	2817	29.478	4202
29.5142	325	884	1686	2320	2809	29.5042	4201
29.5405	316	920	1681	2319	2771	29.5305	4201
29.5668	323	838	1654	2355	2810	29.5568	4166
29.593	262	877	1666	2368	2803	29.583	4204
29.6193	342	885	1651	2331	2815	29.6093	4191
29.6455	322	943	1685	2322	2842	29.6355	4184
29.6718	302	910	1678	2341	2747	29.6618	4177
29.6981	286	895	1653	2316	2798	29.6881	4155
29.7243	285	877	1662	2316	2783	29.7143	4192
29.7506	304	831	1645	2323	2777	29.7406	4207
29.7768	307	843	1708	2341	2746	29.7669	4169
29.8031	297	880	1662	2338	2774	29.7931	4219
29.8294	279	868	1678	2363	2781	29.8194	4197
29.8556	278	812	1720	2331	2782	29.8456	4204
29.8819	273	860	1643	2339	2802	29.8719	4191
29.9081	287	852	1654	2320	2860	29.8982	4179
29.9344	278	831	1675	2338	2763	29.9244	4209
29.9607	280	846	1693	2310	2839	29.9507	4224
29.9869	284	843	1647	2328	2812	29.9769	4177
30.0132	285	812	1671	2333	2767	30.0032	4181
30.0394	277	821	1676	2354	2816	30.0295	4160
30.0657	292	861	1669	2323	2794	30.0557	4189
30.092	280	806	1674	2327	2782	30.082	4170
30.1182	280	874	1712	2331	2767	30.1082	4128
30.1445	266	828	1650	2320	2768	30.1345	4204
30.1708	277	847	1679	2323	2811	30.1608	4121
30.197	284	861	1661	2335	2761	30.187	4155
30.2233	327	863	1667	2302	2790	30.2133	4199
30.2495	285	811	1688	2299	2794	30.2395	4126
30.2758	280	821	1645	2343	2783	30.2658	4133
30.3021	273	861	1669	2344	2785	30.2921	4184
30.3283	279	829	1656	2325	2826	30.3183	4210
30.3546	262	825	1669	2349	2811	30.3446	4180
30.3808	271	828	1691	2294	2761	30.3708	4143
30.4071	265	839	1667	2326	2802	30.3971	4156
30.4334	261	804	1652	2315	2796	30.4234	4140
30.4596	276	810	1682	2346	2820	30.4496	4211
30.4859	264	835	1684	2334	2830	30.4759	4155
30.5121	273	812	1662	2295	2818	30.5021	4199
30.5384	290	834	1630	2328	2812	30.5284	4187
30.5647	266	874	1657	2296	2756	30.5547	4185
30.5909	281	872	1668	2287	2739	30.5809	4124
30.6172	278	815	1684	2322	2792	30.6072	4180
30.6435	273	849	1633	2322	2801	30.6334	4141
30.6697	277	853	1650	2350	2797	30.6597	4201
30.696	258	840	1695	2324	2789	30.686	4107
30.7222	276	882	1612	2315	2815	30.7122	4146
30.7485	277	824	1671	2339	2772	30.7385	4191
30.7748	304	860	1691	2330	2745	30.7647	4243
30.801	253	809	1659	2281	2838	30.791	4191
30.8273	275	893	1636	2317	2785	30.8173	4195
30.8535	294	852	1624	2303	2798	30.8435	4182
30.8798	292	833	1670	2309	2823	30.8698	4163
30.9061	291	850	1656	2341	2785	30.896	4199
30.9323	266	843	1670	2328	2816	30.9223	4154
30.9586	283	863	1681	2349	2807	30.9486	4150
30.9848	311	824	1649	2321	2784	30.9748	4159
31.0111	234	793	1672	2304	2802	31.0011	4190
31.0374	290	840	1666	2293	2744	31.0274	4193
31.0636	265	865	1690	2307	2766	31.0536	4215
31.0899	303	795	1661	2330	2788	31.0799	4210
31.1161	294	858	1690	2336	2796	31.1061	4209
31.1424	279	871	1672	2330	2783	31.1324	4191
31.1687	282	856	1666	2297	2855	31.1587	4231
31.1949	303	872	1644	2316	2774	31.1849	4183
31.2212	248	833	1656	2302	2767	31.2112	4180
31.2474	290	871	1675	2335	2757	31.2374	4180
31.2737	307	865	1673	2313	2785	31.2637	4167
31.3	290	845	1668	2356	2806	31.29	4154
31.3262	299	816	1657	2326	2796	31.3162	4180
31.3525	274	859	1632	2330	2797	31.3425	4168
31.3787	305	825	1639	2309	2793	31.3687	4224
31.405	232	868	1643	2307	2763	31.395	4171
31.4313	292	853	1660	2315	2787	31.4213	4176
31.4575	279	879	1677	2321	2799	31.4475	4204
31.4838	263	825	1678	2289	2779	31.4738	4215
31.51	276	815	1664	2326	2769	31.5001	4159
31.5363	280	818	1672	2321	2783	31.5263	4181
31.5626	285	794	1672	2340	2821	31.5526	4169
31.5888	280	879	1674	2302	2751	31.5788	4207
31.6151	313	790	1636	2300	2763	31.6051	4176
31.6413	302	882	1663	2306	2751	31.6314	4202
31.6676	284	834	1663	2327	2774	31.6576	4165
31.6939	308	823	1631	2316	2785	31.6839	4182
31.7201	304	838	1656	2333	2777	31.7101	4149
31.7464	269	809	1694	2327	2832	31.7364	4166
31.7726	288	805	1615	2317	2755	31.7627	4140
31.7989	268	874	1672	2339	2783	31.7889	4178
31.8252	285	816	1669	2322	2781	31.8152	4141
31.8514	272	831	1704	2338	2765	31.8414	4165
31.8777	243	818	1644	2305	2783	31.8677	4184
31.9039	262	812	1682	2335	2748	31.894	4159
31.9302	293	812	1661	2304	2785	31.9202	4134
31.9565	278	828	1652	2313	2779	31.9465	4147
31.9827	267	873	1660	2298	2763	31.9727	4194
32.009	286	845	1716	2296	2791	31.999	4171
32.0353	246	813	1630	2300	2754	32.0253	4163
32.0615	244	814	1582	2293	2810	32.0515	4162
32.0878	272	825	1639	2315	2789	32.0778	4153
32.114	244	839	1637	2287	2750	32.104	4108
32.1403	257	819	1637	2307	2739	32.1303	4167
32.1666	287	821	1687	2318	2750	32.1566	4157
32.1928	271	817	1654	2307	2773	32.1828	4140
32.2191	309	815	1657	2331	2798	32.2091	4156
32.2453	280	834	1644	2320	2783	32.2353	4184
32.2716	274	831	1676	2295	2790	32.2616	4153
32.2979	282	800	1639	2309	2823	32.2879	4168
32.3241	272	820	1638	2295	2760	32.3141	4165
32.3504	263	839	1657	2292	2742	32.3404	4124
32.3766	263	829	1644	2301	2745	32.3666	4149
32.4029	278	803	1656	2314	2767	32.3929	4148
32.4292	293	837	1648	2311	2810	32.4192	4179
32.4554	295	816	1655	2336	2793	32.4454	4144
32.4817	262	817	1650	2289	2745	32.4717	4105
32.508	280	837	1656	2298	2782	32.498	4148
32.5342	248	839	1653	2327	2735	32.5242	4203
32.5605	259	809	1664	2276	2774	32.5505	4162
32.5867	279	806	1658	2308	2769	32.5767	4162
32.613	275	864	1639	2342	2760	32.603	4231
32.6392	260	907	1678	2288	2779	32.6292	4151
32.6655	285	846	1654	2331	2755	32.6555	4180
32.6918	266	820	1672	2286	2792	32.6818	4150
32.718	306	854	1655	2313	2730	32.708	4131
32.7443	263	801	1691	2314	2782	32.7343	4154
32.7706	249	839	1664	2304	2746	32.7606	4156
32.7968	282	810	1647	2315	2817	32.7868	4128
32.8231	257	831	1693	2288	2770	32.8131	4203
32.8493	273	837	1658	2317	2754	32.8393	4155
32.8756	269	847	1686	2313	2774	32.8656	4138
32.9019	280	855	1659	2325	2762	32.8919	4142
32.9281	280	856	1676	2316	2792	32.9181	4190
32.9544	238	859	1678	2290	2738	32.9444	4184
32.9806	279	837	1665	2295	2782	32.9706	4192
33.0069	248	814	1635	2305	2768	32.9969	4224
33.0332	244	816	1667	2296	2789	33.0232	4120
33.0594	288	846	1679	2311	2753	33.0494	4159
33.0857	291	832	1648	2287	2764	33.0757	4131
33.1119	267	806	1670	2344	2776	33.1019	4151
33.1382	293	830	1660	2351	2748	33.1282	4226
33.1645	276	825	1675	2320	2816	33.1545	4179
33.1907	246	836	1648	2315	2745	33.1807	4138
33.217	296	829	1666	2305	2758	33.207	4162
33.2432	284	854	1642	2349	2780	33.2332	4140
33.2695	291	820	1662	2310	2821	33.2595	4143
33.2958	273	851	1684	2319	2804	33.2858	4167
33.322	297	826	1693	2312	2816	33.312	4192
33.3483	314	829	1680	2314	2789	33.3383	4168
33.3745	276	837	1683	2315	2826	33.3646	4187
33.4008	283	850	1658	2272	2837	33.3908	4167
33.4271	261	843	1681	2305	2806	33.4171	4149
33.4533	270	854	1649	2324	2775	33.4433	4142
33.4796	259	841	1661	2337	2830	33.4696	4137
33.5059	264	808	1690	2312	2814	33.4958	4136
33.5321	276	854	1674	2307	2812	33.5221	4170
33.5584	266	862	1665	2309	2808	33.5484	4150
33.5846	275	834	1637	2326	2770	33.5746	4153
33.6109	259	882	1667	2373	2809	33.6009	4135
33.6371	294	886	1637	2327	2760	33.6272	4165
33.6634	243	855	1655	2339	2832	33.6534	4172
33.6897	275	797	1664	2314	2802	33.6797	4177
33.7159	242	851	1676	2335	2759	33.7059	4154
33.7422	263	829	1692	2326	2810	33.7322	4103
33.7685	314	855	1670	2303	2820	33.7585	4171
33.7947	257	852	1661	2295	2782	33.7847	4144
33.821	284	830	1677	2333	2823	33.811	4136
33.8472	288	854	1692	2308	2840	33.8372	4148
33.8735	273	858	1659	2320	2763	33.8635	4132
33.8998	268	842	1679	2284	2791	33.8898	4131
33.926	262	853	1699	2307	2853	33.916	4147
33.9523	294	830	1681	2323	2799	33.9423	4165
33.9785	264	896	1679	2302	2795	33.9685	4128
34.0048	282	830	1675	2301	2801	33.9948	4108
34.0311	293	813	1696	2345	2798	34.0211	4151
34.0573	237	904	1644	2303	2828	34.0473	4137
34.0836	286	855	1678	2316	2836	34.0736	4161
34.1098	264	812	1690	2334	2813	34.0998	4153
34.1361	280	888	1676	2332	2829	34.1261	4143
34.1624	288	856	1672	2303	2791	34.1524	4149
34.1886	283	872	1666	2299	2819	34.1786	4128
34.2149	250	853	1707	2328	2847	34.2049	4129
34.2411	264	878	1700	2306	2828	34.2311	4127
34.2674	262	844	1679	2313	2809	34.2574	4130
34.2937	267	881	1689	2321	2780	34.2837	4146
34.3199	274	842	1697	2362	2789	34.3099	4106
34.3462	271	829	1661	2330	2810	34.3362	4168
34.3725	226	850	1702	2299	2825	34.3625	4126
34.3987	274	867	1711	2332	2822	34.3887	4159
34.425	274	846	1709	2333	2831	34.415	4165
34.4512	268	824	1692	2315	2810	34.4412	4177
34.4775	250	841	1676	2331	2816	34.4675	4126
34.5037	295	887	1729	2325	2803	34.4937	4159
34.53	250	858	1687	2347	2785	34.52	4114
34.5563	265	873	1692	2310	2824	34.5463	4146
34.5825	277	837	1693	2344	2848	34.5725	4121
34.6088	273	848	1704	2334	2817	34.5988	4184
34.635	280	846	1691	2308	2862	34.6251	4133
34.6613	250	846	1644	2351	2789	34.6513	4114
34.6876	270	918	1665	2329	2818	34.6776	4120
34.7138	294	882	1714	2332	2803	34.7038	4119
34.7401	291	888	1734	2290	2848	34.7301	4154
34.7664	256	880	1711	2298	2850	34.7564	4157
34.7926	240	896	1689	2286	2823	34.7826	4165
34.8189	293	889	1701	2321	2840	34.8089	4144
34.8451	283	891	1750	2327	2789	34.8351	4137
34.8714	283	876	1660	2294	2831	34.8614	4120
34.8977	268	887	1690	2332	2809	34.8877	4149
34.9239	291	863	1701	2312	2800	34.9139	4131
34.9502	282	862	1701	2323	2829	34.9402	4168
34.9764	255	884	1688	2293	2812	34.9664	4163
35.0027	294	860	1712	2343	2823	34.9927	4138
35.029	269	873	1726	2339	2816	35.019	4136
35.0552	288	927	1710	2350	2843	35.0452	4169
35.0815	297	891	1684	2330	2837	35.0715	4122
35.1077	261	876	1728	2333	2826	35.0977	4105
35.134	280	922	1668	2358	2846	35.124	4140
35.1603	265	938	1696	2311	2856	35.1503	4163
35.1865	289	822	1718	2311	2864	35.1765	4140
35.2128	294	873	1729	2374	2848	35.2028	4192
35.239	283	865	1731	2317	2828	35.2291	4166
35.2653	268	908	1683	2316	2821	35.2553	4111
35.2916	278	915	1724	2316	2806	35.2816	4098
35.3178	292	863	1673	2370	2853	35.3078	4139
35.3441	251	911	1685	2336	2888	35.3341	4138
35.3704	268	905	1738	2312	2868	35.3603	4154
35.3966	284	951	1730	2339	2780	35.3866	4180
35.4229	261	914	1698	2342	2832	35.4129	4134
35.4491	264	912	1732	2331	2815	35.4391	4159
35.4754	286	882	1735	2360	2839	35.4654	4151
35.5016	285	890	1726	2332	2818	35.4916	4158
35.5279	275	905	1755	2369	2854	35.5179	4154
35.5542	275	918	1729	2334	2883	35.5442	4167
35.5804	275	886	1741	2347	2896	35.5704	4112
35.6067	327	892	1725	2351	2869	35.5967	4154
35.633	283	910	1756	2323	2877	35.623	4175
35.6592	293	868	1738	2343	2862	35.6492	4153
35.6855	293	873	1707	2347	2909	35.6755	4163
35.7117	289	898	1719	2336	2857	35.7017	4158
35.738	270	949	1690	2332	2868	35.728	4155
35.7643	298	930	1779	2332	2876	35.7543	4203
35.7905	277	906	1687	2320	2809	35.7805	4211
35.8168	308	876	1742	2344	2859	35.8068	4156
35.843	309	904	1721	2381	2839	35.833	4191
35.8693	294	972	1729	2357	2860	35.8593	4183
35.8956	262	937	1691	2349	2838	35.8856	4157
35.9218	313	924	1765	2318	2853	35.9118	4194
35.9481	327	921	1724	2350	2868	35.9381	4181
35.9743	302	878	1711	2345	2819	35.9643	4191
36.0006	293	942	1713	2339	2888	35.9906	4146
36.0269	298	889	1734	2391	2851	36.0169	4164
36.0531	306	948	1753	2353	2867	36.0431	4201
36.0794	283	948	1729	2312	2898	36.0694	4134
36.1056	287	937	1699	2380	2911	36.0956	4146
36.1319	281	922	1738	2324	2883	36.1219	4196
36.1582	288	904	1744	2383	2904	36.1482	4149
36.1844	302	950	1744	2324	2895	36.1744	4217
36.2107	325	977	1734	2342	2896	36.2007	4182
36.237	338	876	1781	2330	2892	36.227	4174
36.2632	297	901	1770	2311	2918	36.2532	4154
36.2895	293	944	1730	2356	2916	36.2795	4196
36.3157	302	916	1745	2355	2874	36.3057	4194
36.342	296	941	1770	2378	2925	36.332	4221
36.3683	301	909	1750	2382	2923	36.3582	4172
36.3945	328	962	1729	2350	2875	36.3845	4237
36.4208	298	920	1716	2363	2934	36.4108	4199
36.447	302	949	1779	2345	2916	36.437	4255
36.4733	291	994	1730	2348	2893	36.4633	4246
36.4995	301	920	1773	2373	2926	36.4896	4211
36.5258	288	902	1756	2356	2896	36.5158	4207
36.5521	299	951	1763	2375	2893	36.5421	4279
36.5783	253	948	1736	2322	2905	36.5683	4241
36.6046	283	972	1766	2365	2926	36.5946	4275
36.6309	286	949	1748	2349	2904	36.6209	4221
36.6571	308	936	1761	2343	2933	36.6471	4312
36.6834	288	920	1729	2363	2954	36.6734	4271
36.7096	319	871	1716	2369	2881	36.6996	4274
36.7359	290	958	1722	2364	2959	36.7259	4283
36.7622	301	955	1748	2340	3040	36.7522	4285
36.7884	305	902	1745	2371	2980	36.7784	4308
36.8147	272	940	1712	2358	2969	36.8047	4320
36.8409	311	972	1728	2358	2988	36.8309	4291
36.8672	307	881	1706	2364	3007	36.8572	4321
36.8935	296	950	1756	2350	3016	36.8835	4315
36.9197	299	919	1755	2391	3009	36.9097	4311
36.946	290	940	1759	2372	2994	36.936	4363
36.9722	312	904	1718	2336	3017	36.9622	4323
36.9985	267	922	1708	2403	2956	36.9885	4301
37.0248	304	898	1743	2319	2978	37.0148	4332
37.051	312	946	1739	2380	2980	37.041	4244
37.0773	306	871	1711	2362	2967	37.0673	4290
37.1035	298	925	1725	2367	2979	37.0936	4279
37.1298	270	923	1767	2346	2906	37.1198	4260
37.1561	264	872	1739	2362	2905	37.1461	4241
37.1823	297	925	1751	2329	2934	37.1723	4209
37.2086	279	899	1743	2310	2868	37.1986	4228
37.2349	263	971	1766	2334	2896	37.2249	4231
37.2611	266	933	1727	2339	2922	37.2511	4259
37.2874	285	931	1738	2362	2918	37.2774	4183
37.3136	309	953	1749	2322	2890	37.3036	4224
37.3399	306	953	1742	2338	2913	37.3299	4167
37.3661	293	939	1746	2327	2900	37.3561	4206
37.3924	293	900	1785	2346	2942	37.3824	4178
37.4187	314	914	1776	2329	2904	37.4087	4175
37.4449	324	962	1719	2371	2905	37.4349	4190
37.4712	254	964	1764	2336	2885	37.4612	4187
37.4975	326	918	1733	2353	2864	37.4875	4197
37.5237	275	926	1716	2318	2885	37.5137	4176
37.55	294	944	1722	2309	2867	37.54	4141
37.5762	310	964	1736	2337	2858	37.5662	4147
37.6025	282	922	1735	2345	2874	37.5925	4157
37.6288	300	898	1705	2336	2878	37.6188	4159
37.655	300	909	1723	2347	2883	37.645	4157
37.6813	287	937	1751	2349	2866	37.6713	4220
37.7075	291	934	1769	2337	2853	37.6975	4156
37.7338	297	973	1751	2346	2908	37.7238	4154
37.7601	278	928	1722	2326	2924	37.7501	4128
37.7863	293	980	1759	2320	2911	37.7763	4140
37.8126	253	917	1794	2370	2868	37.8026	4151
37.8388	292	904	1791	2352	2912	37.8288	4159
37.8651	311	948	1763	2347	2859	37.8551	4163
37.8914	299	927	1717	2371	2890	37.8814	4166
37.9176	325	964	1727	2360	2895	37.9076	4208
37.9439	302	1037	1717	2359	2891	37.9339	4209
37.9701	271	987	1726	2350	2862	37.9601	4176
37.9964	274	962	1725	2332	2881	37.9864	4162
38.0227	278	946	1747	2370	2897	38.0127	4199
38.0489	306	965	1735	2384	2924	38.0389	4157
38.0752	308	962	1716	2340	2912	38.0652	4164
38.1014	281	930	1755	2353	2898	38.0915	4170
38.1277	303	979	1783	2374	2921	38.1177	4191
38.154	309	931	1762	2353	2900	38.144	4127
38.1802	308	985	1739	2352	2917	38.1702	4118
38.2065	303	968	1747	2377	2866	38.1965	4160
38.2328	306	1001	1755	2362	2889	38.2227	4148
38.259	301	954	1769	2366	2887	38.249	4148
38.2853	319	990	1753	2361	2936	38.2753	4191
38.3115	277	983	1754	2350	2945	38.3015	4197
38.3378	309	986	1778	2365	2924	38.3278	4155
38.364	336	961	1738	2387	2892	38.3541	4176
38.3903	298	959	1768	2341	2915	38.3803	4226
38.4166	301	964	1746	2334	2910	38.4066	4171
38.4428	290	969	1759	2353	2879	38.4328	4208
38.4691	300	1000	1733	2377	2928	38.4591	4162
38.4954	299	1005	1802	2391	2902	38.4854	4162
38.5216	292	966	1741	2364	2939	38.5116	4141
38.5479	317	979	1760	2362	2940	38.5379	4156
38.5741	297	1045	1755	2347	2964	38.5641	4176
38.6004	292	1013	1760	2388	2905	38.5904	4167
38.6267	327	977	1783	2374	2928	38.6167	4140
38.6529	316	1002	1782	2360	2943	38.6429	4167
38.6792	287	1017	1782	2388	2926	38.6692	4164
38.7054	317	990	1777	2376	2929	38.6954	4132
38.7317	275	1002	1762	2366	2892	38.7217	4179
38.758	306	1026	1761	2380	2894	38.748	4155
38.7842	324	995	1771	2375	2951	38.7742	4174
38.8105	336	1014	1752	2371	2882	38.8005	4201
38.8367	310	1036	1808	2377	2910	38.8267	4149
38.863	308	1028	1796	2384	2927	38.853	4158
38.8893	303	1060	1800	2365	2922	38.8793	4179
38.9155	307	1037	1826	2411	2962	38.9055	4178
38.9418	341	984	1799	2404	2955	38.9318	4135
38.968	360	979	1770	2369	2962	38.9581	4108
38.9943	327	994	1809	2367	2933	38.9843	4166
39.0206	292	1002	1839	2407	2965	39.0106	4139
39.0468	294	1001	1763	2379	2917	39.0368	4161
39.0731	331	1029	1776	2368	2910	39.0631	4182
39.0994	334	944	1797	2391	2944	39.0894	4146
39.1256	326	1001	1790	2367	2892	39.1156	4159
39.1519	331	947	1773	2355	2936	39.1419	4140
39.1781	336	999	1788	2407	2864	39.1681	4122
39.2044	303	992	1774	2344	2938	39.1944	4132
39.2306	323	1013	1846	2379	2923	39.2206	4174
39.2569	283	1015	1762	2356	3004	39.2469	4171
39.2832	307	1004	1783	2361	2930	39.2732	4108
39.3094	328	1026	1767	2372	2903	39.2994	4157
39.3357	301	1003	1773	2351	2910	39.3257	4133
39.362	301	976	1816	2370	2934	39.352	4183
39.3882	357	977	1784	2357	2932	39.3782	4147
39.4145	332	985	1759	2372	2909	39.4045	4127
39.4407	296	973	1762	2409	2921	39.4307	4093
39.467	317	972	1760	2409	2917	39.457	4136
39.4933	313	981	1829	2343	2927	39.4833	4143
39.5195	325	980	1787	2394	2965	39.5095	4133
39.5458	310	981	1790	2350	2936	39.5358	4136
39.572	307	1022	1783	2395	2897	39.562	4158
39.5983	291	1007	1775	2377	2949	39.5883	4165
39.6246	311	1013	1761	2374	2942	39.6146	4163
39.6508	313	968	1790	2366	2898	39.6408	4117
39.6771	308	979	1768	2373	2927	39.6671	4180
39.7033	319	945	1766	2362	2891	39.6933	4131
39.7296	314	951	1783	2393	2933	39.7196	4121
39.7559	323	937	1793	2387	2886	39.7459	4121
39.7821	280	962	1840	2344	2938	39.7721	4154
39.8084	308	947	1755	2386	2911	39.7984	4162
39.8347	283	975	1773	2390	2922	39.8246	4138
39.8609	309	957	1753	2385	2923	39.8509	4119
39.8872	297	990	1787	2374	2924	39.8772	4134
39.9134	293	978	1770	2368	2847	39.9034	4194
39.9397	300	953	1746	2343	2880	39.9297	4164
39.9659	291	931	1778	2339	2936	39.956	4130
39.9922	297	968	1811	2370	2923	39.9822	4124
40.0185	277	946	1778	2371	2922	40.0085	4144
40.0447	280	917	1773	2371	2882	40.0347	4096
40.071	271	913	1743	2355	2881	40.061	4131
40.0973	282	939	1765	2384	2879	40.0872	4137
40.1235	277	990	1769	2325	2890	40.1135	4112
40.1498	278	916	1763	2366	2874	40.1398	4156
40.176	293	964	1734	2343	2881	40.166	4113
40.2023	288	936	1774	2338	2870	40.1923	4113
40.2285	310	875	1772	2342	2859	40.2186	4136
40.2548	290	950	1790	2374	2875	40.2448	4130
40.2811	291	959	1733	2356	2885	40.2711	4152
40.3073	284	936	1771	2327	2854	40.2973	4160
40.3336	289	932	1806	2342	2895	40.3236	4179
40.3599	299	938	1755	2324	2867	40.3499	4129
40.3861	257	933	1767	2364	2853	40.3761	4124
40.4124	289	901	1751	2346	2913	40.4024	4122
40.4386	257	949	1734	2341	2872	40.4286	4138
40.4649	300	911	1774	2354	2880	40.4549	4102
40.4912	280	951	1737	2357	2890	40.4812	4120
40.5174	281	934	1759	2353	2883	40.5074	4125
40.5437	279	897	1751	2361	2835	40.5337	4131
40.5699	292	896	1738	2347	2867	40.5599	4119
40.5962	264	924	1739	2349	2858	40.5862	4120
40.6225	290	951	1763	2334	2772	40.6125	4114
40.6487	272	899	1706	2313	2859	40.6387	4115
40.675	295	894	1739	2312	2869	40.665	4107
40.7012	277	895	1747	2355	2844	40.6912	4112
40.7275	257	856	1751	2321	2850	40.7175	4121
40.7538	250	855	1723	2317	2858	40.7438	4115
40.78	266	900	1722	2338	2828	40.77	4132
40.8063	252	899	1699	2326	2859	40.7963	4137
40.8325	255	891	1728	2313	2841	40.8225	4137
40.8588	272	871	1727	2363	2794	40.8488	4116
40.8851	292	886	1733	2321	2845	40.8751	4113
40.9113	267	896	1736	2337	2817	40.9013	4115
40.9376	260	889	1731	2321	2865	40.9276	4085
40.9639	273	939	1714	2302	2838	40.9539	4094
40.9901	256	948	1749	2341	2830	40.9801	4098
41.0164	277	845	1739	2327	2867	41.0064	4104
41.0426	284	900	1762	2329	2826	41.0326	4129
41.0689	306	932	1730	2307	2805	41.0589	4108
41.0951	283	890	1726	2323	2828	41.0851	4105
41.1214	285	867	1685	2350	2822	41.1114	4091
41.1477	283	893	1720	2319	2834	41.1377	4085
41.1739	265	861	1719	2328	2852	41.1639	4078
41.2002	290	886	1700	2311	2836	41.1902	4147
41.2265	266	859	1708	2296	2826	41.2165	4101
41.2527	266	914	1688	2326	2802	41.2427	4114
41.279	284	925	1727	2343	2805	41.269	4105
41.3052	291	867	1733	2288	2797	41.2952	4062
41.3315	259	870	1721	2325	2797	41.3215	4087
41.3578	275	876	1716	2284	2799	41.3478	4077
41.384	273	883	1728	2325	2802	41.374	4083
41.4103	255	873	1688	2307	2859	41.4003	4091
41.4365	264	851	1718	2346	2794	41.4265	4085
41.4628	293	848	1684	2344	2831	41.4528	4059
41.4891	270	906	1714	2297	2797	41.4791	4117
41.5153	277	851	1701	2301	2853	41.5053	4088
41.5416	262	884	1696	2285	2836	41.5316	4103
41.5678	256	919	1726	2320	2818	41.5578	4067
41.5941	251	856	1680	2308	2848	41.5841	4117
41.6204	272	879	1677	2332	2806	41.6104	4117
41.6466	277	856	1692	2333	2821	41.6366	4126
41.6729	262	856	1718	2301	2803	41.6629	4101
41.6992	265	856	1674	2324	2797	41.6891	4087
41.7254	248	856	1699	2318	2825	41.7154	4074
41.7517	271	839	1687	2328	2819	41.7417	4092
41.7779	230	878	1709	2293	2776	41.7679	4098
41.8042	257	905	1677	2311	2806	41.7942	4094
41.8304	249	893	1695	2292	2786	41.8205	4094
41.8567	263	842	1668	2290	2790	41.8467	4104
41.883	240	859	1677	2320	2804	41.873	4094
41.9092	243	835	1697	2332	2822	41.8992	4106
41.9355	272	918	1687	2313	2786	41.9255	4076
41.9618	251	869	1722	2288	2843	41.9517	4060
41.988	236	825	1682	2322	2844	41.978	4096
42.0143	235	862	1678	2289	2796	42.0043	4102
42.0405	264	867	1677	2324	2783	42.0305	4108
42.0668	237	875	1673	2303	2804	42.0568	4076
42.0931	250	850	1711	2322	2795	42.0831	4075
42.1193	277	867	1709	2301	2778	42.1093	4077
42.1456	279	825	1715	2338	2770	42.1356	4110
42.1718	245	854	1694	2321	2790	42.1618	4117
42.1981	248	831	1689	2304	2833	42.1881	4075
42.2244	269	869	1723	2324	2823	42.2144	4078
42.2506	238	839	1667	2310	2799	42.2406	4040
42.2769	236	824	1687	2299	2785	42.2669	4036
42.3031	253	844	1719	2328	2860	42.2931	4077
42.3294	271	868	1714	2291	2806	42.3194	4091
42.3557	247	889	1684	2328	2786	42.3457	4063
42.3819	254	860	1671	2301	2822	42.3719	4089
42.4082	238	815	1676	2314	2778	42.3982	4088
42.4344	233	838	1711	2315	2828	42.4244	4083
42.4607	234	874	1719	2260	2810	42.4507	4116
42.487	275	863	1690	2286	2773	42.477	4126
42.5132	251	846	1687	2280	2740	42.5032	4083
42.5395	253	850	1688	2298	2791	42.5295	4144
42.5658	262	852	1687	2319	2785	42.5558	4078
42.592	232	831	1707	2290	2763	42.582	4085
42.6183	249	846	1673	2310	2790	42.6083	4052
42.6445	225	830	1677	2315	2757	42.6345	4068
42.6708	268	891	1631	2292	2786	42.6608	4079
42.697	260	818	1710	2287	2760	42.687	4059
42.7233	237	825	1670	2294	2726	42.7133	4087
42.7496	286	825	1676	2299	2772	42.7396	4068
42.7758	234	828	1681	2330	2776	42.7658	4081
42.8021	234	825	1685	2300	2810	42.7921	4080
42.8284	239	832	1694	2288	2798	42.8184	4079
42.8546	246	832	1684	2287	2784	42.8446	4100
42.8809	268	805	1645	2296	2745	42.8709	4050
42.9071	249	854	1682	2293	2781	42.8971	4103
42.9334	249	779	1634	2280	2807	42.9234	4091
42.9597	223	823	1702	2297	2804	42.9496	4105
42.9859	267	836	1680	2284	2776	42.9759	4043
43.0122	266	836	1706	2275	2744	43.0022	4100
43.0384	248	813	1716	2308	2730	43.0284	4079
43.0647	263	851	1682	2291	2754	43.0547	4072
43.091	272	853	1654	2299	2753	43.081	4033
43.1172	244	761	1672	2279	2755	43.1072	4079
43.1435	243	818	1626	2282	2746	43.1335	4119
43.1697	242	821	1668	2282	2783	43.1597	4083
43.196	234	849	1642	2280	2778	43.186	4073
43.2223	181	812	1672	2295	2764	43.2123	4049
43.2485	239	798	1663	2280	2754	43.2385	4078
43.2748	241	792	1648	2274	2718	43.2648	4078
43.301	251	834	1668	2297	2760	43.291	4065
43.3273	227	806	1660	2288	2719	43.3173	4113
43.3536	234	763	1637	2292	2727	43.3436	4071
43.3798	221	808	1664	2300	2760	43.3698	4056
43.4061	218	796	1615	2298	2744	43.3961	4077
43.4323	229	829	1635	2275	2719	43.4223	4079
43.4586	230	811	1634	2296	2759	43.4486	4041
43.4849	249	832	1635	2273	2745	43.4749	4054
43.5111	228	812	1688	2262	2730	43.5011	4053
43.5374	235	802	1625	2235	2717	43.5274	4060
43.5637	232	816	1653	2251	2756	43.5536	4082
43.5899	216	806	1627	2274	2727	43.5799	4053
43.6162	225	788	1617	2282	2737	43.6062	4067
43.6424	210	824	1638	2263	2728	43.6324	4063
43.6687	225	797	1620	2277	2746	43.6587	4093
43.6949	230	800	1639	2233	2710	43.685	4069
43.7212	266	787	1626	2293	2770	43.7112	4072
43.7475	204	804	1634	2255	2741	43.7375	4047
43.7737	226	833	1632	2248	2747	43.7637	4071
43.8	217	808	1626	2270	2694	43.79	4067
43.8263	219	804	1639	2259	2702	43.8162	4083
43.8525	240	779	1663	2237	2737	43.8425	4059
43.8788	230	789	1621	2265	2705	43.8688	4079
43.905	216	814	1630	2292	2749	43.895	4044
43.9313	235	797	1620	2274	2725	43.9213	4047
43.9576	238	804	1633	2251	2726	43.9476	4067
43.9838	215	767	1638	2269	2726	43.9738	4085
44.0101	228	782	1645	2292	2776	44.0001	4045
44.0363	207	766	1655	2259	2724	44.0263	4057
44.0626	245	794	1614	2244	2699	44.0526	4074
44.0889	225	767	1626	2293	2703	44.0789	4040
44.1151	223	757	1635	2303	2719	44.1051	4070
44.1414	230	791	1607	2289	2734	44.1314	4041
44.1676	231	781	1635	2292	2744	44.1576	4050
44.1939	225	809	1580	2263	2680	44.1839	4096
44.2202	227	769	1620	2267	2702	44.2102	4076
44.2464	228	774	1635	2257	2707	44.2364	4089
44.2727	227	805	1644	2264	2728	44.2627	4053
44.2989	223	792	1638	2251	2710	44.2889	4092
44.3252	222	788	1634	2260	2686	44.3152	4055
44.3515	231	772	1626	2253	2721	44.3415	4056
44.3777	226	767	1620	2265	2716	44.3677	4049
44.404	228	774	1636	2231	2703	44.394	4085
44.4303	229	788	1612	2262	2706	44.4203	4022
44.4565	203	768	1618	2263	2703	44.4465	4069
44.4828	205	776	1612	2264	2763	44.4728	4102
44.509	234	801	1608	2254	2713	44.499	4043
44.5353	208	785	1623	2264	2695	44.5253	4071
44.5615	215	751	1618	2242	2691	44.5515	4059
44.5878	219	821	1604	2244	2749	44.5778	4064
44.6141	215	782	1609	2244	2705	44.6041	4091
44.6403	213	761	1581	2268	2696	44.6303	4094
44.6666	225	772	1606	2250	2733	44.6566	4062
44.6928	216	767	1583	2225	2713	44.6829	4084
44.7191	211	771	1614	2237	2721	44.7091	4059
44.7454	208	795	1624	2254	2700	44.7354	4042
44.7716	231	798	1614	2250	2743	44.7616	4066
44.7979	233	721	1580	2230	2696	44.7879	4076
44.8242	187	797	1609	2261	2694	44.8141	4077
44.8504	219	764	1611	2219	2713	44.8404	4053
44.8767	210	800	1606	2274	2706	44.8667	4068
44.9029	200	768	1605	2245	2701	44.8929	4052
44.9292	200	798	1609	2260	2731	44.9192	4052
44.9555	202	783	1593	2243	2674	44.9455	4080
44.9817	232	740	1604	2260	2725	44.9717	4071
45.008	233	756	1620	2240	2736	44.998	4055
45.0342	189	761	1572	2262	2724	45.0242	4094
45.0605	221	735	1617	2259	2714	45.0505	4098
45.0868	215	764	1572	2232	2693	45.0768	4049
45.113	175	766	1630	2249	2687	45.103	4073
45.1393	178	740	1636	2247	2718	45.1293	4048
45.1655	202	757	1615	2280	2695	45.1555	4059
45.1918	184	751	1594	2235	2696	45.1818	4048
45.2181	179	712	1577	2231	2686	45.2081	4073
45.2443	214	722	1619	2223	2712	45.2343	4068
45.2706	227	753	1569	2246	2687	45.2606	4075
45.2968	220	728	1560	2217	2702	45.2868	4097
45.3231	194	758	1626	2213	2711	45.3131	4033
45.3494	193	739	1601	2238	2684	45.3394	4115
45.3756	202	715	1565	2202	2687	45.3656	4036
45.4019	214	739	1587	2248	2689	45.3919	4042
45.4282	216	722	1573	2225	2650	45.4181	4073
45.4544	225	759	1573	2252	2719	45.4444	4064
45.4807	215	757	1562	2261	2715	45.4707	4030
45.5069	231	745	1588	2240	2666	45.4969	4031
45.5332	220	727	1598	2211	2661	45.5232	4024
45.5594	206	759	1596	2246	2676	45.5495	4051
45.5857	200	757	1550	2264	2669	45.5757	4060
45.612	221	749	1573	2233	2664	45.602	4045
45.6382	201	776	1568	2217	2665	45.6282	4070
45.6645	236	719	1563	2254	2621	45.6545	4056
45.6908	214	741	1553	2238	2686	45.6808	4064
45.717	228	752	1580	2260	2693	45.707	4073
45.7433	237	732	1587	2232	2709	45.7333	4032
45.7695	200	730	1564	2219	2687	45.7595	4034
45.7958	210	759	1552	2236	2671	45.7858	4060
45.8221	216	735	1574	2224	2649	45.8121	4038
45.8483	231	704	1619	2235	2681	45.8383	4046
45.8746	206	724	1584	2231	2636	45.8646	4062
45.9008	171	707	1570	2234	2661	45.8908	4070
45.9271	213	699	1587	2284	2655	45.9171	4001
45.9534	187	720	1572	2247	2651	45.9434	4014
45.9796	223	734	1566	2238	2664	45.9696	4023
46.0059	222	682	1562	2229	2661	45.9959	4036
46.0321	213	729	1607	2213	2694	46.0221	4051
46.0584	187	718	1577	2224	2663	46.0484	4036
46.0847	202	765	1556	2225	2660	46.0747	4049
46.1109	199	729	1569	2219	2669	46.1009	4053
46.1372	185	715	1536	2211	2657	46.1272	4048
46.1634	183	699	1573	2229	2670	46.1534	4013
46.1897	193	700	1582	2227	2669	46.1797	4033
46.216	197	704	1561	2218	2632	46.206	4046
46.2422	189	748	1554	2217	2659	46.2322	4059
46.2685	197	732	1599	2255	2652	46.2585	4039
46.2948	204	687	1566	2237	2662	46.2848	4040
46.321	189	713	1588	2259	2665	46.311	4045
46.3473	178	700	1568	2208	2648	46.3373	4026
46.3735	209	724	1562	2231	2643	46.3635	4039
46.3998	192	698	1564	2239	2674	46.3898	4069
46.426	194	701	1570	2240	2675	46.416	4049
46.4523	205	706	1561	2207	2632	46.4423	4032
46.4786	204	735	1570	2234	2650	46.4686	4048
46.5048	195	729	1524	2213	2651	46.4948	4062
46.5311	196	715	1532	2219	2681	46.5211	4013
46.5573	188	726	1542	2225	2644	46.5474	4019
46.5836	207	739	1560	2219	2646	46.5736	4021
46.6099	181	728	1593	2211	2671	46.5999	4018
46.6361	198	740	1578	2218	2641	46.6261	3996
46.6624	197	702	1571	2224	2667	46.6524	4016
46.6887	224	711	1575	2224	2661	46.6786	4035
46.7149	209	740	1562	2241	2671	46.7049	4047
46.7412	197	724	1548	2227	2645	46.7312	3972
46.7674	181	732	1618	2208	2639	46.7574	4040
46.7937	209	726	1573	2207	2606	46.7837	4035
46.82	190	679	1568	2213	2637	46.81	4041
46.8462	207	697	1600	2228	2637	46.8362	4020
46.8725	170	725	1550	2244	2627	46.8625	4042
46.8987	219	720	1540	2243	2650	46.8887	4007
46.925	171	731	1545	2229	2650	46.915	4032
46.9513	176	713	1567	2246	2647	46.9413	4032
46.9775	195	729	1577	2238	2642	46.9675	4032
47.0038	174	711	1556	2235	2653	46.9938	4066
47.03	208	729	1585	2226	2624	47.02	4027
47.0563	216	702	1548	2241	2660	47.0463	4055
47.0826	211	727	1594	2221	2649	47.0726	4027
47.1088	197	693	1544	2211	2680	47.0988	4050
47.1351	189	690	1556	2232	2684	47.1251	4026
47.1613	184	705	1584	2229	2640	47.1514	4012
47.1876	176	714	1565	2240	2684	47.1776	4044
47.2139	199	700	1581	2219	2648	47.2039	4051
47.2401	196	717	1546	2243	2634	47.2301	4045
47.2664	215	675	1559	2238	2619	47.2564	4041
47.2927	201	712	1583	2230	2696	47.2826	4059
47.3189	211	690	1557	2223	2659	47.3089	4025
47.3452	199	703	1559	2253	2651	47.3352	4036
47.3714	166	694	1547	2210	2657	47.3614	4065
47.3977	190	668	1553	2239	2668	47.3877	4060
47.4239	187	675	1553	2218	2625	47.4139	4035
47.4502	218	690	1555	2217	2644	47.4402	4014
47.4765	199	703	1554	2214	2616	47.4665	4022
47.5027	186	697	1587	2214	2676	47.4927	4045
47.529	199	744	1573	2210	2626	47.519	4044
47.5553	212	668	1538	2196	2664	47.5453	4017
47.5815	180	674	1568	2215	2613	47.5715	4019
47.6078	174	718	1548	2211	2652	47.5978	4053
47.634	203	691	1533	2230	2609	47.624	4036
47.6603	174	711	1598	2235	2623	47.6503	4020
47.6866	192	671	1595	2218	2634	47.6766	4049
47.7128	190	709	1568	2201	2646	47.7028	4013
47.7391	191	672	1518	2224	2632	47.7291	4029
47.7653	207	732	1538	2198	2623	47.7553	4055
47.7916	197	690	1543	2200	2628	47.7816	4026
47.8179	204	724	1530	2211	2614	47.8079	4001
47.8441	193	679	1521	2216	2627	47.8341	4009
47.8704	171	665	1550	2210	2635	47.8604	4037
47.8966	176	672	1548	2215	2637	47.8866	4024
47.9229	207	690	1550	2205	2620	47.9129	4008
47.9492	166	683	1540	2220	2599	47.9392	4057
47.9754	187	692	1571	2198	2600	47.9654	4007
48.0017	175	692	1587	2200	2623	47.9917	4074
48.0279	207	683	1547	2207	2662	48.0179	4036
48.0542	187	700	1528	2237	2638	48.0442	4054
48.0805	186	689	1558	2213	2610	48.0705	4021
48.1067	175	690	1548	2217	2641	48.0967	4003
48.133	182	669	1519	2214	2602	48.123	4018
48.1593	217	692	1547	2203	2614	48.1493	4049
48.1855	185	702	1536	2199	2653	48.1755	4035
48.2118	191	703	1517	2201	2612	48.2018	4045
48.238	176	660	1551	2236	2628	48.228	4044
48.2643	196	688	1527	2228	2621	48.2543	4029
48.2906	200	676	1531	2204	2619	48.2805	4018
48.3168	167	705	1531	2224	2595	48.3068	4026
48.3431	198	677	1539	2196	2594	48.3331	4020
48.3693	180	688	1551	2205	2600	48.3593	4009
48.3956	173	714	1516	2234	2639	48.3856	4013
48.4218	188	686	1543	2200	2635	48.4119	4028
48.4481	185	706	1549	2187	2621	48.4381	3993
48.4744	177	683	1525	2209	2629	48.4644	4012
48.5006	214	669	1522	2193	2608	48.4906	4010
48.5269	201	660	1536	2212	2632	48.5169	4035
48.5532	153	701	1519	2223	2632	48.5432	4046
48.5794	179	659	1550	2200	2619	48.5694	4036
48.6057	203	696	1551	2206	2614	48.5957	4005
48.6319	201	691	1529	2215	2644	48.6219	4037
48.6582	196	671	1530	2215	2616	48.6482	4008
48.6845	169	676	1543	2220	2626	48.6745	3994
48.7107	176	668	1534	2213	2623	48.7007	3977
48.737	183	677	1563	2190	2663	48.727	4007
48.7632	198	659	1536	2217	2615	48.7532	4019
48.7895	178	692	1522	2173	2612	48.7795	4021
48.8158	201	709	1511	2222	2624	48.8058	4033
48.842	176	705	1548	2204	2605	48.832	4003
48.8683	195	691	1560	2194	2625	48.8583	4031
48.8945	170	666	1537	2189	2639	48.8845	4057
48.9208	184	658	1534	2189	2590	48.9108	4010
48.9471	187	692	1490	2187	2617	48.9371	4046
48.9733	184	685	1534	2221	2616	48.9633	4002
48.9996	197	687	1518	2188	2610	48.9896	4017
49.0258	188	678	1543	2203	2614	49.0159	4008
49.0521	184	678	1521	2204	2591	49.0421	4021
49.0784	163	693	1564	2219	2586	49.0684	4039
49.1046	173	673	1540	2211	2589	49.0946	4001
49.1309	178	687	1519	2202	2625	49.1209	4022
49.1572	170	697	1538	2202	2622	49.1472	4050
49.1834	186	698	1532	2195	2612	49.1734	4022
49.2097	180	671	1522	2205	2626	49.1997	4009
49.2359	187	670	1538	2199	2616	49.2259	3989
49.2622	176	691	1537	2180	2627	49.2522	3992
49.2884	183	680	1515	2190	2622	49.2784	4032
49.3147	158	664	1535	2186	2628	49.3047	4027
49.341	184	687	1536	2200	2625	49.331	4009
49.3672	193	681	1529	2188	2623	49.3572	4030
49.3935	158	678	1530	2219	2597	49.3835	4010
49.4198	175	710	1538	2208	2623	49.4098	4027
49.446	180	665	1536	2180	2595	49.436	4041
49.4723	162	667	1553	2205	2625	49.4623	4000
49.4985	175	691	1540	2186	2585	49.4885	4009
49.5248	177	689	1548	2180	2614	49.5148	4007
49.5511	176	680	1550	2187	2613	49.5411	4031
49.5773	205	691	1540	2204	2625	49.5673	4028
49.6036	179	691	1563	2183	2608	49.5936	4028
49.6298	170	679	1527	2179	2614	49.6198	3995
49.6561	180	693	1537	2174	2634	49.6461	4015
49.6824	147	688	1499	2193	2594	49.6724	4017
49.7086	161	686	1520	2211	2620	49.6986	4018
49.7349	175	699	1518	2212	2621	49.7249	4041
49.7611	180	710	1522	2203	2610	49.7511	4037
49.7874	182	681	1545	2210	2568	49.7774	4018
49.8137	176	657	1514	2211	2597	49.8037	4004
49.8399	184	707	1533	2178	2576	49.8299	4016
49.8662	169	670	1535	2191	2619	49.8562	4010
49.8924	164	681	1527	2191	2621	49.8824	4001
49.9187	175	691	1541	2205	2596	49.9087	3991
49.945	166	686	1513	2199	2589	49.935	3987
49.9712	191	660	1532	2217	2620	49.9612	4001
49.9975	147	677	1518	2213	2639	49.9875	4016
50.0237	141	680	--	2206	2589		--
50.05	175	680	--	2232	2593		--
50.0763	165	679	--	2209	2626		--
50.1025	173	697	--	2184	2608		--
50.1288	157	693	--	2205	2621		--
50.1551	150	650	--	2221	2650		--
50.1813	168	649	--	2189	2639		--
50.2076	162	661	--	2180	2621		--
50.2338	159	649	--	2193	2626		--
50.2601	171	656	--	2203	2622		--
50.2863	185	663	--	2173	2664		--
50.3126	167	677	--	2167	2633		--
50.3389	154	690	--	2182	2581		--
50.3651	167	661	--	2200	2610		--
50.3914	153	655	--	2176	2609
50.4177	167	654	--	2195	2577
50.4439	171	665	--	2199	2603
50.4702	176	695	--	2176	2631
50.4964	164	690	--	2148	2583
50.5227	169	665	--	2203	2650
50.549	160	674	--	2196	2592
50.5752	162	664	--	2168	2579
50.6015	167	678	--	2200	2616
50.6277	176	671	--	2194	2603
50.654	173	672	--	2204	2597
50.6803	163	665	--	2173	2600
50.7065	178	683	--	2188	2598
50.7328	157	649	--	2165	2600
50.759	161	673	--	2194	2582
50.7853	168	699	--	2177	2607
50.8116	180	656	--	2170	2590
50.8378	190	675	--	2203	2607
50.8641	165	653	--	2179	2610
50.8903	144	666	--	2216	2630
50.9166	149	675	--	2185	2617
50.9429	155	709	--	2197	2639
50.9691	184	637	--	2201	2639
50.9954	158	649	--	2167	2587
51.0217	139	678	--	2193	2596
51.0479	156	686	--	2162	2590
51.0742	165	663	--	2196	2638
51.1004	138	668	--	2188	2639
51.1267	168	641	--	2196	2607
51.1529	158	659	--	2207	2568
51.1792	168	662	--	2198	2611
51.2055	159	648	--	2195	2579
51.2317	152	663	--	2193	2643
51.258	157	670	--	2187	2622
51.2843	167	654	--	2192	2628
51.3105	164	653	--	2192	2599
51.3368	167	672	--	2176	2642
51.363	157	656	--	2172	2634
51.3893	162	694	--	2176	2630
51.4156	154	675	--	2187	2626
51.4418	162	675	--	2180	2613
51.4681	165	642	--	2187	2605
51.4943	153	659	--	2189	2606
51.5206	155	630	--	2175	2610
51.5469	161	648	--	2189	2622
51.5731	147	682	--	2225	2585
51.5994	194	682	--	2184	2580
51.6256	160	684	--	2179	2598
51.6519	160	668	--	2185	2618
51.6782	156	644	--	2211	2589
51.7044	144	672	--	2174	2624
51.7307	149	680	--	2200	2645
51.7569	165	677	--	2207	2596
51.7832	172	675	--	2154	2597
51.8095	157	642	--	2182	2612
51.8357	154	641	--	2159	2620
51.862	156	663	--	2189	2605
51.8882	159	623	--	2207	2636
51.9145	159	665	--	2176	2606
51.9408	156	631	--	2203	2614
51.967	137	660	--	2197	2615
51.9933	150	665	--	2212	2588
52.0196	150	658	--	2196	2634
52.0458	157	678	--	2202	2605
52.0721	179	682	--	2191	2612
52.0983	144	664	--	2181	2566
52.1246	133	668	--	2185	2606
52.1508	170	673	--	2179	2598
52.1771	167	648	--	2203	2612
52.2034	147	642	--	2194	2600
52.2296	159	695	--	2169	2602
52.2559	148	666	--	2192	2591
52.2822	146	687	--	2174	2574
52.3084	160	631	--	2166	2594
52.3347	164	647	--	2158	2597
52.3609	142	635	--	2190	2557
52.3872	146	672	--	2199	2549
52.4135	131	666	--	2193	2612
52.4397	159	659	--	2175	2616
52.466	138	635	--	2184	2579
52.4922	135	694	--	2187	2583
52.5185	146	632	--	2186	2608
52.5448	152	657	--	2168	2571
52.571	153	654	--	2167	2582
52.5973	117	648	--	2174	2605
52.6235	156	647	--	2183	2589
52.6498	146	648	--	2181	2615
52.6761	152	668	--	2152	2598
52.7023	172	647	--	2166	2586
52.7286	123	641	--	2153	2609
52.7548	167	665	--	2147	2596
52.7811	159	687	--	2182	2595
52.8074	164	657	--	2180	2591
52.8336	153	664	--	2174	2598
52.8599	165	649	--	2177	2597
52.8862	145	617	--	2152	2596
52.9124	172	648	--	2173	2585
52.9387	165	660	--	2161	2597
52.9649	147	658	--	2170	2589
52.9912	151	646	--	2183	2589
53.0174	155	670	--	2168	2614
53.0437	146	658	--	2172	2604
53.07	155	672	--	2168	2599
53.0962	149	631	--	2166	2605
53.1225	159	647	--	2154	2600
53.1488	133	652	--	2189	2567
53.175	150	623	--	2166	2600
53.2013	115	653	--	2164	2567
53.2275	144	649	--	2165	2589
53.2538	156	620	--	2182	2567
53.2801	147	651	--	2156	2596
53.3063	126	659	--	2169	2574
53.3326	153	652	--	2175	2584
53.3588	148	641	--	2151	2618
53.3851	144	626	--	2142	2592
53.4114	130	642	--	2193	2560
53.4376	137	629	--	2164	2568
53.4639	153	620	--	2196	2605
53.4901	155	644	--	2154	2598
53.5164	169	632	--	2168	2587
53.5427	152	640	--	2148	2580
53.5689	134	617	--	2168	2603
53.5952	140	632	--	2163	2579
53.6215	151	638	--	2159	2577
53.6477	127	636	--	2170	2577
53.674	139	646	--	2166	2601
53.7002	150	630	--	2171	2572
53.7265	140	654	--	2188	2564
53.7527	153	633	--	2158	2564
53.779	142	636	--	2184	2568
53.8053	136	636	--	2176	2548
53.8315	133	650	--	2163	2575
53.8578	140	649	--	2168	2545
53.8841	147	654	--	2183	2551
53.9103	151	647	--	2150	2577
53.9366	140	624	--	2180	2592
53.9628	125	655	--	2147	2593
53.9891	150	638	--	2161	2551
54.0153	144	635	--	2151	2579
54.0416	139	672	--	2163	2577
54.0679	148	647	--	2154	2590
54.0941	153	629	--	2155	2567
54.1204	158	626	--	2149	2553
54.1467	123	630	--	2189	2601
54.1729	149	653	--	2157	2588
54.1992	150	653	--	2146	2574
54.2254	141	638	--	2152	2572
54.2517	137	660	--	2154	2576
54.278	154	631	--	2151	2568
54.3042	142	634	--	2151	2579
54.3305	135	629	--	2162	2560
54.3567	143	649	--	2154	2603
54.383	141	613	--	2156	2553
54.4093	139	659	--	2162	2557
54.4355	124	622	--	2162	2569
54.4618	115	634	--	2159	2561
54.488	154	638	--	2173	2543
54.5143	128	642	--	2142	2581
54.5406	151	607	--	2171	2569
54.5668	106	584	--	2159	2580
54.5931	161	599	--	2160	2581
54.6193	137	627	--	2168	2573
54.6456	144	597	--	2152	2591
54.6719	147	624	--	2164	2580
54.6981	148	660	--	2160	2587
54.7244	129	612	--	2137	2561
54.7507	138	610	--	2167	2580
54.7769	122	648	--	2181	2587
54.8032	112	634	--	2156	2537
54.8294	119	642	--	2172	2585
54.8557	148	624	--	2151	2557
54.882	137	632	--	2151	2594
54.9082	132	602	--	2158	2552
54.9345	144	655	--	2151	2555
54.9607	120	606	--	2148	2557
54.987	147	657	--	2154	2569
55.0133	149	636	--	2149	2547
55.0395	118	594	--	2173	2574
55.0658	152	639	--	2181	2580
55.092	134	604	--	2144	2567
55.1183	129	641	--	2170	2550
55.1446	133	633	--	2134	2565
55.1708	141	614	--	2137	2565
55.1971	155	618	--	2149	2570
55.2233	119	626	--	2173	2549
55.2496	118	613	--	2168	2572
55.2759	140	623	--	2171	2547
55.3021	139	618	--	2151	2589
55.3284	116	595	--	2155	2553
55.3546	128	624	--	2156	2594
55.3809	104	640	--	2168	2577
55.4072	135	639	--	2148	2566
55.4334	138	604	--	2167	2569
55.4597	149	626	--	2156	2573
55.486	128	623	--	2157	2561
55.5122	141	616	--	2187	2554
55.5385	128	630	--	2152	2542
55.5647	125	602	--	2152	2580
55.591	141	625	--	2146	2549
55.6172	152	629	--	2169	2579
55.6435	139	619	--	2176	2570
55.6698	144	634	--	2164	2554
55.696	120	634	--	2168	2584
55.7223	137	633	--	2146	2591
55.7486	132	649	--	2141	2554
55.7748	129	675	--	2140	2580
55.8011	134	642	--	2141	2567
55.8273	144	610	--	2148	2565
55.8536	150	639	--	2133	2605
55.8798	140	640	--	2177	2577
55.9061	124	657	--	2154	2583
55.9324	130	638	--	2147	2549
55.9586	132	639	--	2145	2552
55.9849	120	668	--	2154	2582
56.0112	147	624	--	2139	2572
56.0374	137	632	--	2166	2562
56.0637	121	623	--	2177	2566
56.0899	176	614	--	2124	2603
56.1162	125	615	--	2165	2588
56.1425	149	617	--	2184	2613
56.1687	132	633	--	2172	2585
56.195	109	620	--	2168	2589
56.2212	137	598	--	2161	2564
56.2475	111	619	--	2159	2545
56.2738	133	603	--	2145	2589
56.3	123	588	--	2144	2581
56.3263	137	624	--	2146	2572
56.3525	134	626	--	2156	2573
56.3788	136	598	--	2164	2561
56.4051	138	604	--	2143	2570
56.4313	129	591	--	2163	2569
56.4576	113	637	--	2150	2584
56.4838	123	602	--	2151	2568
56.5101	111	623	--	2128	2561
56.5364	137	604	--	2143	2579
56.5626	140	651	--	2152	2594
56.5889	148	603	--	2146	2546
56.6151	138	634	--	2144	2546
56.6414	108	630	--	2152	2547
56.6677	113	606	--	2141	2532
56.6939	114	618	--	2167	2566
56.7202	128	603	--	2146	2549
56.7465	109	594	--	2157	2542
56.7727	126	620	--	2146	2557
56.799	125	611	--	2145	2533
56.8252	110	620	--	2157	2554
56.8515	127	623	--	2124	2575
56.8778	102	617	--	2153	2544
56.904	99	600	--	2129	2556
56.9303	121	625	--	2142	2554
56.9565	134	637	--	2126	2531
56.9828	133	602	--	2138	2557
57.0091	110	586	--	2145	2540
57.0353	121	601	--	2132	2549
57.0616	132	613	--	2139	2555
57.0878	121	604	--	2152	2543
57.1141	140	618	--	2136	2562
57.1404	112	613	--	2134	2550
57.1666	138	572	--	2151	2538
57.1929	119	588	--	2134	2568
57.2191	118	612	--	2132	2507
57.2454	107	618	--	2150	2547
57.2717	128	600	--	2150	2500
57.2979	125	598	--	2159	2549
57.3242	114	609	--	2125	2523
57.3505	131	610	--	2151	2529
57.3767	125	608	--	2137	2554
57.403	103	610	--	2153	2546
57.4292	118	594	--	2131	2547
57.4555	128	604	--	2152	2549
57.4817	125	588	--	2135	2540
[truncated: 1,238 more rows]

## Sheet: Fig.13
sample	beita content
1	35.6
2	40.5
3	43.5
4	38.4
5	40.6
6	29.4

[truncated: 52 more sheets: Fig15b, Fig.15a, Fig.16a, Fig.17a, Fig.16c, Fig.16b, Fig.17b, Fig.18, Fig.19, Fig.20, Fig21, Fig.25b, Fig.25a, Fig.25c, Fig.25d, Fig.27, Fig 29b, Fig29a, Fig.29c, Fig.29d …]
