# Supplementary material for: The electric field cavity array effect of 2D nano-sieves
Source: Nat Commun. 2022 Dec 22;13:7887. doi: 10.1038/s41467-022-35623-5 (PMC9780201; doi:10.1038/s41467-022-35623-5)
Supplement: Supplementary file 3 — source data [file 41467_2022_35623_MOESM3_ESM.zip › Source data/Source Data_Fig1.xlsx]

## Sheet: Figure1j
	Intensity
Wavenumber	P(VDF-HFP)	15@NSIs-0.0008wt%	15@NSIs-0.008wt%	15@NSIs-0.08wt%	15@NSIs-0.8wt%	15@NSIs-3wt%
3996.41	0.95197	1.49899	1.69947	1.90027	2.4	2.89992
3994.36	0.95201	1.49939	1.6994	1.90034	2.39934	2.90001
3992.31	0.95191	1.49965	1.69957	1.90052	2.39876	2.90023
3990.25	0.95192	1.4998	1.69984	1.90062	2.39821	2.90054
3988.2	0.95201	1.50004	1.69998	1.90058	2.39765	2.90079
3986.14	0.95207	1.50041	1.69994	1.90051	2.39698	2.90096
3984.09	0.95205	1.50066	1.6999	1.9006	2.39624	2.9011
3982.04	0.95197	1.50066	1.69996	1.90078	2.39554	2.90127
3979.98	0.9519	1.50065	1.69995	1.90088	2.39477	2.90141
3977.93	0.9518	1.50086	1.69979	1.90092	2.3939	2.90146
3975.88	0.95168	1.50108	1.69975	1.90093	2.39309	2.9015
3973.82	0.95163	1.50094	1.69991	1.90087	2.39236	2.90143
3971.77	0.95159	1.50067	1.7	1.90084	2.3916	2.90121
3969.71	0.95151	1.50054	1.69994	1.90089	2.39077	2.90109
3967.66	0.95142	1.50049	1.69988	1.90088	2.38996	2.90111
3965.61	0.95124	1.50059	1.6997	1.90076	2.38911	2.90101
3963.55	0.9509	1.50077	1.69945	1.90068	2.38816	2.90081
3961.5	0.9506	1.50053	1.69931	1.90067	2.38716	2.9007
3959.45	0.95046	1.5	1.69929	1.90066	2.38625	2.90059
3957.39	0.95037	1.49969	1.6993	1.90062	2.38543	2.90048
3955.34	0.95024	1.49962	1.69916	1.90057	2.38459	2.90043
3953.29	0.95	1.49981	1.69873	1.90039	2.38366	2.90032
3951.23	0.9497	1.5	1.6982	1.9001	2.3827	2.90018
3949.18	0.94939	1.49941	1.69789	1.90003	2.38188	2.9001
3947.12	0.94906	1.49835	1.6978	1.9002	2.38117	2.9
3945.07	0.94875	1.49809	1.69743	1.90015	2.38028	2.8998
3943.02	0.94841	1.49762	1.69705	1.9	2.37935	2.89967
3940.96	0.94807	1.49619	1.69699	1.90007	2.37873	2.89954
3938.91	0.94785	1.49547	1.6967	1.9	2.37805	2.89917
3936.86	0.94763	1.49584	1.69594	1.89956	2.37704	2.89863
3934.8	0.94722	1.49635	1.69499	1.89897	2.37588	2.89809
3932.75	0.94667	1.49558	1.69439	1.89869	2.37468	2.89767
3930.7	0.94615	1.49324	1.69443	1.8989	2.37371	2.89729
3928.64	0.94579	1.4917	1.6943	1.89893	2.37291	2.8967
3926.59	0.94531	1.4915	1.69352	1.89847	2.37184	2.89591
3924.53	0.94453	1.49046	1.69264	1.89808	2.37072	2.89523
3922.48	0.94371	1.48877	1.69182	1.8978	2.36975	2.8945
3920.43	0.94299	1.48789	1.69076	1.89727	2.36858	2.89354
3918.37	0.94211	1.48622	1.68985	1.89686	2.36737	2.89264
3916.32	0.94105	1.48276	1.68948	1.89688	2.36654	2.89189
3914.27	0.94008	1.47996	1.68898	1.89678	2.3658	2.89092
3912.21	0.93922	1.4788	1.68785	1.89617	2.36473	2.88965
3910.16	0.93828	1.47807	1.68632	1.89526	2.36343	2.88831
3908.11	0.93729	1.47814	1.6844	1.89419	2.36205	2.88696
3906.05	0.93626	1.4786	1.68241	1.89311	2.3605	2.88581
3904	0.93518	1.47642	1.68145	1.89273	2.35931	2.88527
3901.94	0.93434	1.47157	1.6814	1.89316	2.35893	2.88527
3899.89	0.93383	1.46664	1.68127	1.89359	2.35893	2.88542
3897.84	0.93355	1.46351	1.68092	1.89363	2.35897	2.88544
3895.78	0.93338	1.46438	1.67996	1.89297	2.35876	2.88507
3893.73	0.93322	1.46768	1.67859	1.89194	2.358	2.88485
3891.68	0.93332	1.46832	1.67848	1.89193	2.35751	2.88562
3889.62	0.93377	1.46758	1.67929	1.89265	2.35798	2.88658
3887.57	0.93437	1.47004	1.67922	1.89259	2.35819	2.88692
3885.52	0.93508	1.47181	1.67959	1.89275	2.35798	2.88756
3883.46	0.93571	1.47199	1.68073	1.89357	2.35855	2.88844
3881.41	0.93622	1.47361	1.68148	1.89397	2.35936	2.88908
3879.35	0.93684	1.47403	1.68274	1.8946	2.36027	2.88985
3877.3	0.93747	1.47553	1.68352	1.89504	2.36121	2.89013
3875.25	0.9379	1.47918	1.68329	1.89476	2.3614	2.88994
3873.19	0.93805	1.4816	1.6832	1.89454	2.36135	2.88981
3871.14	0.93795	1.48179	1.68339	1.89466	2.36146	2.88984
3869.09	0.93776	1.47894	1.68423	1.89539	2.36186	2.89008
3867.03	0.93765	1.47735	1.68451	1.89573	2.36232	2.88992
3864.98	0.93749	1.4778	1.68369	1.89529	2.36208	2.88943
3862.92	0.93723	1.47588	1.68332	1.89526	2.3619	2.88921
3860.87	0.93696	1.47399	1.68305	1.89532	2.36227	2.88889
3858.82	0.93658	1.47589	1.68152	1.89453	2.36234	2.88804
3856.76	0.93617	1.4817	1.67869	1.89273	2.36153	2.88694
3854.71	0.93601	1.4846	1.6772	1.89138	2.3604	2.88717
3852.66	0.93635	1.47466	1.68092	1.89372	2.36179	2.88994
3850.6	0.93691	1.46678	1.68437	1.89653	2.36483	2.89172
3848.55	0.93731	1.46988	1.68395	1.8965	2.36618	2.89141
3846.5	0.93766	1.4762	1.68243	1.8953	2.3662	2.89075
3844.44	0.93813	1.48086	1.68169	1.89453	2.36623	2.89074
3842.39	0.93871	1.48363	1.6818	1.89448	2.36699	2.89143
3840.33	0.93941	1.48586	1.6822	1.89466	2.36809	2.89236
3838.28	0.94039	1.48563	1.68357	1.89541	2.36934	2.89368
3836.23	0.94132	1.48309	1.68572	1.89689	2.37114	2.89511
3834.17	0.94181	1.48312	1.68671	1.89787	2.37274	2.89571
3832.12	0.94194	1.48489	1.68685	1.89813	2.37363	2.89579
3830.07	0.94205	1.48627	1.687	1.89806	2.37431	2.8958
3828.01	0.94222	1.48798	1.68691	1.89772	2.37485	2.89579
3825.96	0.94228	1.4899	1.68654	1.89739	2.37525	2.89575
3823.91	0.94217	1.49287	1.68559	1.89683	2.37549	2.89546
3821.85	0.94213	1.49366	1.68522	1.89658	2.37572	2.89571
3819.8	0.94251	1.48987	1.68665	1.89759	2.3771	2.89671
3817.74	0.94302	1.48862	1.68728	1.89815	2.37859	2.89712
3815.69	0.94322	1.48754	1.68777	1.8985	2.37939	2.89751
3813.64	0.94326	1.48549	1.68879	1.89927	2.38058	2.89788
3811.58	0.94324	1.48797	1.68814	1.89892	2.38141	2.89749
3809.53	0.94325	1.49283	1.68638	1.89768	2.38138	2.89682
3807.48	0.94339	1.49402	1.68601	1.89725	2.38152	2.89689
3805.42	0.9435	1.4923	1.68693	1.89777	2.38258	2.89737
3803.37	0.94345	1.49345	1.68675	1.89768	2.38345	2.89737
3801.32	0.94345	1.4924	1.6872	1.89793	2.38422	2.8979
3799.26	0.94356	1.48871	1.68865	1.89901	2.3857	2.89857
3797.21	0.94353	1.48854	1.68873	1.89932	2.38664	2.89844
3795.15	0.94344	1.48895	1.68844	1.89927	2.38715	2.89825
3793.1	0.94346	1.4893	1.68831	1.89914	2.38786	2.89812
3791.05	0.94349	1.49068	1.68792	1.89872	2.38831	2.89781
3788.99	0.94342	1.49192	1.68753	1.89837	2.38859	2.89748
3786.94	0.94343	1.49259	1.68726	1.89814	2.38896	2.89736
3784.89	0.94348	1.49231	1.68728	1.89813	2.38947	2.89752
3782.83	0.94344	1.49223	1.68728	1.89817	2.39006	2.89766
3780.78	0.94327	1.49276	1.68711	1.89801	2.39052	2.89785
3778.73	0.94315	1.49161	1.68755	1.8983	2.39127	2.89827
3776.67	0.94318	1.49028	1.68819	1.89889	2.39233	2.89846
3774.62	0.94324	1.49156	1.68799	1.89877	2.39288	2.89819
3772.56	0.94327	1.49415	1.6872	1.89806	2.39286	2.89784
3770.51	0.94344	1.49478	1.68713	1.89788	2.39303	2.89798
3768.46	0.94371	1.49302	1.68814	1.89858	2.39397	2.89855
3766.4	0.94382	1.49197	1.68881	1.89912	2.39503	2.89892
3764.35	0.94375	1.49205	1.68879	1.89919	2.39572	2.89901
3762.3	0.94369	1.49365	1.68824	1.89882	2.39596	2.89882
3760.24	0.94371	1.49521	1.68776	1.89833	2.39597	2.89875
3758.19	0.94373	1.49407	1.68824	1.89848	2.3965	2.89908
3756.13	0.94358	1.49421	1.68824	1.89849	2.39699	2.89898
3754.08	0.94327	1.49815	1.68667	1.89749	2.39645	2.89822
3752.03	0.94289	1.5	1.68571	1.89668	2.3959	2.89802
3749.97	0.94265	1.49452	1.68757	1.89787	2.39722	2.89912
3747.92	0.9426	1.49172	1.68859	1.8989	2.39854	2.89947
3745.87	0.94254	1.49416	1.68747	1.89828	2.3982	2.89897
3743.81	0.94249	1.4907	1.68843	1.89865	2.39878	2.89962
3741.76	0.94249	1.48694	1.68995	1.89966	2.40026	2.90009
3739.71	0.94246	1.49142	1.68861	1.89885	2.39978	2.89915
3737.65	0.94236	1.49701	1.68648	1.89734	2.39807	2.89826
3735.6	0.94226	1.49631	1.68636	1.89725	2.39767	2.89866
3733.54	0.94214	1.49119	1.6881	1.89845	2.39895	2.89968
3731.49	0.94187	1.4878	1.68945	1.8994	2.4	2.9
3729.44	0.94158	1.48859	1.68913	1.89927	2.39987	2.8993
3727.38	0.94138	1.49112	1.68787	1.89847	2.39888	2.89826
3725.33	0.94111	1.49142	1.68722	1.89815	2.39824	2.89765
3723.28	0.94061	1.48975	1.68727	1.89833	2.39824	2.89749
3721.22	0.93995	1.48787	1.68726	1.89839	2.39826	2.89722
3719.17	0.93938	1.48623	1.68691	1.8982	2.39802	2.8966
3717.12	0.93882	1.48605	1.68593	1.89765	2.3973	2.89567
3715.06	0.93812	1.4879	1.68416	1.89665	2.39586	2.89457
3713.01	0.93734	1.48875	1.68262	1.89581	2.39437	2.89389
3710.95	0.93675	1.48407	1.68325	1.8963	2.39451	2.89416
3708.9	0.93657	1.47843	1.68476	1.8974	2.39569	2.89445
3706.85	0.93651	1.47788	1.68475	1.89759	2.3958	2.89407
3704.79	0.93632	1.48109	1.6837	1.89697	2.39485	2.89355
3702.74	0.93632	1.48362	1.68334	1.89653	2.3942	2.89365
3700.69	0.93667	1.48309	1.68446	1.897	2.39471	2.89444
3698.63	0.93707	1.48306	1.68541	1.89761	2.39534	2.89509
3696.58	0.93742	1.48535	1.68536	1.89762	2.39526	2.8954
3694.53	0.93778	1.48881	1.68488	1.8972	2.39469	2.89559
3692.47	0.93823	1.49256	1.68429	1.89656	2.39381	2.89583
3690.42	0.93867	1.4936	1.68457	1.89654	2.39352	2.89656
3688.36	0.93888	1.48915	1.68681	1.89808	2.39491	2.89794
3686.31	0.93904	1.4857	1.68863	1.89953	2.39623	2.8987
3684.26	0.93921	1.48769	1.68828	1.8994	2.39568	2.89835
3682.2	0.93921	1.49151	1.68703	1.89856	2.39417	2.89776
3680.15	0.93901	1.49471	1.68577	1.89782	2.39269	2.89734
3678.1	0.93875	1.49779	1.68447	1.89696	2.39116	2.89706
3676.04	0.93859	1.49666	1.68488	1.897	2.39067	2.89777
3673.99	0.93865	1.49127	1.68719	1.89855	2.39187	2.89902
3671.93	0.93872	1.49106	1.68765	1.89901	2.39197	2.89905
3669.88	0.93874	1.49124	1.68779	1.89895	2.39148	2.89913
3667.83	0.93885	1.48842	1.68908	1.89979	2.39188	2.89971
3665.77	0.93892	1.48917	1.68909	1.9	2.39136	2.89947
3663.72	0.93886	1.49212	1.68804	1.89944	2.38976	2.89875
3661.67	0.93876	1.49404	1.68719	1.89901	2.38833	2.89834
3659.61	0.93857	1.49582	1.68644	1.89868	2.38715	2.89819
3657.56	0.93842	1.49689	1.68602	1.89848	2.38611	2.89833
3655.51	0.93838	1.49545	1.68649	1.89891	2.3858	2.89871
3653.45	0.93835	1.49634	1.68609	1.89889	2.38513	2.89847
3651.4	0.93822	1.5	1.68455	1.89795	2.38331	2.89799
3649.34	0.93803	1.4975	1.68514	1.89832	2.38262	2.89871
3647.29	0.93804	1.48983	1.68785	1.90032	2.3838	2.89996
3645.24	0.93811	1.48773	1.68865	1.90115	2.38396	2.9
3643.18	0.93802	1.49042	1.68758	1.90055	2.38261	2.89928
3641.13	0.93778	1.49278	1.68642	1.89977	2.381	2.89864
3639.08	0.93747	1.49343	1.68574	1.89938	2.37977	2.89826
3637.02	0.93711	1.49361	1.68509	1.89905	2.37869	2.89789
3634.97	0.9367	1.49363	1.6843	1.89866	2.37754	2.89746
3632.92	0.93627	1.49442	1.68312	1.89808	2.37608	2.89677
3630.86	0.93578	1.49579	1.68169	1.89716	2.3741	2.896
3628.81	0.93522	1.49117	1.68226	1.89751	2.37314	2.89627
3626.75	0.93482	1.48352	1.68405	1.89926	2.37382	2.89684
3624.7	0.93458	1.48336	1.68353	1.89949	2.37342	2.89618
3622.65	0.93437	1.48765	1.68164	1.89835	2.37167	2.89512
3620.59	0.93428	1.49029	1.68058	1.89751	2.37009	2.89491
3618.54	0.93443	1.48893	1.68131	1.89801	2.36986	2.89584
3616.49	0.9348	1.48793	1.68225	1.89884	2.37023	2.89661
3614.43	0.93519	1.48976	1.6823	1.89896	2.36993	2.89678
3612.38	0.93543	1.49142	1.68231	1.89891	2.36936	2.89704
3610.33	0.93554	1.49215	1.68247	1.89903	2.3689	2.89752
3608.27	0.9357	1.49166	1.68298	1.89942	2.36853	2.89815
3606.22	0.93589	1.49068	1.68363	1.89995	2.36838	2.89854
3604.16	0.93604	1.4917	1.68339	1.89995	2.36789	2.89839
3602.11	0.93614	1.49352	1.6827	1.89959	2.36695	2.89821
3600.06	0.93623	1.49397	1.6825	1.89949	2.36625	2.89832
3598	0.93634	1.49397	1.68245	1.89953	2.36579	2.89841
3595.95	0.9364	1.49408	1.68231	1.89947	2.36527	2.89844
3593.9	0.93647	1.4935	1.68244	1.89965	2.36489	2.89857
3591.84	0.93652	1.49389	1.68226	1.89964	2.36448	2.8985
3589.79	0.93642	1.4957	1.68134	1.8991	2.36361	2.89822
3587.74	0.93629	1.49487	1.68126	1.89916	2.36304	2.89845
3585.68	0.93637	1.49157	1.68233	1.90009	2.36334	2.89904
3583.63	0.93649	1.49094	1.68251	1.90044	2.36341	2.89908
3581.57	0.93651	1.49244	1.68181	1.90008	2.36285	2.89866
3579.52	0.93642	1.49338	1.68134	1.89977	2.36221	2.89824
3577.47	0.93622	1.49349	1.68118	1.89975	2.36177	2.89799
3575.41	0.93611	1.49339	1.68106	1.89978	2.36143	2.8979
3573.36	0.93609	1.49352	1.6809	1.89967	2.36117	2.8978
3571.31	0.93601	1.49474	1.68038	1.89921	2.36076	2.89749
3569.25	0.93589	1.4963	1.67962	1.89854	2.36004	2.89721
3567.2	0.93597	1.49484	1.67985	1.89871	2.35975	2.89745
3565.14	0.93623	1.49144	1.68086	1.8997	2.36032	2.89781
3563.09	0.93632	1.49069	1.68101	1.9	2.36069	2.89767
3561.04	0.93625	1.49174	1.6805	1.89965	2.36046	2.89743
3558.98	0.93631	1.49234	1.68019	1.89946	2.36019	2.89739
3556.93	0.93638	1.49267	1.68	1.89941	2.36011	2.89725
3554.88	0.93626	1.4932	1.67974	1.89924	2.36007	2.89695
3552.82	0.93616	1.49319	1.67963	1.89913	2.3601	2.89679
3550.77	0.93621	1.49277	1.6796	1.89917	2.3603	2.89675
3548.72	0.9362	1.49296	1.67923	1.89911	2.36039	2.89661
3546.66	0.93609	1.49286	1.67902	1.8991	2.36033	2.89663
3544.61	0.93598	1.49171	1.67938	1.89936	2.36059	2.89686
3542.55	0.93592	1.49105	1.67967	1.89951	2.36107	2.89689
3540.5	0.93591	1.49146	1.67951	1.89935	2.36129	2.89662
3538.45	0.93592	1.49199	1.67915	1.89914	2.36126	2.89629
3536.39	0.93591	1.49192	1.67895	1.89906	2.36135	2.89607
3534.34	0.93588	1.4917	1.67893	1.89902	2.36171	2.89588
3532.29	0.93584	1.49205	1.6788	1.89891	2.36211	2.89571
3530.23	0.93578	1.49248	1.67863	1.8988	2.36236	2.89565
3528.18	0.9357	1.49226	1.6787	1.89881	2.3626	2.89558
3526.13	0.93559	1.49167	1.67883	1.89887	2.36301	2.89539
3524.07	0.93553	1.49115	1.67887	1.89894	2.36356	2.89521
3522.02	0.93562	1.49079	1.67892	1.89902	2.36418	2.8952
3519.96	0.93572	1.49079	1.67887	1.89907	2.36471	2.89516
3517.91	0.93564	1.49098	1.67872	1.89904	2.36516	2.89492
3515.86	0.93548	1.49105	1.67857	1.89892	2.36561	2.8946
3513.8	0.93535	1.49117	1.67835	1.89874	2.36608	2.89432
3511.75	0.93532	1.49138	1.67814	1.89866	2.36657	2.89416
3509.7	0.93533	1.49123	1.67816	1.89877	2.36717	2.89413
3507.64	0.93527	1.49095	1.67828	1.89883	2.3679	2.8941
3505.59	0.93515	1.49113	1.67813	1.8986	2.36858	2.894
3503.54	0.9351	1.49102	1.67797	1.89841	2.36924	2.89395
3501.48	0.93514	1.49027	1.67815	1.89854	2.3701	2.894
3499.43	0.93514	1.48998	1.67829	1.89865	2.37093	2.89399
3497.37	0.93501	1.49021	1.67818	1.89857	2.37153	2.89389
3495.32	0.93486	1.49029	1.6781	1.8985	2.37212	2.89374
3493.27	0.93474	1.49029	1.67809	1.89843	2.37285	2.89354
3491.21	0.93462	1.49044	1.67805	1.89831	2.37355	2.8933
3489.16	0.93446	1.49056	1.67803	1.89827	2.37423	2.8931
3487.11	0.9343	1.49044	1.67807	1.89837	2.37502	2.89299
3485.05	0.93421	1.49037	1.67802	1.8984	2.37583	2.89284
3483	0.93411	1.49036	1.67791	1.89832	2.3766	2.89269
3480.95	0.93398	1.49001	1.67793	1.89837	2.37749	2.8926
3478.89	0.93391	1.48961	1.67798	1.89838	2.37837	2.89244
3476.84	0.93384	1.48959	1.67796	1.8982	2.37907	2.89217
3474.78	0.93364	1.48959	1.67793	1.89809	2.37976	2.89196
3472.73	0.93335	1.48933	1.67792	1.8981	2.38053	2.89185
3470.68	0.93307	1.48907	1.67784	1.89807	2.38129	2.89174
3468.62	0.9329	1.48894	1.67769	1.89799	2.38201	2.89162
3466.57	0.93279	1.48881	1.67754	1.89801	2.38275	2.89148
3464.52	0.93268	1.48869	1.67742	1.89802	2.38353	2.89131
3462.46	0.93256	1.48852	1.67736	1.89791	2.38428	2.89116
3460.41	0.93235	1.48821	1.67732	1.89784	2.38496	2.89098
3458.35	0.93203	1.48786	1.67723	1.8978	2.38565	2.89075
3456.3	0.93174	1.48748	1.67715	1.89763	2.38641	2.89054
3454.25	0.93147	1.48715	1.67705	1.89747	2.3872	2.89036
3452.19	0.93121	1.48696	1.67688	1.89739	2.38793	2.89015
3450.14	0.93095	1.48699	1.67665	1.89726	2.38851	2.88988
3448.09	0.93063	1.48695	1.67642	1.89714	2.38909	2.88966
3446.03	0.93027	1.48644	1.67629	1.89715	2.38981	2.88957
3443.98	0.92998	1.4859	1.67614	1.89711	2.39042	2.88939
3441.93	0.92974	1.48565	1.67604	1.897	2.39083	2.88907
3439.87	0.92954	1.48544	1.67605	1.89701	2.39136	2.88881
3437.82	0.92931	1.48516	1.67594	1.89709	2.39202	2.88856
3435.76	0.92899	1.48488	1.67577	1.89704	2.39257	2.8882
3433.71	0.92867	1.48469	1.6756	1.89683	2.39304	2.88787
3431.66	0.92838	1.4845	1.67536	1.89665	2.39352	2.88766
3429.6	0.92811	1.48417	1.6751	1.89662	2.39404	2.88743
3427.55	0.92775	1.48379	1.67478	1.89658	2.39457	2.88721
3425.5	0.9274	1.48343	1.67444	1.89648	2.39501	2.8871
3423.44	0.92709	1.48291	1.67412	1.89631	2.39531	2.88698
3421.39	0.92666	1.48208	1.67377	1.8961	2.39561	2.88675
3419.34	0.92612	1.48109	1.67336	1.89591	2.39598	2.88648
3417.28	0.92557	1.48029	1.6729	1.89572	2.39628	2.8862
3415.23	0.92511	1.47972	1.67246	1.89547	2.39643	2.88587
3413.17	0.92476	1.47923	1.67212	1.89529	2.39655	2.88555
3411.12	0.92443	1.47882	1.67183	1.89525	2.39677	2.88531
3409.07	0.92415	1.47865	1.67159	1.89528	2.397	2.88511
3407.01	0.92395	1.47878	1.67147	1.89525	2.3972	2.88491
3404.96	0.92385	1.47902	1.67148	1.89519	2.39735	2.88474
3402.91	0.92374	1.47906	1.67149	1.89518	2.39749	2.88456
3400.85	0.9235	1.47894	1.67146	1.89523	2.39759	2.88432
3398.8	0.92319	1.47895	1.67142	1.8953	2.39758	2.88401
3396.75	0.9229	1.47905	1.67139	1.8953	2.39749	2.88365
3394.69	0.92264	1.47917	1.67133	1.89529	2.39742	2.88331
3392.64	0.92247	1.47934	1.67128	1.89539	2.39748	2.8832
3390.58	0.92248	1.47965	1.6713	1.89556	2.39764	2.88339
3388.53	0.92268	1.48019	1.67137	1.89564	2.3978	2.88373
3386.48	0.92285	1.48071	1.67145	1.8956	2.39798	2.88404
3384.42	0.92285	1.48097	1.67143	1.89556	2.39824	2.88438
3382.37	0.92282	1.48114	1.67133	1.89561	2.39851	2.88476
3380.32	0.92291	1.48137	1.67126	1.89576	2.3987	2.88515
3378.26	0.92296	1.48159	1.67122	1.89591	2.39876	2.88542
3376.21	0.92292	1.48188	1.67119	1.89599	2.39874	2.88559
3374.16	0.92293	1.4823	1.67121	1.89601	2.39873	2.88579
3372.1	0.9231	1.48277	1.67128	1.89609	2.3987	2.88599
3370.05	0.92331	1.48325	1.6714	1.89623	2.39858	2.88615
3367.99	0.92345	1.48381	1.67153	1.89637	2.39842	2.88629
3365.94	0.92356	1.48445	1.67172	1.89645	2.39827	2.88644
3363.89	0.92364	1.48508	1.67184	1.89655	2.39805	2.88668
3361.83	0.92372	1.48558	1.67186	1.89671	2.3977	2.88692
3359.78	0.92378	1.48593	1.67189	1.89686	2.39731	2.88708
3357.73	0.92381	1.48621	1.67195	1.89698	2.39692	2.88723
3355.67	0.92383	1.48642	1.67195	1.89708	2.39645	2.88737
3353.62	0.92385	1.4865	1.67186	1.89711	2.39593	2.88744
3351.56	0.92383	1.48644	1.6717	1.89705	2.39538	2.88742
3349.51	0.92378	1.48644	1.67147	1.897	2.39482	2.88741
3347.46	0.92373	1.48662	1.67126	1.89704	2.39423	2.8875
3345.4	0.92365	1.48674	1.67116	1.89713	2.3936	2.88753
3343.35	0.92355	1.4867	1.67111	1.8972	2.39293	2.88744
3341.3	0.92346	1.48664	1.67095	1.8972	2.39223	2.88733
3339.24	0.9234	1.48667	1.67067	1.89714	2.39155	2.88722
3337.19	0.92334	1.48675	1.67045	1.8971	2.39082	2.88715
3335.14	0.92331	1.48683	1.67041	1.89707	2.39005	2.88714
3333.08	0.92336	1.48691	1.67042	1.89708	2.38928	2.88722
3331.03	0.92343	1.48705	1.67031	1.89711	2.38847	2.88732
3328.97	0.92347	1.48712	1.67008	1.89712	2.38766	2.88736
3326.92	0.92345	1.48702	1.66992	1.89715	2.38691	2.88732
3324.87	0.92341	1.48696	1.6699	1.89722	2.38621	2.88725
3322.81	0.92348	1.48712	1.66992	1.89725	2.38546	2.88732
3320.76	0.92367	1.48732	1.66985	1.89724	2.38462	2.88748
3318.71	0.92381	1.48742	1.66973	1.8973	2.38372	2.88762
3316.65	0.92383	1.48746	1.66964	1.8974	2.38281	2.8877
3314.6	0.92379	1.48747	1.66953	1.89747	2.38192	2.88772
3312.55	0.92374	1.48741	1.66939	1.89747	2.38101	2.88774
3310.49	0.92375	1.48728	1.6693	1.89743	2.38006	2.88775
3308.44	0.92382	1.48709	1.66925	1.89743	2.37913	2.88768
3306.38	0.92386	1.48694	1.66919	1.89747	2.37824	2.88759
3304.33	0.92389	1.48692	1.66897	1.8975	2.37744	2.88765
3302.28	0.92396	1.48704	1.66867	1.89746	2.37665	2.88785
3300.22	0.92405	1.48714	1.66853	1.8974	2.37577	2.88796
3298.17	0.92415	1.48717	1.66848	1.8974	2.37486	2.8879
3296.12	0.9242	1.48719	1.66842	1.89744	2.374	2.88785
3294.06	0.92424	1.48713	1.66839	1.8975	2.37312	2.88785
3292.01	0.92434	1.48696	1.6683	1.89751	2.37225	2.88791
3289.96	0.92438	1.48689	1.66816	1.89746	2.37144	2.88803
3287.9	0.92429	1.48687	1.66805	1.89744	2.37065	2.88817
3285.85	0.92427	1.48677	1.66797	1.89745	2.36981	2.88822
3283.79	0.92437	1.48671	1.66791	1.89743	2.36894	2.88817
3281.74	0.92454	1.48668	1.66786	1.89745	2.36808	2.88816
3279.69	0.92471	1.48658	1.66781	1.89754	2.36726	2.88815
3277.63	0.92478	1.48645	1.66773	1.89757	2.36648	2.88806
3275.58	0.92479	1.48627	1.66764	1.89758	2.36573	2.888
3273.53	0.92484	1.486	1.66761	1.89765	2.36495	2.88797
3271.47	0.92487	1.48584	1.66761	1.89773	2.36417	2.88791
3269.42	0.92481	1.48584	1.66754	1.89776	2.36341	2.88785
3267.36	0.92477	1.48581	1.66741	1.89767	2.36267	2.88779
3265.31	0.9248	1.48571	1.66732	1.89744	2.36197	2.88772
3263.26	0.92486	1.48556	1.66729	1.89727	2.36134	2.88767
3261.2	0.92491	1.48535	1.66723	1.8973	2.36073	2.88772
3259.15	0.92494	1.48513	1.66713	1.89739	2.36014	2.88779
3257.1	0.92495	1.48491	1.667	1.89739	2.35959	2.88775
3255.04	0.92493	1.48468	1.66694	1.8973	2.35903	2.88764
3252.99	0.92485	1.48445	1.66699	1.8972	2.35846	2.88753
3250.94	0.92476	1.48426	1.66703	1.89713	2.35788	2.88741
3248.88	0.92475	1.48409	1.66695	1.89713	2.35736	2.88726
3246.83	0.92476	1.48389	1.66685	1.89718	2.35694	2.88711
3244.77	0.92479	1.48355	1.66676	1.89721	2.3566	2.887
3242.72	0.92481	1.48321	1.66674	1.89719	2.35629	2.88692
3240.67	0.92479	1.48311	1.66673	1.89712	2.35598	2.88684
3238.61	0.92474	1.48304	1.66666	1.89702	2.35569	2.88678
3236.56	0.92466	1.4828	1.66655	1.897	2.35541	2.88667
3234.51	0.92456	1.48248	1.66643	1.89701	2.35507	2.88644
3232.45	0.9245	1.48215	1.66633	1.89694	2.3547	2.88625
3230.4	0.92444	1.48178	1.66624	1.89683	2.35443	2.88618
3228.35	0.92436	1.48145	1.66613	1.89679	2.35429	2.88618
3226.29	0.92427	1.48114	1.66605	1.89678	2.35418	2.88618
3224.24	0.92417	1.48085	1.66599	1.89677	2.35411	2.88605
3222.18	0.92399	1.48056	1.66584	1.89674	2.35407	2.88577
3220.13	0.92377	1.48017	1.66571	1.8967	2.354	2.88546
3218.08	0.9236	1.47971	1.6657	1.89664	2.35391	2.88522
3216.02	0.92347	1.47925	1.66569	1.89656	2.35387	2.88506
3213.97	0.92333	1.47876	1.66556	1.89643	2.35389	2.88494
3211.92	0.92316	1.47833	1.66538	1.89634	2.35399	2.88478
3209.86	0.9229	1.47793	1.6652	1.8963	2.35413	2.88453
3207.81	0.92263	1.47741	1.66509	1.89628	2.35423	2.88428
3205.76	0.92232	1.47691	1.66504	1.89617	2.35432	2.88404
3203.7	0.92197	1.47649	1.66492	1.89595	2.35443	2.88375
3201.65	0.92164	1.47597	1.6647	1.89577	2.35452	2.88342
3199.59	0.92135	1.47541	1.66445	1.89564	2.35457	2.88309
3197.54	0.92113	1.47491	1.66426	1.89551	2.35472	2.88276
3195.49	0.92089	1.47432	1.66411	1.89545	2.355	2.88243
3193.43	0.92056	1.47364	1.66391	1.89542	2.35532	2.88207
3191.38	0.92018	1.473	1.66363	1.89532	2.35565	2.88168
3189.33	0.91982	1.47241	1.66336	1.89517	2.35596	2.88134
3187.27	0.91947	1.47179	1.66315	1.89502	2.35623	2.88112
3185.22	0.91912	1.47118	1.66291	1.8949	2.35653	2.88098
3183.17	0.91876	1.47064	1.6626	1.89481	2.3569	2.8808
3181.11	0.91837	1.47014	1.66229	1.89472	2.35731	2.88048
3179.06	0.91796	1.46947	1.66204	1.8946	2.35771	2.88009
3177	0.9175	1.46864	1.66177	1.89444	2.3581	2.87972
3174.95	0.917	1.4679	1.66152	1.89425	2.35858	2.87934
3172.9	0.91655	1.46728	1.66125	1.89409	2.35914	2.87898
3170.84	0.91617	1.46661	1.66093	1.89393	2.35972	2.87864
3168.79	0.91579	1.46584	1.66061	1.89376	2.36024	2.8783
3166.74	0.9153	1.46502	1.66021	1.89361	2.36075	2.87795
3164.68	0.91469	1.46413	1.65976	1.89346	2.36129	2.87758
3162.63	0.91404	1.46316	1.65935	1.89332	2.36182	2.87715
3160.57	0.91347	1.46227	1.65898	1.89317	2.36233	2.87664
3158.52	0.913	1.46149	1.6586	1.89298	2.36286	2.8761
3156.47	0.9125	1.46072	1.6582	1.89278	2.36342	2.87562
3154.41	0.91198	1.45996	1.6578	1.89258	2.36395	2.87518
3152.36	0.9115	1.45923	1.65749	1.89242	2.36449	2.87479
3150.31	0.91104	1.45855	1.65726	1.8923	2.36507	2.87448
3148.25	0.91051	1.45785	1.65694	1.89218	2.36568	2.87414
3146.2	0.90989	1.45714	1.65653	1.89203	2.36628	2.87366
3144.15	0.90923	1.45644	1.65612	1.8919	2.36686	2.87323
3142.09	0.90863	1.45569	1.6557	1.89177	2.36739	2.87289
3140.04	0.90807	1.45489	1.65532	1.89164	2.36792	2.87254
3137.98	0.90754	1.45416	1.65496	1.89147	2.36851	2.87215
3135.93	0.90705	1.45341	1.6545	1.89125	2.36903	2.87176
3133.88	0.90659	1.45251	1.65396	1.89103	2.3695	2.87133
3131.82	0.9061	1.45151	1.65346	1.89087	2.37004	2.87092
3129.77	0.90558	1.4506	1.65293	1.89071	2.37063	2.87058
3127.72	0.90506	1.44976	1.65235	1.89052	2.37122	2.87024
3125.66	0.90448	1.44886	1.65177	1.89026	2.37177	2.86984
3123.61	0.9038	1.44781	1.65123	1.89	2.37221	2.86934
3121.56	0.90309	1.44656	1.65062	1.8898	2.37251	2.86877
3119.5	0.90236	1.44518	1.64981	1.88956	2.37269	2.86819
3117.45	0.90156	1.44377	1.64892	1.88926	2.37283	2.86761
3115.39	0.90068	1.44229	1.64817	1.88892	2.37301	2.86693
3113.34	0.89971	1.44072	1.64743	1.88856	2.3732	2.86613
3111.29	0.89875	1.43912	1.64653	1.88823	2.37326	2.86524
3109.23	0.8978	1.43742	1.64554	1.88791	2.37318	2.86428
3107.18	0.89681	1.43553	1.6445	1.88748	2.37302	2.86319
3105.13	0.89568	1.43343	1.64338	1.88691	2.37273	2.86201
3103.07	0.89445	1.43113	1.64218	1.88635	2.37235	2.86077
3101.02	0.89322	1.42867	1.64094	1.8858	2.37193	2.85941
3098.97	0.89197	1.42613	1.63962	1.88518	2.37145	2.85797
3096.91	0.89059	1.42341	1.63821	1.88453	2.37088	2.85654
3094.86	0.88903	1.42041	1.63671	1.88394	2.37025	2.85508
3092.8	0.88742	1.41716	1.635	1.88329	2.36952	2.85345
3090.75	0.88582	1.41376	1.6331	1.88248	2.36864	2.85171
3088.7	0.88418	1.41018	1.63119	1.88159	2.36762	2.84993
3086.64	0.88244	1.40638	1.62924	1.8807	2.36648	2.8481
3084.59	0.88057	1.40242	1.62716	1.87973	2.36524	2.84621
3082.54	0.87853	1.39821	1.62501	1.8786	2.36381	2.84421
3080.48	0.87633	1.39368	1.6227	1.87744	2.36216	2.84197
3078.43	0.874	1.3889	1.62019	1.87628	2.36033	2.83942
3076.38	0.87157	1.38389	1.61756	1.87503	2.3583	2.83671
3074.32	0.86906	1.37857	1.61478	1.87368	2.35602	2.83385
3072.27	0.86641	1.37291	1.6118	1.87224	2.35356	2.83078
3070.21	0.86353	1.36687	1.60862	1.87068	2.35092	2.82746
3068.16	0.86038	1.36034	1.60525	1.86896	2.34792	2.82391
3066.11	0.85698	1.35322	1.60162	1.86712	2.34456	2.82013
3064.05	0.85338	1.34557	1.59762	1.86514	2.34088	2.81597
3062	0.84946	1.33738	1.59327	1.86298	2.33678	2.8114
3059.95	0.84512	1.32855	1.58867	1.86064	2.33218	2.80645
3057.89	0.84036	1.31893	1.58367	1.85803	2.32704	2.80099
3055.84	0.83521	1.30842	1.57812	1.85508	2.32141	2.79485
3053.78	0.82952	1.29692	1.57208	1.85181	2.31526	2.78798
3051.73	0.82311	1.28432	1.56548	1.84824	2.30845	2.78033
3049.68	0.81588	1.27047	1.55811	1.84434	2.30089	2.77172
3047.62	0.80783	1.25522	1.54999	1.83998	2.29257	2.76199
3045.57	0.79891	1.2385	1.54108	1.83505	2.28342	2.7511
3043.52	0.78897	1.22026	1.53129	1.82958	2.27339	2.73904
3041.46	0.77795	1.20049	1.52056	1.82354	2.26257	2.72572
3039.41	0.76576	1.17908	1.50879	1.81685	2.25096	2.71096
3037.36	0.75222	1.15574	1.4958	1.80945	2.2385	2.69457
3035.3	0.73701	1.13008	1.48135	1.80115	2.22526	2.6763
3033.25	0.71968	1.10167	1.46507	1.79162	2.21122	2.65567
3031.19	0.6999	1.07037	1.44683	1.78062	2.19641	2.63235
3029.14	0.67854	1.03765	1.42731	1.76861	2.18139	2.60759
3027.09	0.65864	1.00772	1.40877	1.7572	2.16751	2.58538
3025.03	0.64523	0.98719	1.3952	1.74894	2.15698	2.57191
3022.98	0.64297	0.98214	1.39059	1.74627	2.15187	2.57256
3020.93	0.65264	0.99366	1.39585	1.74978	2.1529	2.58772
3018.87	0.67023	1.01673	1.4081	1.7577	2.15967	2.61202
3016.82	0.69031	1.04459	1.42342	1.76742	2.1718	2.63862
3014.77	0.70989	1.07353	1.43976	1.77754	2.18911	2.66371
3012.71	0.7286	1.10313	1.45693	1.7879	2.21007	2.68658
3010.66	0.7466	1.13374	1.47491	1.79841	2.23154	2.70726
3008.6	0.76373	1.16497	1.49323	1.8088	2.25044	2.72552
3006.55	0.77938	1.19522	1.51086	1.81856	2.2651	2.74095
3004.5	0.79234	1.22131	1.52588	1.82678	2.27514	2.75281
3002.44	0.80124	1.23982	1.53651	1.83253	2.28085	2.76029
3000.39	0.80559	1.24931	1.5422	1.83553	2.28268	2.76305
2998.34	0.80566	1.25037	1.54338	1.83606	2.28105	2.7612
2996.28	0.80171	1.24401	1.54063	1.8344	2.27629	2.75482
2994.23	0.79378	1.23075	1.53427	1.83067	2.2685	2.74371
2992.18	0.78175	1.21074	1.52436	1.82482	2.25762	2.72747
2990.12	0.76574	1.1844	1.5109	1.81682	2.24396	2.70645
2988.07	0.74717	1.15356	1.49436	1.80712	2.22879	2.68348
2986.01	0.72912	1.12233	1.47638	1.79687	2.21428	2.66368
2983.96	0.71534	1.09654	1.46012	1.78788	2.20275	2.65158
2981.91	0.70878	1.08185	1.44951	1.7822	2.19606	2.64908
2979.85	0.71062	1.08117	1.44709	1.78112	2.1955	2.65571
2977.8	0.71985	1.09361	1.45282	1.7846	2.20147	2.66948
2975.75	0.73405	1.11599	1.46486	1.79158	2.21289	2.68751
2973.69	0.75075	1.1446	1.48088	1.80058	2.22746	2.70707
2971.64	0.76803	1.17578	1.49853	1.81029	2.24268	2.72618
2969.58	0.78452	1.20651	1.51584	1.81969	2.25693	2.74383
2967.53	0.79945	1.23496	1.53167	1.82813	2.2696	2.75968
2965.48	0.81268	1.26046	1.54571	1.8355	2.28064	2.77369
2963.42	0.82445	1.28334	1.55818	1.842	2.29041	2.78604
2961.37	0.83519	1.30459	1.56952	1.84796	2.29946	2.79722
2959.32	0.84536	1.32505	1.58017	1.8537	2.30817	2.80791
2957.26	0.85514	1.345	1.59042	1.8593	2.31655	2.81839
2955.21	0.86445	1.36416	1.60025	1.86468	2.32439	2.82846
2953.16	0.87304	1.38182	1.60923	1.86966	2.33131	2.83766
2951.1	0.88044	1.39708	1.61685	1.87391	2.33698	2.8455
2949.05	0.88621	1.40924	1.62283	1.87726	2.34123	2.85166
2946.99	0.89042	1.41824	1.62724	1.87975	2.34409	2.85617
2944.94	0.89341	1.42474	1.63045	1.88151	2.34587	2.85935
2942.89	0.89561	1.42954	1.63285	1.88273	2.34698	2.86161
2940.83	0.89741	1.43326	1.63478	1.88363	2.34771	2.86326
2938.78	0.8989	1.43627	1.63632	1.88429	2.34813	2.86442
2936.73	0.90005	1.43875	1.63755	1.88472	2.34833	2.86525
2934.67	0.90098	1.4408	1.63858	1.88491	2.34852	2.86582
2932.62	0.90174	1.44254	1.63952	1.8849	2.34871	2.86615
2930.57	0.90237	1.4441	1.64041	1.88468	2.34878	2.86626
2928.51	0.90293	1.44549	1.64123	1.88418	2.34875	2.86623
2926.46	0.90335	1.44664	1.6419	1.88336	2.34864	2.86613
2924.4	0.90353	1.44753	1.6423	1.8822	2.34844	2.86595
2922.35	0.90339	1.44814	1.64235	1.88066	2.34812	2.8657
2920.3	0.90305	1.44854	1.64219	1.87893	2.34771	2.86553
2918.24	0.90285	1.44908	1.64219	1.87755	2.34732	2.86574
2916.19	0.90326	1.45045	1.64272	1.87738	2.34712	2.86667
2914.14	0.90463	1.45299	1.64411	1.87899	2.3473	2.86851
2912.08	0.90664	1.45612	1.64617	1.8818	2.34774	2.87086
2910.03	0.90847	1.45892	1.6482	1.88458	2.34809	2.87298
2907.98	0.90974	1.46102	1.64974	1.88659	2.34821	2.87452
2905.92	0.9105	1.46249	1.65077	1.88782	2.34815	2.87553
2903.87	0.9109	1.46347	1.65149	1.88859	2.34797	2.87624
2901.81	0.91117	1.46418	1.65201	1.88921	2.3478	2.87681
2899.76	0.91138	1.46476	1.65231	1.88976	2.34771	2.87725
2897.71	0.91144	1.46519	1.65246	1.8902	2.34766	2.87753
2895.65	0.91136	1.46547	1.65261	1.89058	2.34761	2.87774
2893.6	0.91127	1.46562	1.65279	1.89093	2.34756	2.8779
2891.55	0.91113	1.46557	1.65285	1.89118	2.34739	2.87801
2889.49	0.91088	1.46527	1.65274	1.89126	2.34715	2.87803
2887.44	0.91044	1.4647	1.6525	1.89123	2.34689	2.87783
2885.39	0.90982	1.46387	1.65215	1.89118	2.34653	2.87744
2883.33	0.90911	1.46285	1.65166	1.89116	2.34605	2.87694
2881.28	0.90851	1.46187	1.65119	1.89117	2.34562	2.87643
2879.22	0.90812	1.46123	1.65091	1.89123	2.34543	2.87607
2877.17	0.90787	1.46109	1.65086	1.89131	2.34548	2.87597
2875.12	0.9077	1.46141	1.65098	1.89143	2.34578	2.87613
2873.06	0.9078	1.46226	1.65133	1.89174	2.34637	2.87658
2871.01	0.90823	1.46349	1.65195	1.89228	2.34723	2.87725
2868.96	0.90859	1.46463	1.65253	1.89276	2.34812	2.87782
2866.9	0.90857	1.46538	1.65289	1.89299	2.34891	2.87815
2864.85	0.90832	1.46581	1.65307	1.89303	2.3496	2.87832
2862.79	0.9081	1.466	1.65317	1.89291	2.35017	2.87836
2860.74	0.90791	1.46603	1.65319	1.89262	2.35071	2.87817
2858.69	0.9077	1.46596	1.65318	1.8922	2.35132	2.87778
2856.63	0.90735	1.4657	1.65299	1.89158	2.35197	2.87719
2854.58	0.90662	1.46508	1.65241	1.89042	2.35251	2.87631
2852.53	0.90538	1.4639	1.65136	1.88855	2.35286	2.87523
2850.47	0.9041	1.46251	1.65021	1.88657	2.35311	2.87431
2848.42	0.90361	1.46205	1.6498	1.88593	2.35357	2.87429
2846.37	0.90418	1.4631	1.65055	1.88735	2.35443	2.87547
2844.31	0.90518	1.46476	1.65177	1.88972	2.35547	2.87708
2842.26	0.90587	1.46595	1.65263	1.89159	2.35642	2.87825
2840.2	0.90602	1.4665	1.65297	1.89263	2.35722	2.87888
2838.15	0.90591	1.46674	1.65307	1.89327	2.35805	2.8792
2836.1	0.90578	1.46684	1.65322	1.89379	2.35893	2.87945
2834.04	0.90561	1.46677	1.65334	1.89416	2.35975	2.87966
2831.99	0.90541	1.46658	1.65333	1.89439	2.36054	2.87975
2829.94	0.90512	1.46635	1.65324	1.89455	2.3613	2.8797
2827.88	0.90471	1.4661	1.65304	1.89465	2.36204	2.87969
2825.83	0.9043	1.46588	1.65272	1.89468	2.36281	2.87975
2823.78	0.90403	1.46573	1.65246	1.89471	2.36366	2.87973
2821.72	0.90387	1.46575	1.65239	1.89485	2.36462	2.87971
2819.67	0.90376	1.46597	1.65237	1.89498	2.36566	2.87982
2817.61	0.90369	1.46628	1.65234	1.89506	2.36676	2.88004
2815.56	0.90366	1.46663	1.65231	1.8951	2.36792	2.88035
2813.51	0.90362	1.46695	1.65225	1.89515	2.36907	2.88067
2811.45	0.90351	1.4671	1.65216	1.89518	2.37013	2.88094
2809.4	0.90338	1.4672	1.65205	1.89526	2.37128	2.88124
2807.35	0.90334	1.46737	1.65194	1.89538	2.37256	2.88155
2805.29	0.90333	1.46744	1.65179	1.89544	2.37381	2.88173
2803.24	0.90325	1.46737	1.65164	1.89541	2.37496	2.88184
2801.19	0.90305	1.46722	1.65142	1.89531	2.37601	2.88192
2799.13	0.90278	1.46704	1.65112	1.89522	2.37699	2.88193
2797.08	0.90255	1.46693	1.65091	1.89521	2.37798	2.88189
2795.02	0.90242	1.46683	1.65076	1.89522	2.37893	2.88184
2792.97	0.90223	1.46658	1.65051	1.89517	2.37974	2.88171
2790.92	0.90193	1.46616	1.65016	1.89505	2.38046	2.88149
2788.86	0.90164	1.46575	1.64983	1.89492	2.38126	2.88127
2786.81	0.9014	1.46545	1.64958	1.89488	2.38208	2.88101
2784.76	0.90107	1.46505	1.64931	1.89488	2.38278	2.88061
2782.7	0.90067	1.46449	1.64895	1.89485	2.38335	2.88011
2780.65	0.9003	1.4639	1.64851	1.89475	2.38385	2.87954
2778.6	0.89997	1.46331	1.64811	1.89455	2.38427	2.87901
2776.54	0.89958	1.46271	1.64778	1.89429	2.3846	2.8786
2774.49	0.89925	1.46219	1.64746	1.89415	2.38503	2.87835
2772.43	0.89914	1.46179	1.64706	1.89419	2.38559	2.8782
2770.38	0.89913	1.46146	1.64662	1.89422	2.38615	2.87805
2768.33	0.89907	1.4611	1.64623	1.8941	2.38675	2.8779
2766.27	0.89896	1.46066	1.64587	1.8939	2.3874	2.87782
2764.22	0.89883	1.46015	1.64551	1.89374	2.38807	2.87785
2762.17	0.8987	1.45969	1.64516	1.89369	2.38876	2.87797
2760.11	0.89865	1.45935	1.64484	1.89361	2.38945	2.8781
2758.06	0.89872	1.45909	1.64457	1.89344	2.39014	2.87824
2756	0.8989	1.45903	1.64442	1.89331	2.39082	2.87839
2753.95	0.89917	1.45924	1.64437	1.89329	2.39149	2.87861
2751.9	0.89948	1.45959	1.64437	1.89336	2.39217	2.87892
2749.84	0.89985	1.46006	1.64443	1.89345	2.39286	2.87923
2747.79	0.90032	1.46083	1.64471	1.89357	2.39359	2.87951
2745.74	0.90093	1.46194	1.64526	1.89381	2.3944	2.87994
2743.68	0.90164	1.46325	1.64595	1.89415	2.39528	2.88054
2741.63	0.90234	1.46468	1.64661	1.89449	2.3962	2.88116
2739.58	0.90299	1.46611	1.64716	1.8948	2.39708	2.88168
2737.52	0.90363	1.4673	1.64767	1.89509	2.39791	2.88209
2735.47	0.9042	1.46817	1.64811	1.89534	2.39867	2.88243
2733.41	0.90463	1.46877	1.64841	1.89548	2.39931	2.88264
2731.36	0.90493	1.46912	1.64858	1.89548	2.39972	2.88268
2729.31	0.90513	1.46923	1.64862	1.89542	2.39992	2.88259
2727.25	0.90525	1.46913	1.64853	1.89534	2.39998	2.88239
2725.2	0.90534	1.4689	1.64841	1.89525	2.4	2.88218
2723.15	0.90545	1.46862	1.64828	1.89522	2.39997	2.88193
2721.09	0.90554	1.46834	1.64819	1.89523	2.39983	2.88164
2719.04	0.9056	1.46805	1.64816	1.89521	2.39964	2.8814
2716.99	0.90569	1.46769	1.6481	1.89515	2.3994	2.88126
2714.93	0.9058	1.46736	1.64796	1.89504	2.39914	2.88119
2712.88	0.9059	1.4671	1.64782	1.89493	2.39888	2.88116
2710.82	0.90601	1.46689	1.64776	1.89487	2.39861	2.88117
2708.77	0.90624	1.46677	1.64775	1.89486	2.39834	2.88124
2706.72	0.90657	1.46674	1.64779	1.89487	2.39802	2.8813
2704.66	0.90696	1.4667	1.64783	1.8949	2.39765	2.88138
2702.61	0.90733	1.46662	1.6478	1.89489	2.39727	2.88156
2700.56	0.90762	1.46661	1.64776	1.89486	2.3969	2.88172
2698.5	0.90789	1.46663	1.64778	1.89487	2.39655	2.88177
2696.45	0.90819	1.46663	1.64782	1.89486	2.39618	2.88178
2694.4	0.90845	1.46662	1.64786	1.89478	2.39571	2.88183
2692.34	0.90869	1.46663	1.64795	1.89474	2.39517	2.88191
2690.29	0.90894	1.46664	1.64807	1.89476	2.39462	2.88201
2688.23	0.90921	1.46662	1.64818	1.89479	2.39405	2.88208
2686.18	0.90947	1.46659	1.64828	1.89479	2.3934	2.88206
2684.13	0.90968	1.46653	1.64838	1.89478	2.39267	2.88198
2682.07	0.90981	1.46642	1.6484	1.89474	2.39188	2.88185
2680.02	0.90992	1.46634	1.6484	1.89469	2.39107	2.88178
2677.97	0.9101	1.4664	1.6485	1.89469	2.39033	2.88182
2675.91	0.91032	1.46654	1.64869	1.89469	2.38959	2.88192
2673.86	0.91053	1.46663	1.64888	1.89463	2.38875	2.88199
2671.81	0.91074	1.46662	1.64904	1.89459	2.38791	2.88203
2669.75	0.91096	1.46661	1.64919	1.89461	2.38708	2.88208
2667.7	0.91119	1.46668	1.64937	1.89461	2.38623	2.88214
2665.64	0.91141	1.4668	1.64953	1.89458	2.38533	2.88212
2663.59	0.91155	1.46689	1.64969	1.89456	2.38432	2.88198
2661.54	0.91164	1.46696	1.64987	1.89458	2.38323	2.88179
2659.48	0.91174	1.46702	1.65003	1.89464	2.38214	2.88161
2657.43	0.91179	1.467	1.65013	1.89469	2.38101	2.88145
2655.38	0.91174	1.46687	1.6502	1.8947	2.3798	2.88129
2653.32	0.91167	1.46666	1.6503	1.89469	2.37857	2.88103
2651.27	0.9116	1.46636	1.65042	1.89461	2.37732	2.88062
2649.21	0.91148	1.46604	1.65044	1.89448	2.37604	2.88015
2647.16	0.91125	1.46569	1.65034	1.89436	2.37476	2.87972
2645.11	0.91099	1.46522	1.65024	1.89423	2.37346	2.87933
2643.05	0.91075	1.46473	1.65019	1.89406	2.37212	2.87892
2641	0.91052	1.46432	1.65016	1.89395	2.37076	2.87846
2638.95	0.91024	1.46393	1.65016	1.89389	2.36943	2.87798
2636.89	0.90995	1.46351	1.65014	1.89382	2.36815	2.87763
2634.84	0.90971	1.4631	1.65009	1.89376	2.36692	2.87742
2632.79	0.9095	1.46277	1.65008	1.89375	2.36576	2.87726
2630.73	0.90932	1.46257	1.65011	1.89369	2.36467	2.87713
2628.68	0.90918	1.46246	1.65015	1.89358	2.36363	2.87708
2626.62	0.90908	1.46238	1.6502	1.89354	2.36266	2.87712
2624.57	0.90905	1.46238	1.6503	1.89358	2.36171	2.87719
2622.52	0.90907	1.46249	1.65042	1.8936	2.36079	2.87731
2620.46	0.90904	1.46266	1.65056	1.8936	2.3599	2.87751
2618.41	0.90899	1.46287	1.65077	1.89367	2.35905	2.87776
2616.36	0.90898	1.46318	1.65102	1.8938	2.35825	2.87799
2614.3	0.90903	1.46365	1.65129	1.89393	2.35749	2.87822
2612.25	0.90917	1.46421	1.65157	1.89405	2.35677	2.8785
2610.2	0.90931	1.4648	1.65189	1.89419	2.35611	2.87876
2608.14	0.90939	1.46535	1.65224	1.89435	2.35549	2.87903
2606.09	0.9094	1.46584	1.65259	1.89452	2.35489	2.87939
2604.03	0.90941	1.46627	1.65287	1.89466	2.35426	2.87985
2601.98	0.90944	1.46667	1.65308	1.89479	2.35362	2.88029
2599.93	0.90945	1.46708	1.65326	1.89493	2.35301	2.88061
2597.87	0.90945	1.46743	1.65341	1.89501	2.35244	2.88083
2595.82	0.90943	1.46769	1.65356	1.89506	2.35188	2.8811
2593.77	0.90935	1.46787	1.6537	1.89513	2.35137	2.88143
2591.71	0.90921	1.468	1.6538	1.8952	2.3509	2.8817
2589.66	0.90902	1.46808	1.65388	1.89522	2.35039	2.88183
2587.61	0.90876	1.46812	1.65391	1.89525	2.34984	2.88188
2585.55	0.90848	1.46817	1.65387	1.89529	2.34931	2.88193
2583.5	0.90819	1.46824	1.65383	1.89531	2.34883	2.88199
2581.44	0.9079	1.46824	1.65382	1.8953	2.34836	2.88198
2579.39	0.90759	1.4681	1.65383	1.89529	2.34788	2.88192
2577.34	0.90725	1.46795	1.65375	1.89527	2.34745	2.88185
2575.28	0.90688	1.4679	1.65365	1.89526	2.34714	2.88181
2573.23	0.90655	1.46787	1.65361	1.8953	2.34687	2.88181
2571.18	0.90626	1.46778	1.65358	1.89534	2.34656	2.88183
2569.12	0.90596	1.46773	1.65351	1.89533	2.34625	2.88182
2567.07	0.90561	1.46776	1.65345	1.89532	2.34597	2.8818
2565.01	0.90525	1.4678	1.65335	1.89532	2.34573	2.88179
2562.96	0.90486	1.46781	1.65317	1.89528	2.34551	2.88169
2560.91	0.90439	1.46771	1.65302	1.89525	2.34529	2.88146
2558.85	0.90393	1.46748	1.65297	1.89527	2.34507	2.88115
2556.8	0.90357	1.46727	1.6529	1.89528	2.34488	2.88087
2554.75	0.90326	1.4671	1.65273	1.89525	2.34472	2.88068
2552.69	0.90288	1.46688	1.6525	1.89521	2.34461	2.88059
2550.64	0.90242	1.46665	1.65221	1.89515	2.34462	2.88055
2548.59	0.90195	1.46648	1.65193	1.8951	2.3447	2.88054
2546.53	0.90157	1.46634	1.65168	1.89509	2.34476	2.8806
2544.48	0.90127	1.46615	1.65144	1.89505	2.34489	2.88067
2542.42	0.90097	1.46586	1.65118	1.89494	2.34511	2.88068
2540.37	0.90057	1.46549	1.65083	1.89484	2.34535	2.88061
2538.32	0.90011	1.46509	1.65042	1.89474	2.3456	2.88051
2536.26	0.89962	1.46462	1.65001	1.89459	2.34587	2.88042
2534.21	0.89915	1.46408	1.64953	1.89446	2.34612	2.8803
2532.16	0.89873	1.46348	1.64901	1.89433	2.34636	2.88012
2530.1	0.89831	1.46281	1.64852	1.89417	2.3466	2.87989
2528.05	0.89783	1.46206	1.648	1.89396	2.34685	2.87962
2526	0.89731	1.46127	1.64739	1.89372	2.34714	2.87936
2523.94	0.8968	1.46044	1.64677	1.89349	2.34745	2.87912
2521.89	0.89632	1.45953	1.64619	1.89329	2.34774	2.87884
2519.83	0.89589	1.4586	1.64559	1.89314	2.34802	2.87859
2517.78	0.89544	1.45776	1.64494	1.89297	2.34826	2.87839
2515.73	0.89497	1.45695	1.64431	1.89273	2.3485	2.8782
2513.67	0.89451	1.4562	1.6438	1.89251	2.34889	2.87802
2511.62	0.89412	1.4555	1.64337	1.89237	2.34941	2.87781
2509.57	0.89382	1.45479	1.64294	1.89224	2.34998	2.87759
2507.51	0.89356	1.45412	1.64243	1.89209	2.35061	2.87742
2505.46	0.89327	1.45358	1.64191	1.89197	2.3513	2.87733
2503.41	0.89303	1.45312	1.64146	1.8919	2.35205	2.87728
2501.35	0.89287	1.45269	1.64103	1.89185	2.35287	2.87718
2499.3	0.89271	1.45223	1.6406	1.89175	2.35374	2.87707
2497.24	0.89252	1.45165	1.64016	1.89158	2.3546	2.87695
2495.19	0.8923	1.45092	1.6397	1.89139	2.35541	2.87677
2493.14	0.892	1.45012	1.6392	1.89126	2.35621	2.87647
2491.08	0.89165	1.44937	1.6387	1.89116	2.35698	2.87617
2489.03	0.89139	1.44874	1.63823	1.891	2.3577	2.87596
2486.98	0.89128	1.44826	1.63782	1.89079	2.35843	2.87581
2484.92	0.89132	1.44792	1.63755	1.89069	2.35922	2.87566
2482.87	0.89148	1.4478	1.63745	1.89075	2.36012	2.87559
2480.82	0.89168	1.448	1.63748	1.89087	2.36114	2.87566
2478.76	0.89194	1.44852	1.63761	1.89097	2.36223	2.8758
2476.71	0.89229	1.44925	1.63785	1.89115	2.36342	2.876
2474.65	0.89277	1.45012	1.63825	1.89145	2.36476	2.87632
2472.6	0.89338	1.45117	1.63878	1.89177	2.3662	2.87671
2470.55	0.89408	1.45239	1.63935	1.89206	2.36767	2.87708
2468.49	0.89477	1.45361	1.63986	1.89239	2.36916	2.87741
2466.44	0.89544	1.45473	1.64033	1.89275	2.37066	2.87773
2464.39	0.89607	1.4558	1.64084	1.89307	2.37223	2.87802
2462.33	0.89662	1.45682	1.6413	1.89332	2.37379	2.87826
2460.28	0.89708	1.45768	1.64166	1.89352	2.37521	2.87846
2458.22	0.89756	1.45838	1.642	1.89377	2.37658	2.87861
2456.17	0.89809	1.45899	1.64235	1.89406	2.37796	2.87872
2454.12	0.89862	1.45962	1.64267	1.89432	2.37926	2.87888
2452.06	0.89913	1.46026	1.64298	1.8945	2.38045	2.87903
2450.01	0.8996	1.46084	1.64327	1.89462	2.38161	2.87911
2447.96	0.90007	1.46141	1.64347	1.89474	2.38277	2.87923
2445.9	0.90057	1.46194	1.64361	1.89486	2.38389	2.87944
2443.85	0.90114	1.46234	1.6438	1.89495	2.38499	2.87965
2441.8	0.90174	1.46267	1.64404	1.89509	2.38604	2.87981
2439.74	0.90223	1.46301	1.64431	1.89526	2.38703	2.87994
2437.69	0.90264	1.46334	1.6445	1.89539	2.388	2.88006
2435.63	0.90307	1.46366	1.64459	1.89548	2.38892	2.88018
2433.58	0.90349	1.46389	1.64468	1.89554	2.38972	2.88025
2431.53	0.90385	1.46405	1.64484	1.89554	2.3905	2.88029
2429.47	0.90422	1.46423	1.64501	1.89552	2.39135	2.8803
2427.42	0.90463	1.46441	1.64515	1.89555	2.39219	2.8803
2425.37	0.90504	1.46459	1.64527	1.8956	2.39293	2.8803
2423.31	0.9054	1.46477	1.64539	1.89566	2.39363	2.88027
2421.26	0.90578	1.46493	1.64548	1.89576	2.39432	2.88026
2419.21	0.9062	1.46506	1.64558	1.89589	2.39497	2.88034
2417.15	0.9066	1.46522	1.64575	1.89598	2.39556	2.88049
2415.1	0.907	1.46541	1.64595	1.896	2.39611	2.88061
2413.04	0.90742	1.46556	1.64613	1.89601	2.39662	2.88067
2410.99	0.90781	1.46575	1.64635	1.89605	2.3971	2.88069
2408.94	0.90816	1.46595	1.6466	1.89612	2.3975	2.88066
2406.88	0.90855	1.46609	1.64683	1.89621	2.39784	2.88066
2404.83	0.90899	1.4662	1.64704	1.8963	2.39822	2.88073
2402.78	0.90937	1.46636	1.64723	1.89639	2.39863	2.88087
2400.72	0.90971	1.4666	1.64742	1.89644	2.39903	2.88101
2398.67	0.9101	1.46688	1.64766	1.89648	2.39938	2.8811
2396.62	0.91053	1.46714	1.6479	1.89653	2.39963	2.88121
2394.56	0.91096	1.46736	1.64809	1.8966	2.39983	2.88139
2392.51	0.91134	1.46759	1.64828	1.89667	2.39997	2.88158
2390.45	0.91166	1.46789	1.64847	1.89676	2.4	2.88171
2388.4	0.91198	1.46818	1.64868	1.89687	2.39996	2.88176
2386.35	0.91233	1.46843	1.64891	1.89694	2.39985	2.88176
2384.29	0.91267	1.46882	1.64914	1.8969	2.39966	2.88183
2382.24	0.91294	1.46945	1.64929	1.89687	2.39935	2.88199
2380.19	0.91319	1.47027	1.64935	1.89691	2.39892	2.88219
2378.13	0.91345	1.47106	1.64953	1.89691	2.39844	2.88244
2376.08	0.91376	1.47162	1.64991	1.8969	2.39799	2.88282
2374.03	0.91407	1.47201	1.65034	1.89702	2.39756	2.8833
2371.97	0.91439	1.47229	1.65079	1.89723	2.39715	2.88379
2369.92	0.91472	1.47243	1.65122	1.89737	2.39679	2.88424
2367.86	0.915	1.47239	1.65157	1.89747	2.39646	2.88459
2365.81	0.91511	1.47213	1.65196	1.89763	2.39621	2.88497
2363.76	0.91511	1.47155	1.65247	1.89773	2.39599	2.88547
2361.7	0.91513	1.4708	1.65295	1.89776	2.39551	2.88582
2359.65	0.91521	1.47009	1.65328	1.89794	2.39489	2.8858
2357.6	0.9152	1.46924	1.65346	1.89814	2.39442	2.8856
2355.54	0.91501	1.46804	1.65359	1.89816	2.39401	2.88525
2353.49	0.91464	1.46657	1.65373	1.89811	2.39356	2.88467
2351.43	0.91416	1.46583	1.65362	1.89796	2.39272	2.88382
2349.38	0.91377	1.467	1.65296	1.89746	2.391	2.88297
2347.33	0.9135	1.46903	1.65208	1.89682	2.38865	2.88251
2345.27	0.91318	1.46943	1.65169	1.89652	2.38681	2.88248
2343.22	0.91282	1.46789	1.65181	1.89665	2.38611	2.88248
2341.17	0.9125	1.46635	1.65195	1.89676	2.38559	2.88232
2339.11	0.91206	1.46527	1.65196	1.89665	2.38465	2.88204
2337.06	0.91145	1.46433	1.65179	1.89641	2.38338	2.88165
2335.01	0.91075	1.46337	1.65136	1.89618	2.38188	2.88106
2332.95	0.90988	1.46202	1.65078	1.89591	2.38023	2.88028
2330.9	0.90881	1.46002	1.65021	1.89549	2.3785	2.87932
2328.84	0.9077	1.45778	1.64955	1.89497	2.37668	2.87817
2326.79	0.90657	1.45566	1.6486	1.8944	2.37471	2.87678
2324.74	0.90525	1.4534	1.64746	1.89381	2.37264	2.87522
2322.68	0.90367	1.45065	1.64632	1.89316	2.3705	2.87358
2320.63	0.90199	1.44754	1.64514	1.89242	2.36829	2.87176
2318.58	0.90032	1.44446	1.64387	1.89168	2.36602	2.86975
2316.52	0.89864	1.44158	1.64251	1.89094	2.36366	2.86777
2314.47	0.89694	1.43868	1.641	1.89015	2.36128	2.86597
2312.42	0.89519	1.43552	1.63937	1.88934	2.35897	2.86434
2310.36	0.89341	1.43226	1.6378	1.88852	2.35673	2.86286
2308.31	0.89167	1.42931	1.63637	1.88772	2.35452	2.86145
2306.25	0.89018	1.42698	1.63517	1.88702	2.35241	2.86025
2304.2	0.8891	1.42543	1.63433	1.88648	2.35054	2.85949
2302.15	0.8885	1.42481	1.63396	1.88617	2.34901	2.85921
2300.09	0.88833	1.42517	1.63407	1.88615	2.34786	2.85944
2298.04	0.88853	1.42644	1.63457	1.88641	2.34717	2.86018
2295.99	0.88913	1.42842	1.63537	1.88687	2.34712	2.86137
2293.93	0.89006	1.43097	1.63647	1.88747	2.34775	2.86299
2291.88	0.89116	1.43408	1.63791	1.88821	2.34886	2.8649
2289.83	0.89243	1.43772	1.63964	1.88907	2.35008	2.86685
2287.77	0.89383	1.44183	1.64157	1.89006	2.35108	2.86872
2285.72	0.8952	1.44614	1.64358	1.89113	2.35167	2.87042
2283.66	0.89638	1.45015	1.64547	1.89209	2.35185	2.87185
2281.61	0.89732	1.45347	1.64701	1.89283	2.35175	2.873
2279.56	0.89797	1.45599	1.64811	1.8934	2.35146	2.87395
2277.5	0.89839	1.45786	1.64892	1.89386	2.35108	2.87477
2275.45	0.89862	1.4593	1.64957	1.8942	2.35071	2.87551
2273.4	0.89873	1.46043	1.65009	1.89446	2.35041	2.87624
2271.34	0.89882	1.46137	1.65046	1.8947	2.35009	2.87695
2269.29	0.89892	1.46225	1.65074	1.89489	2.34972	2.87759
2267.24	0.899	1.4631	1.65098	1.89503	2.34935	2.87815
2265.18	0.89904	1.46382	1.65123	1.89515	2.34902	2.87866
2263.13	0.89903	1.46437	1.65143	1.89524	2.34867	2.87913
2261.07	0.89894	1.46478	1.65151	1.89531	2.34826	2.87954
2259.02	0.89877	1.46507	1.65149	1.89537	2.34776	2.87985
2256.97	0.89856	1.46512	1.65137	1.89538	2.3472	2.88001
2254.91	0.89822	1.46489	1.65112	1.89531	2.3466	2.87999
2252.86	0.89771	1.46437	1.65067	1.89514	2.34587	2.87981
2250.81	0.89702	1.46349	1.65005	1.89485	2.34499	2.87948
2248.75	0.89624	1.46223	1.64934	1.89453	2.34398	2.87897
2246.7	0.89546	1.46063	1.64856	1.89419	2.34294	2.87828
2244.64	0.89461	1.45879	1.64766	1.89378	2.34192	2.87743
2242.59	0.89361	1.45684	1.64666	1.89328	2.34091	2.87653
2240.54	0.89258	1.45489	1.64561	1.8928	2.3399	2.87564
2238.48	0.89164	1.45305	1.64461	1.89241	2.33892	2.87474
2236.43	0.8908	1.45138	1.64372	1.89204	2.33803	2.8738
2234.38	0.88998	1.44998	1.6429	1.89164	2.33724	2.87288
2232.32	0.88918	1.44882	1.64211	1.8912	2.33652	2.87205
2230.27	0.88845	1.44774	1.64134	1.8908	2.33591	2.87131
2228.22	0.8878	1.44665	1.6406	1.89046	2.3354	2.87063
2226.16	0.88721	1.44554	1.63991	1.89017	2.33498	2.87006
2224.11	0.88672	1.44453	1.6393	1.8899	2.33466	2.86965
2222.05	0.88639	1.44378	1.6388	1.88965	2.33439	2.86935
2220	0.88616	1.44329	1.63841	1.88949	2.33422	2.8691
2217.95	0.88601	1.44301	1.63812	1.88938	2.33422	2.86893
2215.89	0.88595	1.44291	1.63786	1.88929	2.33431	2.86882
2213.84	0.88595	1.44294	1.63765	1.88922	2.33444	2.86875
2211.79	0.886	1.44303	1.63754	1.88915	2.33467	2.86875
2209.73	0.88612	1.44327	1.6375	1.88909	2.33504	2.86878
2207.68	0.8863	1.44366	1.63752	1.88911	2.33546	2.86883
2205.63	0.8866	1.44414	1.63762	1.88921	2.33594	2.86899
2203.57	0.88703	1.4447	1.63778	1.88936	2.33655	2.86931
2201.52	0.88753	1.44536	1.638	1.88952	2.33731	2.86973
2199.46	0.88802	1.44609	1.63826	1.88968	2.33812	2.87022
2197.41	0.88854	1.44688	1.63854	1.88984	2.33897	2.8707
2195.36	0.88911	1.44775	1.63883	1.88998	2.33991	2.87113
2193.3	0.88972	1.44871	1.63914	1.89013	2.34088	2.87159
2191.25	0.89031	1.44963	1.63946	1.89027	2.34187	2.8721
2189.2	0.89086	1.45047	1.63973	1.89042	2.34288	2.87254
2187.14	0.89146	1.45121	1.63998	1.8906	2.34392	2.87294
2185.09	0.89212	1.45188	1.64023	1.89076	2.34501	2.87338
2183.04	0.89279	1.45256	1.64046	1.89089	2.3462	2.87385
2180.98	0.8935	1.45331	1.64067	1.89102	2.34744	2.87436
2178.93	0.89427	1.45413	1.64087	1.89113	2.34873	2.87496
2176.87	0.89511	1.45499	1.64114	1.8913	2.35009	2.87566
2174.82	0.89597	1.45583	1.64148	1.89152	2.35148	2.87636
2172.77	0.89678	1.45665	1.6418	1.89169	2.35284	2.87699
2170.71	0.89753	1.45739	1.64203	1.89178	2.35417	2.87755
2168.66	0.89825	1.45802	1.64218	1.89183	2.35551	2.87803
2166.61	0.89893	1.4585	1.64231	1.89188	2.35686	2.87841
2164.55	0.89954	1.45878	1.64241	1.89191	2.35822	2.87872
2162.5	0.90003	1.45887	1.6425	1.89189	2.35952	2.87898
2160.44	0.90044	1.45883	1.64254	1.89183	2.36073	2.87918
2158.39	0.90082	1.45868	1.64248	1.89173	2.36193	2.87925
2156.34	0.90122	1.45846	1.64232	1.89162	2.36315	2.87918
2154.28	0.90163	1.45817	1.64216	1.89151	2.36431	2.87907
2152.23	0.90201	1.45785	1.64206	1.89141	2.36535	2.87898
2150.18	0.90234	1.45751	1.64195	1.89129	2.36632	2.87883
2148.12	0.90265	1.45714	1.64181	1.89117	2.36728	2.8786
2146.07	0.90297	1.45672	1.64166	1.89105	2.36822	2.87836
2144.02	0.90323	1.45628	1.64152	1.89094	2.36913	2.87813
2141.96	0.90338	1.45581	1.6414	1.89077	2.37002	2.87786
2139.91	0.90353	1.45526	1.64129	1.8905	2.37091	2.87753
2137.85	0.90373	1.45466	1.6411	1.89023	2.3718	2.87718
2135.8	0.90394	1.45407	1.64091	1.89008	2.37269	2.87682
2133.75	0.90413	1.45348	1.64077	1.89	2.3736	2.87649
2131.69	0.9043	1.45292	1.64062	1.88985	2.37452	2.87618
2129.64	0.90445	1.45234	1.64047	1.88961	2.37543	2.87589
2127.59	0.90463	1.45175	1.64036	1.88935	2.37634	2.8756
2125.53	0.90482	1.45122	1.64027	1.88915	2.37731	2.87527
2123.48	0.905	1.45079	1.64015	1.88903	2.37834	2.8749
2121.43	0.90513	1.45031	1.64	1.88895	2.3793	2.87453
2119.37	0.90523	1.44971	1.63987	1.88883	2.38016	2.87422
2117.32	0.90535	1.44909	1.63982	1.88868	2.38102	2.87391
2115.26	0.9055	1.44852	1.63986	1.8885	2.3819	2.87351
2113.21	0.90562	1.44799	1.63991	1.88829	2.3827	2.873
2111.16	0.90569	1.4475	1.63991	1.88812	2.38336	2.87248
2109.1	0.90572	1.44705	1.63989	1.88799	2.38394	2.87199
2107.05	0.90574	1.44666	1.63992	1.88785	2.38451	2.87157
2105	0.9058	1.44635	1.64007	1.88778	2.38509	2.87119
2102.94	0.90588	1.44617	1.6403	1.88778	2.38565	2.87083
2100.89	0.90601	1.44615	1.64055	1.88774	2.38617	2.8706
2098.84	0.90624	1.44622	1.64083	1.88767	2.3868	2.87051
2096.78	0.90652	1.44637	1.64115	1.88767	2.38754	2.87049
2094.73	0.90681	1.44664	1.64146	1.88768	2.38825	2.87056
2092.67	0.90714	1.44695	1.64176	1.88767	2.38889	2.87073
2090.62	0.90746	1.44719	1.64211	1.8877	2.38956	2.87093
2088.57	0.90775	1.44738	1.64249	1.88775	2.39025	2.87115
2086.51	0.90806	1.44756	1.64281	1.88778	2.39095	2.87139
2084.46	0.90835	1.4478	1.64311	1.88777	2.39166	2.87163
2082.41	0.90856	1.44814	1.64348	1.88775	2.39237	2.87189
2080.35	0.90879	1.44855	1.64392	1.88781	2.39305	2.87212
2078.3	0.90907	1.44903	1.64435	1.88792	2.39374	2.87236
2076.25	0.90936	1.44957	1.64477	1.88805	2.39441	2.87267
2074.19	0.90967	1.45021	1.64529	1.88817	2.39506	2.87305
2072.14	0.91	1.45099	1.64592	1.8883	2.39575	2.87343
2070.08	0.91032	1.45187	1.64659	1.88847	2.39645	2.87378
2068.03	0.91066	1.45278	1.64724	1.88867	2.39706	2.87418
2065.98	0.91095	1.45365	1.64787	1.88889	2.39764	2.87462
2063.92	0.91117	1.4545	1.64852	1.8891	2.39822	2.875
2061.87	0.91135	1.45534	1.64916	1.88925	2.39869	2.87529
2059.82	0.91144	1.4561	1.64973	1.88938	2.39898	2.87548
2057.76	0.91141	1.45668	1.6502	1.88954	2.3991	2.87557
2055.71	0.91126	1.45704	1.65061	1.88968	2.39903	2.87553
2053.65	0.91103	1.45721	1.65102	1.88973	2.39878	2.87536
2051.6	0.91071	1.45726	1.65137	1.88968	2.39841	2.87507
2049.55	0.91029	1.45717	1.65158	1.88962	2.39789	2.87459
2047.49	0.90975	1.45688	1.65173	1.88953	2.39714	2.87393
2045.44	0.90906	1.45641	1.65183	1.88941	2.39622	2.87318
2043.39	0.90824	1.45578	1.65182	1.88929	2.39522	2.87232
2041.33	0.90736	1.45499	1.6517	1.88915	2.39414	2.87134
2039.28	0.9064	1.45404	1.65155	1.88898	2.39296	2.87023
2037.23	0.90532	1.45304	1.65137	1.88877	2.39167	2.86898
2035.17	0.90416	1.4521	1.65121	1.88857	2.39028	2.86769
2033.12	0.90307	1.45119	1.65109	1.88837	2.38885	2.8665
2031.06	0.90212	1.45028	1.65095	1.88813	2.3875	2.86548
2029.01	0.90127	1.44949	1.65078	1.88791	2.38634	2.86471
2026.96	0.90052	1.4489	1.65065	1.88777	2.38536	2.86425
2024.9	0.89993	1.44854	1.65055	1.8877	2.38455	2.86412
2022.85	0.89952	1.44842	1.65049	1.88763	2.38387	2.86436
2020.8	0.89922	1.4485	1.65044	1.88756	2.38327	2.86493
2018.74	0.899	1.44869	1.65038	1.88754	2.38272	2.86572
2016.69	0.89886	1.44888	1.65041	1.88758	2.38224	2.86659
2014.64	0.89877	1.44905	1.65048	1.88762	2.38175	2.86744
2012.58	0.89867	1.44927	1.65046	1.88765	2.38117	2.86826
2010.53	0.89845	1.44946	1.65038	1.88767	2.38049	2.869
2008.47	0.89818	1.44957	1.6503	1.88767	2.37972	2.86959
2006.42	0.89793	1.44962	1.65026	1.88766	2.37889	2.87009
2004.37	0.89766	1.44963	1.65025	1.88765	2.37805	2.87056
2002.31	0.89729	1.44956	1.65022	1.88763	2.37714	2.87096
2000.26	0.89682	1.44942	1.65004	1.88759	2.37615	2.87127
1998.21	0.89631	1.44927	1.64981	1.88753	2.37507	2.87147
1996.15	0.89577	1.44909	1.64957	1.88746	2.37391	2.87158
1994.1	0.89524	1.44884	1.6493	1.88737	2.37269	2.87169
1992.05	0.89475	1.44844	1.64908	1.88731	2.37161	2.87182
1989.99	0.8943	1.44796	1.6489	1.88729	2.37062	2.87186
1987.94	0.8938	1.44761	1.64867	1.88726	2.36952	2.87182
1985.88	0.89325	1.44737	1.64842	1.8872	2.3683	2.87178
1983.83	0.8927	1.44715	1.6482	1.88714	2.36703	2.87173
1981.78	0.89214	1.44691	1.64796	1.8871	2.36579	2.8716
1979.72	0.89159	1.44663	1.6477	1.88703	2.36459	2.87142
1977.67	0.89109	1.44632	1.64743	1.88691	2.36334	2.87124
1975.62	0.89064	1.44597	1.64715	1.88679	2.36205	2.8711
1973.56	0.89017	1.4456	1.64685	1.88671	2.36078	2.87095
1971.51	0.88966	1.44529	1.64657	1.88669	2.35952	2.87082
1969.46	0.88918	1.44515	1.64634	1.88669	2.35827	2.87069
1967.4	0.88882	1.44512	1.64622	1.88668	2.35715	2.87067
1965.35	0.8886	1.44528	1.64626	1.88673	2.35624	2.87082
1963.29	0.88859	1.44588	1.64641	1.88689	2.35539	2.87119
1961.24	0.8888	1.44689	1.64662	1.88713	2.35465	2.87178
1959.19	0.88915	1.44809	1.64692	1.88744	2.3541	2.87256
1957.13	0.88961	1.44939	1.64735	1.88778	2.35367	2.87339
1955.08	0.89009	1.4507	1.64784	1.88811	2.35334	2.87422
1953.03	0.89048	1.45196	1.64827	1.88838	2.35305	2.87501
1950.97	0.89087	1.45318	1.64859	1.88864	2.35278	2.87578
1948.92	0.89132	1.45437	1.64884	1.88893	2.35252	2.8766
1946.86	0.8918	1.45559	1.64909	1.88924	2.35227	2.87753
1944.81	0.89236	1.45686	1.64935	1.88954	2.35202	2.87857
1942.76	0.89305	1.45798	1.64967	1.88984	2.35182	2.87968
1940.7	0.89373	1.45894	1.65005	1.89015	2.35165	2.88071
1938.65	0.89426	1.46008	1.65037	1.89042	2.35135	2.88158
1936.6	0.89475	1.46123	1.65057	1.89067	2.35092	2.88232
1934.54	0.89523	1.4621	1.65064	1.89092	2.35047	2.88296
1932.49	0.89569	1.46271	1.65064	1.8911	2.35003	2.88356
1930.44	0.89611	1.4631	1.6506	1.89119	2.34961	2.8841
1928.38	0.8965	1.46336	1.65052	1.89123	2.34918	2.88452
1926.33	0.89684	1.4636	1.65035	1.89125	2.34867	2.88482
1924.27	0.89713	1.46377	1.65016	1.89131	2.34809	2.88511
1922.22	0.89744	1.46388	1.65006	1.89141	2.34761	2.88538
1920.17	0.89782	1.4642	1.65003	1.89153	2.34715	2.88565
1918.11	0.89831	1.46449	1.65007	1.89169	2.34674	2.88601
1916.06	0.8989	1.46476	1.65021	1.89186	2.34649	2.88638
1914.01	0.89955	1.46553	1.6504	1.89199	2.34619	2.88664
1911.95	0.90025	1.46663	1.65065	1.89218	2.34585	2.88695
1909.9	0.90104	1.46768	1.65104	1.89246	2.34572	2.88741
1907.85	0.9019	1.46868	1.65152	1.89276	2.34579	2.88796
1905.79	0.90281	1.46973	1.65196	1.89304	2.34592	2.88847
1903.74	0.90372	1.47082	1.65229	1.89335	2.34609	2.88895
1901.68	0.9046	1.47182	1.6526	1.89368	2.34636	2.88939
1899.63	0.90548	1.47272	1.65295	1.89399	2.34666	2.88976
1897.58	0.90634	1.47355	1.65327	1.89425	2.347	2.89012
1895.52	0.90715	1.47419	1.65359	1.89444	2.34744	2.8905
1893.47	0.90793	1.47473	1.65388	1.89459	2.34793	2.89081
1891.42	0.90871	1.4753	1.6541	1.89473	2.34838	2.89106
1889.36	0.90943	1.47558	1.65425	1.89489	2.34896	2.89134
1887.31	0.91008	1.47566	1.65434	1.89504	2.34965	2.8915
1885.26	0.91073	1.47582	1.65438	1.89512	2.35016	2.89148
1883.2	0.91136	1.47588	1.65438	1.89513	2.35058	2.89141
1881.15	0.91194	1.47576	1.65431	1.89509	2.35101	2.89131
1879.09	0.91242	1.47545	1.65421	1.89501	2.3514	2.89116
1877.04	0.91278	1.47488	1.65407	1.89489	2.35175	2.89088
1874.99	0.91305	1.47411	1.65381	1.89473	2.35204	2.89044
1872.93	0.91326	1.47329	1.65334	1.89451	2.35219	2.88989
1870.88	0.91337	1.47234	1.65274	1.89422	2.35232	2.88933
1868.83	0.91339	1.47058	1.65221	1.89394	2.35281	2.8888
1866.77	0.91341	1.4686	1.65179	1.89371	2.35359	2.88815
1864.72	0.91345	1.4675	1.65141	1.89352	2.35412	2.88734
1862.66	0.91355	1.46701	1.65113	1.8934	2.35449	2.88658
1860.61	0.91383	1.46673	1.65113	1.89332	2.35499	2.88601
1858.56	0.91433	1.4667	1.6514	1.89331	2.35569	2.8856
1856.5	0.91497	1.46697	1.65181	1.8934	2.35656	2.88531
1854.45	0.91567	1.46745	1.65228	1.89358	2.35754	2.88511
1852.4	0.9164	1.46806	1.65278	1.89377	2.3586	2.88501
1850.34	0.91716	1.4687	1.65328	1.89392	2.35966	2.88497
1848.29	0.91791	1.46942	1.65376	1.89404	2.36068	2.88496
1846.24	0.91862	1.47022	1.65431	1.8942	2.36171	2.88498
1844.18	0.91929	1.47046	1.65519	1.89457	2.36317	2.88492
1842.13	0.91988	1.47044	1.65612	1.89495	2.36471	2.88442
1840.07	0.92032	1.471	1.65667	1.89506	2.36552	2.88353
1838.02	0.92058	1.47154	1.65714	1.89511	2.36604	2.88255
1835.97	0.92077	1.4717	1.65772	1.89526	2.36684	2.88163
1833.91	0.92103	1.47209	1.65828	1.89539	2.36778	2.88098
1831.86	0.92142	1.4727	1.65881	1.89548	2.3688	2.88078
1829.81	0.92195	1.47283	1.65946	1.89568	2.37038	2.88098
1827.75	0.92249	1.47267	1.66001	1.89584	2.37226	2.88124
1825.7	0.92291	1.47246	1.66026	1.89584	2.37399	2.88138
1823.65	0.92318	1.47181	1.66043	1.89579	2.37591	2.88149
1821.59	0.92342	1.47133	1.66049	1.89575	2.37786	2.88168
1819.54	0.92385	1.47147	1.66063	1.89577	2.37969	2.8822
1817.48	0.92464	1.47214	1.66115	1.89594	2.38174	2.88324
1815.43	0.92577	1.47358	1.66208	1.89629	2.38392	2.88473
1813.38	0.92715	1.47584	1.66332	1.89678	2.38596	2.88645
1811.32	0.92871	1.47846	1.66494	1.89743	2.38799	2.88826
1809.27	0.93025	1.481	1.66677	1.8982	2.39007	2.88986
1807.22	0.93157	1.48352	1.6684	1.89889	2.3919	2.89114
1805.16	0.93266	1.48596	1.66971	1.89937	2.39335	2.89222
1803.11	0.9335	1.48795	1.67082	1.89972	2.39454	2.89316
1801.06	0.93404	1.48902	1.67192	1.90008	2.39573	2.89389
1799	0.93425	1.48928	1.67284	1.90039	2.39694	2.89427
1796.95	0.93413	1.48935	1.6732	1.90044	2.39778	2.89432
1794.89	0.93373	1.48923	1.67314	1.90028	2.39817	2.89429
1792.84	0.93299	1.4877	1.67314	1.90015	2.39874	2.89409
1790.79	0.93188	1.48472	1.67308	1.9	2.39967	2.89331
1788.73	0.93065	1.48226	1.67237	1.89956	2.4	2.89214
1786.68	0.92928	1.48003	1.67121	1.8989	2.3997	2.89085
1784.63	0.92756	1.47681	1.66999	1.89816	2.3993	2.88932
1782.57	0.92554	1.47285	1.66862	1.89729	2.3988	2.88742
1780.52	0.92325	1.46835	1.66702	1.8963	2.39799	2.88509
1778.47	0.92056	1.46327	1.66511	1.89513	2.39678	2.8823
1776.41	0.91765	1.45814	1.66273	1.89369	2.39495	2.87927
1774.36	0.91443	1.45231	1.65995	1.89208	2.39267	2.87597
1772.3	0.9104	1.4441	1.65689	1.89042	2.39047	2.8718
1770.25	0.90607	1.43504	1.65356	1.88866	2.38831	2.86709
1768.2	0.90214	1.42727	1.65003	1.88674	2.38572	2.86275
1766.14	0.89858	1.42055	1.64658	1.88483	2.38294	2.85896
1764.09	0.89551	1.41509	1.6435	1.88316	2.38029	2.85596
1762.04	0.89271	1.40991	1.64102	1.88186	2.37821	2.85341
1759.98	0.89039	1.40543	1.63922	1.88088	2.37694	2.85142
1757.93	0.88881	1.40265	1.63788	1.88008	2.37607	2.85035
1755.87	0.88766	1.40077	1.637	1.87951	2.37569	2.84992
1753.82	0.88686	1.39971	1.63635	1.87907	2.37547	2.84987
1751.77	0.88624	1.3989	1.6359	1.87884	2.37551	2.85023
1749.71	0.88573	1.39754	1.63597	1.87902	2.37667	2.85088
1747.66	0.8856	1.39668	1.63632	1.87933	2.37826	2.85171
1745.61	0.8861	1.39733	1.63699	1.87978	2.37971	2.85295
1743.55	0.88735	1.39962	1.63845	1.88067	2.38147	2.85486
1741.5	0.88933	1.40328	1.64094	1.88208	2.38372	2.85753
1739.45	0.89178	1.40763	1.64424	1.88388	2.38633	2.86068
1737.39	0.89403	1.41171	1.64689	1.88529	2.38807	2.86351
1735.34	0.89586	1.41507	1.64887	1.88648	2.3892	2.86614
1733.28	0.89722	1.4173	1.65135	1.88826	2.39161	2.8687
1731.23	0.89793	1.41898	1.6531	1.88946	2.39345	2.87028
1729.18	0.89836	1.42103	1.65385	1.88987	2.39374	2.87138
1727.12	0.8987	1.42333	1.6545	1.89014	2.39377	2.8724
1725.07	0.89893	1.42579	1.65513	1.89036	2.39383	2.87339
1723.02	0.89906	1.42849	1.65576	1.89059	2.39394	2.87442
1720.96	0.8992	1.43157	1.65628	1.89069	2.39382	2.87552
1718.91	0.89932	1.43482	1.65701	1.89092	2.39376	2.87684
1716.86	0.89925	1.43754	1.65844	1.89173	2.39489	2.87813
1714.8	0.89914	1.43979	1.65961	1.89241	2.39602	2.87876
1712.75	0.89913	1.4422	1.66006	1.89257	2.39601	2.8791
1710.69	0.89914	1.44469	1.66028	1.89262	2.39547	2.87963
1708.64	0.89923	1.44712	1.66057	1.89276	2.3949	2.88046
1706.59	0.89941	1.44928	1.66112	1.89314	2.39469	2.88155
1704.53	0.8997	1.45139	1.66176	1.89355	2.39469	2.88271
1702.48	0.90011	1.45381	1.6621	1.89368	2.39408	2.88387
1700.43	0.90046	1.45561	1.66258	1.89416	2.39383	2.8853
1698.37	0.90056	1.45644	1.66299	1.89484	2.39415	2.88637
1696.32	0.90038	1.45693	1.66251	1.89503	2.39342	2.88666
1694.27	0.89975	1.45654	1.66127	1.89499	2.39197	2.88629
1692.21	0.89866	1.45563	1.65908	1.89433	2.38934	2.88523
1690.16	0.89663	1.45328	1.65544	1.89307	2.38522	2.88342
1688.1	0.89346	1.4488	1.65033	1.89133	2.37989	2.88066
1686.05	0.88868	1.4413	1.64285	1.8888	2.37257	2.87638
1684	0.87982	1.42567	1.6297	1.88491	2.36184	2.86829
1681.94	0.86941	1.40731	1.61415	1.88019	2.35029	2.85837
1679.89	0.86082	1.39294	1.60029	1.8754	2.33974	2.84996
1677.84	0.85319	1.38008	1.58734	1.87071	2.33012	2.84269
1675.78	0.84668	1.36834	1.57613	1.86671	2.3232	2.83698
1673.73	0.84309	1.36128	1.56965	1.86425	2.32087	2.83427
1671.68	0.84409	1.36264	1.57034	1.86395	2.32323	2.83586
1669.62	0.84999	1.37237	1.57871	1.86636	2.33106	2.84215
1667.57	0.85885	1.38739	1.59186	1.87061	2.34203	2.85074
1665.51	0.86762	1.40336	1.60483	1.87464	2.35114	2.85862
1663.46	0.87669	1.42016	1.61828	1.87893	2.35953	2.86674
1661.41	0.8857	1.43644	1.63159	1.88364	2.36769	2.87462
1659.35	0.89271	1.44923	1.64148	1.8873	2.37295	2.88023
1657.3	0.89784	1.45913	1.64823	1.8897	2.37527	2.88398
1655.25	0.90198	1.46734	1.65344	1.89156	2.3762	2.88712
1653.19	0.90627	1.47407	1.65898	1.89442	2.37839	2.89091
1651.14	0.90961	1.47856	1.6632	1.89695	2.3806	2.89342
1649.08	0.9116	1.48236	1.66513	1.89766	2.37997	2.89429
1647.03	0.91366	1.48567	1.66689	1.89837	2.37919	2.89545
1644.98	0.91563	1.48779	1.66864	1.89939	2.3795	2.89657
1642.92	0.91711	1.4898	1.6698	1.8998	2.37917	2.89713
1640.87	0.9184	1.49182	1.67058	1.89983	2.37816	2.89772
1638.82	0.91956	1.49347	1.67112	1.8998	2.37713	2.89849
1636.76	0.92055	1.49401	1.67148	1.89985	2.37644	2.8994
1634.71	0.92132	1.49279	1.6716	1.90008	2.37654	2.9
1632.66	0.92185	1.49196	1.67141	1.9	2.37617	2.89976
1630.6	0.92233	1.49196	1.67114	1.89964	2.37489	2.89935
1628.55	0.92274	1.49137	1.67087	1.89931	2.37365	2.89914
1626.49	0.92305	1.49025	1.6706	1.89907	2.37274	2.89883
1624.44	0.92335	1.48897	1.67031	1.89882	2.37177	2.89826
1622.39	0.92359	1.48722	1.66996	1.89858	2.37078	2.8975
1620.33	0.9238	1.48606	1.66959	1.89824	2.36962	2.89666
1618.28	0.92412	1.48545	1.66932	1.8978	2.36831	2.89606
1616.23	0.92455	1.48398	1.66918	1.89754	2.36776	2.89571
1614.17	0.92513	1.48292	1.66916	1.8975	2.36762	2.89533
1612.12	0.92597	1.48334	1.66935	1.89748	2.36704	2.89516
1610.07	0.92704	1.48425	1.66984	1.89759	2.36655	2.89543
1608.01	0.92826	1.4852	1.67056	1.8978	2.36643	2.89588
1605.96	0.92954	1.48615	1.67131	1.89794	2.36636	2.89626
1603.9	0.93082	1.48698	1.67203	1.89803	2.36624	2.89649
1601.85	0.932	1.4877	1.67278	1.89813	2.36612	2.89657
1599.8	0.93308	1.48842	1.67356	1.89825	2.366	2.89657
1597.74	0.93411	1.48913	1.67429	1.89832	2.36593	2.89658
1595.69	0.93511	1.48969	1.67498	1.89835	2.36605	2.89655
1593.64	0.93606	1.49004	1.67565	1.89833	2.3664	2.89644
1591.58	0.93699	1.49033	1.67629	1.89824	2.36693	2.89641
1589.53	0.93793	1.49064	1.67692	1.89805	2.36767	2.89656
1587.48	0.93883	1.49085	1.67748	1.8977	2.36858	2.89672
1585.42	0.9396	1.49097	1.67798	1.89714	2.36949	2.89673
1583.37	0.9402	1.49107	1.67846	1.89633	2.37025	2.89653
1581.31	0.94073	1.49135	1.67894	1.89538	2.37086	2.89625
1579.26	0.94128	1.49203	1.67938	1.89453	2.37126	2.89609
1577.21	0.94202	1.49259	1.68027	1.89415	2.37197	2.89626
1575.15	0.94299	1.49252	1.68183	1.89454	2.37358	2.89652
1573.1	0.94403	1.49323	1.68302	1.89539	2.37475	2.89675
1571.05	0.94515	1.49468	1.68409	1.89635	2.37541	2.89724
1568.99	0.94627	1.49562	1.68572	1.89743	2.37685	2.89778
1566.94	0.94716	1.4963	1.68718	1.8984	2.37846	2.89799
1564.89	0.94791	1.49729	1.68825	1.89911	2.37948	2.89809
1562.83	0.94858	1.49865	1.68908	1.8996	2.38	2.89837
1560.78	0.94922	1.5	1.69001	1.89988	2.3803	2.89897
1558.72	0.9498	1.49963	1.6922	1.9	2.38231	2.89932
1556.67	0.94995	1.49864	1.6939	1.90009	2.38473	2.89871
1554.62	0.95	1.49922	1.6944	1.9001	2.38547	2.89818
1552.56	0.95004	1.49982	1.69487	1.89991	2.3859	2.89785
1550.51	0.95	1.5	1.69534	1.89951	2.38646	2.89756
1548.46	0.95016	1.5001	1.69568	1.89884	2.38708	2.89726
1546.4	0.95011	1.50024	1.6958	1.8979	2.38756	2.89705
1544.35	0.94994	1.50031	1.69579	1.89664	2.38795	2.89691
1542.29	0.94973	1.5002	1.69602	1.89531	2.3887	2.89692
1540.24	0.9495	1.49926	1.69706	1.89446	2.39063	2.89694
1538.19	0.94952	1.4983	1.69815	1.89479	2.39289	2.8968
1536.13	0.95002	1.49898	1.69839	1.89591	2.39357	2.89712
1534.08	0.95051	1.49969	1.69874	1.89726	2.39407	2.89786
1532.03	0.95071	1.49948	1.69948	1.89852	2.39545	2.89848
1529.97	0.95076	1.49937	1.69975	1.89931	2.39642	2.8989
1527.92	0.95066	1.49934	1.69977	1.89977	2.3969	2.89935
1525.87	0.95027	1.49874	1.69984	1.89996	2.39756	2.89966
1523.81	0.9498	1.49796	1.69983	1.9	2.39817	2.89996
1521.76	0.94901	1.4965	1.69973	1.89994	2.39891	2.9
1519.7	0.94789	1.49446	1.69975	1.89974	2.39979	2.89966
1517.65	0.9467	1.49262	1.69925	1.89944	2.4	2.89913
1515.6	0.9453	1.49054	1.6985	1.89903	2.39999	2.89843
1513.54	0.94395	1.48844	1.69765	1.89869	2.39974	2.89772
1511.49	0.94274	1.48661	1.69668	1.89841	2.39908	2.89732
1509.44	0.94167	1.48508	1.69581	1.8982	2.39831	2.89737
1507.38	0.94011	1.48244	1.69519	1.89784	2.39843	2.89737
1505.33	0.93799	1.47823	1.6947	1.89725	2.39984	2.89646
1503.28	0.93663	1.47561	1.69381	1.89686	2.39987	2.89544
1501.22	0.93569	1.47376	1.6927	1.89661	2.3987	2.89487
1499.17	0.93434	1.47075	1.69148	1.8962	2.3975	2.89415
1497.11	0.93242	1.46618	1.69016	1.89558	2.39673	2.89288
1495.06	0.93036	1.46126	1.68875	1.89493	2.39589	2.89126
1493.01	0.92874	1.45757	1.68741	1.89444	2.39433	2.88999
1490.95	0.92701	1.45395	1.68599	1.89391	2.39234	2.88876
1488.9	0.92458	1.44896	1.68418	1.89308	2.39054	2.88675
1486.85	0.92191	1.44327	1.68197	1.89204	2.38851	2.88395
1484.79	0.91924	1.43748	1.67935	1.89084	2.38559	2.88078
1482.74	0.91636	1.43104	1.67626	1.88938	2.382	2.87732
1480.69	0.91299	1.42356	1.67265	1.88764	2.3779	2.87334
1478.63	0.90942	1.41561	1.66883	1.88579	2.37341	2.8691
1476.58	0.90556	1.40677	1.66452	1.88365	2.3683	2.86447
1474.52	0.90096	1.39593	1.6592	1.88094	2.36248	2.85893
1472.47	0.89486	1.38173	1.65213	1.87745	2.35557	2.85137
1470.42	0.88822	1.36634	1.64435	1.8738	2.3478	2.84264
1468.36	0.88159	1.35092	1.6364	1.87005	2.33889	2.83372
1466.31	0.87195	1.32903	1.62503	1.86451	2.32661	2.82134
1464.26	0.85559	1.29347	1.60634	1.85524	2.30815	2.80108
1462.2	0.83288	1.24679	1.58101	1.84229	2.28331	2.77367
1460.15	0.8022	1.1884	1.54759	1.82438	2.25012	2.73789
1458.09	0.74821	1.09563	1.49005	1.79215	2.1953	2.67652
1456.04	0.67588	0.98028	1.41385	1.74829	2.12543	2.59537
1453.99	0.63999	0.92447	1.3757	1.72593	2.09071	2.55618
1451.93	0.64699	0.93197	1.38181	1.7298	2.09594	2.5644
1449.88	0.67181	0.96447	1.40613	1.7448	2.1175	2.59099
1447.83	0.6874	0.98347	1.42075	1.75405	2.12964	2.6062
1445.77	0.67789	0.96694	1.40947	1.74749	2.11738	2.59374
1443.72	0.64595	0.92089	1.37531	1.72644	2.08346	2.55772
1441.67	0.59876	0.85881	1.32567	1.69476	2.03484	2.50639
1439.61	0.54149	0.79172	1.26588	1.65463	1.97618	2.446
1437.56	0.46431	0.71627	1.18592	1.59685	1.89716	2.36741
1435.5	0.36325	0.63577	1.08179	1.5148	1.79509	2.26822
1433.45	0.27068	0.57756	0.98692	1.43157	1.70774	2.18172
1431.4	0.19953	0.54341	0.91648	1.36299	1.65358	2.11644
1429.34	0.15491	0.52707	0.87822	1.32247	1.63127	2.0711
1427.29	0.13483	0.52227	0.86814	1.30936	1.62331	2.04446
1425.24	0.12156	0.51977	0.86174	1.2995	1.61396	2.02745
1423.18	0.10735	0.51624	0.84633	1.27981	1.60631	2.018
1421.13	0.09076	0.51211	0.82258	1.24867	1.59773	2.01259
1419.08	0.06401	0.50746	0.79056	1.1996	1.57127	1.9973
1417.02	0.0288	0.50351	0.75792	1.13768	1.52438	1.96816
1414.97	-0.00204	0.50141	0.73393	1.07862	1.47756	1.93958
1412.91	-0.02411	0.50045	0.71793	1.02858	1.44177	1.91942
1410.86	-0.03642	0.50015	0.70926	0.9944	1.4204	1.90887
1408.81	-0.04181	0.50007	0.70552	0.97546	1.41053	1.90463
1406.75	-0.04404	0.50006	0.70397	0.96533	1.40657	1.903
1404.7	-0.04503	0.50012	0.70329	0.96065	1.40504	1.90229
1402.65	-0.04498	0.50012	0.70341	0.96164	1.40498	1.90231
1400.59	-0.04389	0.50012	0.70434	0.96866	1.40623	1.90293
1398.54	-0.04134	0.50014	0.7064	0.98214	1.40933	1.90447
1396.49	-0.03717	0.50013	0.70968	1.00052	1.41476	1.90712
1394.43	-0.03133	0.50015	0.71449	1.02263	1.42305	1.91101
1392.38	-0.02466	0.50036	0.7206	1.0457	1.4328	1.91534
1390.32	-0.01818	0.50062	0.72765	1.06745	1.44176	1.91902
1388.27	-0.01177	0.50099	0.73644	1.08998	1.44951	1.92174
1386.22	-0.00569	0.50148	0.74681	1.113	1.45599	1.92354
1384.16	0.00139	0.50229	0.75822	1.13544	1.46363	1.92659
1382.11	0.01405	0.50388	0.77302	1.16246	1.47765	1.93509
1380.06	0.03728	0.5074	0.79521	1.19996	1.50228	1.95346
1378	0.07158	0.514	0.826	1.24671	1.53698	1.98278
1375.95	0.1151	0.52508	0.86507	1.29883	1.58029	2.02229
1373.9	0.16624	0.54213	0.91193	1.35387	1.63186	2.07097
1371.84	0.21899	0.56455	0.96151	1.40606	1.68594	2.12281
1369.79	0.27039	0.5919	1.011	1.45317	1.73884	2.17451
1367.73	0.32212	0.62476	1.06159	1.49769	1.79194	2.22758
1365.68	0.3699	0.65924	1.10851	1.53665	1.84063	2.27727
1363.63	0.40865	0.68964	1.14628	1.56686	1.87984	2.31785
1361.57	0.43323	0.70932	1.16958	1.58544	1.90439	2.34334
1359.52	0.44116	0.71438	1.17606	1.59111	1.91152	2.35092
1357.47	0.43809	0.70945	1.17161	1.58842	1.90734	2.34691
1355.41	0.43107	0.70114	1.16331	1.58274	1.89967	2.33904
1353.36	0.42519	0.69414	1.15619	1.57777	1.89366	2.33267
1351.3	0.42317	0.6908	1.1529	1.57553	1.89163	2.33063
1349.25	0.42559	0.69145	1.15389	1.57657	1.89376	2.33347
1347.2	0.43164	0.69517	1.15823	1.58022	1.89898	2.3403
1345.14	0.43957	0.70035	1.16414	1.5851	1.90539	2.3492
1343.09	0.44684	0.7048	1.16915	1.58931	1.91057	2.35753
1341.04	0.45089	0.70627	1.1708	1.59103	1.91266	2.36266
1338.98	0.45024	0.70349	1.16783	1.58923	1.91099	2.36299
1336.93	0.44628	0.69802	1.16214	1.58523	1.90648	2.3596
1334.88	0.44264	0.69347	1.15771	1.58196	1.90102	2.35571
1332.82	0.44157	0.69172	1.15662	1.58105	1.89603	2.3534
1330.77	0.44223	0.69177	1.15776	1.58166	1.89168	2.35229
1328.71	0.44255	0.69149	1.15866	1.582	1.88718	2.35087
1326.66	0.44104	0.68946	1.15748	1.58082	1.88165	2.34794
1324.61	0.43696	0.68513	1.15352	1.57756	1.87452	2.34294
1322.55	0.43009	0.67847	1.14659	1.57208	1.86561	2.33556
1320.5	0.42036	0.66968	1.13661	1.56437	1.85464	2.32563
1318.45	0.40793	0.65909	1.12386	1.55451	1.84118	2.31319
1316.39	0.3933	0.64734	1.109	1.5428	1.82507	2.29866
1314.34	0.37681	0.63487	1.09243	1.52938	1.8064	2.28235
1312.29	0.35865	0.62199	1.07436	1.51437	1.7854	2.26442
1310.23	0.33952	0.60932	1.05556	1.49837	1.76261	2.24544
1308.18	0.31972	0.59722	1.03649	1.48166	1.73795	2.22561
1306.12	0.29893	0.58554	1.01692	1.46384	1.7109	2.20447
1304.07	0.27677	0.57411	0.99646	1.44451	1.68148	2.18166
1302.02	0.25324	0.56311	0.97514	1.4236	1.6504	2.15726
1299.96	0.2288	0.55284	0.95342	1.4014	1.61919	2.13193
1297.91	0.20428	0.54351	0.9317	1.37826	1.58969	2.10688
1295.86	0.18082	0.53527	0.9102	1.35456	1.56338	2.08391
1293.8	0.15938	0.52829	0.88923	1.3307	1.54104	2.06462
1291.75	0.14007	0.52248	0.86888	1.30668	1.52254	2.04908
1289.7	0.122	0.5176	0.84892	1.28199	1.50703	2.03579
1287.64	0.10423	0.51343	0.82929	1.25623	1.49365	2.02312
1285.59	0.08674	0.50994	0.81046	1.22975	1.48212	2.01053
1283.53	0.07018	0.50717	0.79311	1.20346	1.47261	1.99853
1281.48	0.0552	0.50507	0.77784	1.17849	1.46551	1.98777
1279.43	0.04229	0.50352	0.76511	1.15592	1.4612	1.97864
1277.37	0.03163	0.50246	0.75496	1.13646	1.45992	1.97125
1275.32	0.02302	0.50176	0.74699	1.12014	1.46168	1.96545
1273.27	0.0159	0.50127	0.74063	1.10631	1.46604	1.96072
1271.21	0.00953	0.50094	0.73532	1.09391	1.47192	1.95634
1269.16	0.00337	0.5007	0.73066	1.08194	1.47772	1.95174
1267.11	-0.00286	0.50046	0.72634	1.06961	1.48162	1.94656
1265.05	-0.00936	0.50021	0.72216	1.05632	1.48211	1.94062
1263	-0.01602	0.5001	0.7181	1.04196	1.47856	1.93407
1260.94	-0.02249	0.50018	0.71437	1.02701	1.47135	1.92737
1258.89	-0.0283	0.50029	0.71119	1.01243	1.46173	1.92117
1256.84	-0.0331	0.50037	0.70864	0.99928	1.45141	1.91597
1254.78	-0.03678	0.50044	0.7067	0.98828	1.44186	1.91194
1252.73	-0.03946	0.50043	0.70529	0.97957	1.43388	1.909
1250.68	-0.04139	0.50038	0.7043	0.97269	1.42757	1.90695
1248.62	-0.04285	0.50036	0.7036	0.96693	1.42272	1.90548
1246.57	-0.04403	0.50038	0.70301	0.96161	1.41905	1.90437
1244.51	-0.04509	0.50039	0.7024	0.95619	1.4162	1.90347
1242.46	-0.04613	0.50043	0.70181	0.95035	1.41382	1.90268
1240.41	-0.04709	0.50044	0.70127	0.94418	1.41166	1.902
1238.35	-0.04787	0.5004	0.7008	0.93821	1.40965	1.90144
1236.3	-0.04847	0.50034	0.70049	0.93316	1.40787	1.90099
1234.25	-0.04886	0.50031	0.70039	0.92969	1.40635	1.90069
1232.19	-0.04902	0.50029	0.7004	0.92828	1.4051	1.90053
1230.14	-0.04904	0.50027	0.70043	0.92896	1.40414	1.90045
1228.09	-0.04902	0.50025	0.7005	0.93095	1.40338	1.90036
1226.03	-0.04899	0.50026	0.70066	0.93309	1.40271	1.90025
1223.98	-0.04902	0.50026	0.70083	0.93448	1.40209	1.90013
1221.92	-0.0491	0.50025	0.70092	0.93484	1.40154	1.90008
1219.87	-0.04921	0.50027	0.70091	0.93431	1.40109	1.9001
1217.82	-0.04932	0.50027	0.70083	0.93313	1.40073	1.9002
1215.76	-0.04943	0.50024	0.70069	0.93161	1.40047	1.90027
1213.71	-0.04953	0.50019	0.70059	0.92997	1.40032	1.90028
1211.66	-0.04964	0.50015	0.70051	0.92833	1.40024	1.90029
1209.6	-0.04975	0.50014	0.70041	0.92677	1.40021	1.90031
1207.55	-0.04986	0.50017	0.7003	0.92541	1.40024	1.90032
1205.5	-0.0499	0.50024	0.70025	0.92426	1.40022	1.90032
1203.44	-0.04991	0.50031	0.70024	0.92323	1.40019	1.90033
1201.39	-0.04991	0.50035	0.70022	0.92226	1.40017	1.90032
1199.33	-0.04991	0.50035	0.70019	0.9213	1.40013	1.9003
1197.28	-0.04992	0.50037	0.70016	0.92025	1.4001	1.90028
1195.23	-0.04988	0.50039	0.70018	0.91902	1.40018	1.9003
1193.17	-0.04982	0.50038	0.70024	0.91761	1.40022	1.90032
1191.12	-0.04976	0.50034	0.70029	0.91616	1.40024	1.90037
1189.07	-0.04968	0.50036	0.70033	0.91476	1.40027	1.90042
1187.01	-0.04961	0.5004	0.70039	0.91354	1.4003	1.90042
1184.96	-0.04955	0.50041	0.70039	0.91266	1.4003	1.90041
1182.91	-0.04955	0.5004	0.70036	0.91223	1.40024	1.90041
1180.85	-0.04959	0.50037	0.70039	0.91238	1.40011	1.90037
1178.8	-0.04966	0.50037	0.70043	0.91328	1.40036	1.90033
1176.74	-0.04977	0.50039	0.70041	0.91506	1.40084	1.90026
1174.69	-0.04992	0.50041	0.70037	0.9179	1.40151	1.90014
1172.64	-0.0497	0.50043	0.70027	0.92216	1.40248	1.90036
1170.58	-0.04908	0.50048	0.70024	0.92822	1.4039	1.90084
1168.53	-0.04811	0.50052	0.70064	0.93628	1.40585	1.90162
1166.48	-0.04676	0.50053	0.70141	0.94629	1.4084	1.90276
1164.42	-0.04495	0.50048	0.70259	0.95784	1.41157	1.9042
1162.37	-0.04268	0.50036	0.70422	0.97034	1.41525	1.9059
1160.32	-0.04004	0.50029	0.70621	0.98324	1.41911	1.90771
1158.26	-0.03725	0.50029	0.7085	0.99606	1.42275	1.90935
1156.21	-0.03459	0.50033	0.71108	1.0084	1.42587	1.9106
1154.15	-0.03202	0.50033	0.71395	1.02006	1.42842	1.9115
1152.1	-0.02939	0.50025	0.71702	1.03108	1.43081	1.91245
1150.05	-0.02654	0.50016	0.72015	1.0417	1.43377	1.9139
1147.99	-0.02334	0.50028	0.72327	1.05203	1.43771	1.91606
1145.94	-0.01985	0.50048	0.72638	1.06192	1.44258	1.91881
1143.89	-0.01616	0.50062	0.72937	1.07109	1.4482	1.92198
1141.83	-0.01234	0.50072	0.73213	1.07939	1.45449	1.92548
1139.78	-0.00842	0.50085	0.73464	1.08685	1.46145	1.9293
1137.72	-0.00441	0.50105	0.73707	1.09393	1.46908	1.93349
1135.67	-1e-05	0.50133	0.73994	1.10181	1.47739	1.93824
1133.62	0.00543	0.50176	0.74394	1.11187	1.48635	1.94379
1131.56	0.01234	0.50234	0.74944	1.12445	1.49586	1.9502
1129.51	0.02025	0.50301	0.75601	1.13849	1.50562	1.95722
1127.46	0.02825	0.50381	0.76282	1.15228	1.51517	1.96432
1125.4	0.03564	0.5047	0.76917	1.16454	1.52405	1.97092
1123.35	0.04208	0.50551	0.77467	1.17482	1.53208	1.97676
1121.3	0.04757	0.50622	0.77928	1.18326	1.53921	1.98188
1119.24	0.05251	0.5069	0.78342	1.19061	1.54557	1.98655
1117.19	0.05755	0.50767	0.78789	1.19806	1.55144	1.99112
1115.13	0.06333	0.50866	0.79328	1.20658	1.55705	1.99597
1113.08	0.07002	0.5099	0.79958	1.21634	1.56264	2.00128
1111.03	0.07717	0.5113	0.80636	1.22661	1.5683	2.00689
1108.97	0.08412	0.51276	0.81296	1.23622	1.57398	2.01242
1106.92	0.09023	0.51407	0.81858	1.2443	1.57938	2.0175
1104.87	0.09517	0.51516	0.82297	1.25065	1.58426	2.02186
1102.81	0.09915	0.51606	0.82648	1.25564	1.58858	2.02546
1100.76	0.1027	0.51687	0.82961	1.25998	1.59245	2.02857
1098.71	0.10626	0.51768	0.83277	1.26436	1.59586	2.03165
1096.65	0.11002	0.51856	0.83621	1.26911	1.5987	2.03487
1094.6	0.11366	0.51946	0.83964	1.27367	1.60071	2.03787
1092.54	0.11626	0.52008	0.84209	1.27668	1.60143	2.03991
1090.49	0.11675	0.52008	0.8425	1.27692	1.60032	2.04028
1088.44	0.11433	0.51918	0.84004	1.27349	1.59689	2.03842
1086.38	0.10851	0.51743	0.83406	1.26547	1.59082	2.03391
1084.33	0.09937	0.51512	0.82465	1.25265	1.58198	2.0268
1082.28	0.08828	0.51267	0.81352	1.23684	1.57048	2.01803
1080.22	0.07748	0.51049	0.80323	1.22133	1.55687	2.00899
1078.17	0.06831	0.50884	0.79524	1.20842	1.5428	2.00034
1076.12	0.06076	0.50769	0.78976	1.19872	1.53108	1.99205
1074.06	0.0554	0.5071	0.78759	1.19376	1.52444	1.98453
1072.01	0.0542	0.50742	0.79072	1.19688	1.52372	1.97931
1069.95	0.05887	0.50892	0.80017	1.20961	1.52792	1.97832
1067.9	0.06898	0.5115	0.81431	1.22908	1.53576	1.98241
1065.85	0.08223	0.51479	0.82991	1.25043	1.54629	1.99062
1063.79	0.09646	0.51847	0.84484	1.27048	1.55864	2.00125
1061.74	0.11085	0.5224	0.85886	1.28866	1.57225	2.01332
1059.69	0.12573	0.52675	0.87262	1.30572	1.58703	2.02675
1057.63	0.14163	0.53171	0.8867	1.32251	1.60321	2.04184
1055.58	0.15884	0.53743	0.90146	1.3396	1.62088	2.05888
1053.52	0.17725	0.54407	0.91695	1.35703	1.63969	2.07753
1051.47	0.19611	0.55151	0.93288	1.37429	1.65889	2.09679
1049.42	0.21436	0.55928	0.94861	1.39063	1.67757	2.11552
1047.36	0.23131	0.56693	0.96352	1.40547	1.69499	2.13297
1045.31	0.24694	0.57438	0.97748	1.41886	1.71117	2.14912
1043.26	0.26168	0.58191	0.99083	1.43135	1.72656	2.16447
1041.2	0.27591	0.58966	1.00393	1.44343	1.74145	2.17938
1039.15	0.28935	0.59737	1.01663	1.45489	1.75554	2.1935
1037.1	0.3012	0.60451	1.02817	1.46497	1.76811	2.20595
1035.04	0.31077	0.6105	1.03772	1.47305	1.77854	2.21606
1032.99	0.31825	0.61534	1.04535	1.47941	1.7869	2.22402
1030.93	0.32479	0.61973	1.05212	1.48504	1.79413	2.23094
1028.88	0.33183	0.62466	1.05948	1.49106	1.80158	2.23827
1026.83	0.34049	0.63106	1.06869	1.49849	1.81043	2.2472
1024.77	0.35149	0.63956	1.08046	1.50791	1.82141	2.25838
1022.72	0.36486	0.65024	1.09476	1.51913	1.83475	2.27194
1020.67	0.38	0.66275	1.11091	1.53154	1.85	2.28742
1018.61	0.39604	0.67649	1.12791	1.54446	1.86626	2.30415
1016.56	0.41209	0.69083	1.14488	1.55719	1.8827	2.32128
1014.51	0.42747	0.70518	1.16121	1.56928	1.89881	2.33804
1012.45	0.44174	0.71913	1.17641	1.58059	1.91428	2.35387
1010.4	0.45473	0.73252	1.19026	1.59107	1.92885	2.36845
1008.34	0.46656	0.74538	1.20301	1.60078	1.94258	2.38185
1006.29	0.47765	0.7579	1.21518	1.60992	1.95581	2.39445
1004.24	0.48845	0.77041	1.22723	1.61872	1.9687	2.40654
1002.18	0.49902	0.78304	1.23921	1.6273	1.98117	2.41811
1000.13	0.50904	0.7955	1.25075	1.63556	1.99298	2.42886
998.076	0.51815	0.80723	1.2614	1.6432	2.00382	2.43834
996.023	0.52607	0.81789	1.27092	1.64998	2.01349	2.44619
993.969	0.53269	0.82747	1.27936	1.65583	2.02182	2.45229
991.915	0.53812	0.83604	1.287	1.66094	2.02873	2.45652
989.862	0.54257	0.84385	1.29422	1.6656	2.03424	2.45867
987.808	0.5461	0.85135	1.30156	1.67014	2.03831	2.45841
985.754	0.54842	0.85886	1.30968	1.6748	2.04057	2.45484
983.701	0.54859	0.86617	1.31912	1.67973	2.03993	2.4458
981.647	0.54471	0.87219	1.33012	1.6847	2.03447	2.42792
979.593	0.53508	0.87567	1.3426	1.68935	2.02298	2.39948
977.54	0.52349	0.87945	1.35707	1.69463	2.01081	2.36912
975.486	0.52436	0.89473	1.37578	1.70411	2.01433	2.36173
973.432	0.55234	0.93285	1.40031	1.72062	2.04867	2.40038
971.379	0.60192	0.98838	1.42699	1.74115	2.10741	2.47605
969.325	0.65197	1.04218	1.44926	1.75924	2.16778	2.55485
967.271	0.68929	1.08213	1.46441	1.77179	2.21414	2.61398
965.218	0.71435	1.10914	1.47437	1.77988	2.24503	2.65221
963.164	0.73177	1.12849	1.48202	1.78554	2.2645	2.67591
961.11	0.74501	1.14401	1.48915	1.79008	2.27622	2.69047
959.057	0.75514	1.15589	1.49547	1.79359	2.28215	2.6986
957.003	0.76075	1.16037	1.49834	1.79475	2.28214	2.70004
954.95	0.76013	1.15399	1.49527	1.79231	2.27562	2.69414
952.896	0.75419	1.13853	1.48697	1.7868	2.26442	2.68299
950.842	0.74686	1.12095	1.47732	1.78056	2.25275	2.67129
948.789	0.74301	1.10968	1.47127	1.77641	2.24514	2.66417
946.735	0.74638	1.11101	1.47273	1.77653	2.24482	2.66504
944.681	0.75776	1.12603	1.48258	1.7813	2.25225	2.67419
942.628	0.77403	1.14906	1.49743	1.78869	2.26412	2.68788
940.574	0.79011	1.17104	1.5119	1.79555	2.27513	2.70059
938.52	0.80212	1.1853	1.52222	1.7998	2.28138	2.70859
936.467	0.80879	1.19001	1.52744	1.80107	2.28176	2.711
934.413	0.81083	1.18682	1.52851	1.7999	2.27718	2.70875
932.359	0.80983	1.17868	1.52693	1.79722	2.26955	2.70366
930.306	0.80694	1.16749	1.52366	1.79361	2.26026	2.69705
928.252	0.80176	1.15261	1.51828	1.78879	2.24882	2.68853
926.198	0.79256	1.13184	1.50927	1.78196	2.2335	2.67637
924.145	0.77758	1.1032	1.49494	1.77223	2.21297	2.65899
922.091	0.75531	1.06512	1.4737	1.75876	2.18608	2.63507
920.037	0.72393	1.01597	1.44353	1.74035	2.15121	2.60271
917.984	0.682	0.9557	1.40275	1.71582	2.1072	2.56029
915.93	0.63046	0.8881	1.35213	1.68504	2.05536	2.50867
913.876	0.57321	0.82013	1.29563	1.64969	1.99994	2.45186
911.823	0.5158	0.75886	1.2389	1.61282	1.94613	2.39549
909.769	0.46374	0.709	1.18732	1.57788	1.89806	2.34506
907.715	0.42143	0.67227	1.14514	1.54814	1.85863	2.30474
905.662	0.39044	0.64738	1.11404	1.52537	1.82925	2.27582
903.608	0.36673	0.62972	1.0899	1.50718	1.80783	2.25456
901.554	0.3395	0.61151	1.06135	1.48492	1.7867	2.23159
899.501	0.29634	0.58662	1.0156	1.44677	1.75567	2.19609
897.447	0.2352	0.5572	0.9518	1.38847	1.70973	2.14545
895.394	0.16904	0.53196	0.88547	1.32027	1.65187	2.08912
893.34	0.11112	0.51609	0.83097	1.2538	1.58859	2.03773
891.286	0.06262	0.50763	0.78821	1.18848	1.5271	1.99384
889.233	0.02149	0.50314	0.75347	1.12116	1.47608	1.95762
887.179	-0.00991	0.50091	0.72794	1.0574	1.44206	1.93139
885.125	-0.02976	0.50014	0.71265	1.00625	1.42437	1.91575
883.072	-0.03998	0.5003	0.7054	0.97303	1.41699	1.90804
881.018	-0.04394	0.50028	0.70308	0.95907	1.41447	1.90482
878.964	-0.04373	0.50019	0.70426	0.96466	1.41493	1.90392
876.911	-0.03897	0.50022	0.71099	0.99211	1.41974	1.90502
874.857	-0.02517	0.50113	0.73014	1.04676	1.43546	1.91074
872.803	0.00851	0.50638	0.77197	1.13182	1.4763	1.93057
870.75	0.07462	0.52327	0.84217	1.24016	1.55525	1.98157
868.696	0.17197	0.55943	0.93342	1.35314	1.66566	2.0706
866.642	0.2779	0.61251	1.02695	1.44966	1.77815	2.17522
864.589	0.3646	0.66686	1.10342	1.51717	1.86183	2.25974
862.535	0.41638	0.70353	1.15118	1.55369	1.90286	2.3041
860.481	0.4311	0.71326	1.16876	1.56395	1.90519	2.30815
858.428	0.41721	0.70118	1.16424	1.55673	1.88211	2.28352
856.374	0.39103	0.68094	1.15024	1.54259	1.84921	2.24947
854.32	0.37034	0.6645	1.13622	1.52969	1.81811	2.22703
852.267	0.36168	0.65367	1.12224	1.51874	1.78653	2.2243
850.213	0.35235	0.63981	1.09861	1.50126	1.73918	2.22672
848.159	0.32487	0.61513	1.05588	1.46772	1.6738	2.21337
846.106	0.27785	0.58316	0.99642	1.41794	1.61303	2.18111
844.052	0.22265	0.55339	0.93151	1.35903	1.57468	2.14119
841.999	0.17073	0.5316	0.87292	1.30041	1.55906	2.10418
839.945	0.13374	0.51909	0.83205	1.25634	1.57063	2.07993
837.891	0.12004	0.51484	0.81559	1.23934	1.61397	2.07539
835.838	0.12714	0.51644	0.82006	1.24804	1.67346	2.08744
833.784	0.14888	0.52264	0.83952	1.2739	1.72646	2.10905
831.73	0.18298	0.53431	0.87213	1.31161	1.76603	2.13751
829.677	0.22598	0.55186	0.91431	1.35542	1.79839	2.17153
827.623	0.27223	0.57432	0.95986	1.39849	1.83059	2.20883
825.569	0.31964	0.60149	1.0065	1.43864	1.86547	2.24849
823.516	0.3681	0.63346	1.05467	1.47656	1.90175	2.28964
821.462	0.41324	0.6665	1.10042	1.5099	1.93489	2.32795
819.408	0.4463	0.69204	1.13469	1.53324	1.95957	2.35643
817.355	0.46128	0.70295	1.15044	1.5431	1.97357	2.3707
815.301	0.46157	0.70126	1.15053	1.54241	1.97915	2.37309
813.247	0.46078	0.69972	1.14982	1.54114	1.9814	2.37303
811.194	0.47301	0.71204	1.16458	1.54942	1.98496	2.38054
809.14	0.49779	0.73799	1.19468	1.56665	1.99112	2.3963
807.086	0.52362	0.76625	1.22699	1.58453	1.99853	2.4132
805.033	0.54404	0.79036	1.2544	1.59892	2.0053	2.4262
802.979	0.55871	0.81067	1.27854	1.6107	2.00816	2.4319
800.925	0.56379	0.82581	1.30138	1.62025	2.00063	2.42103
798.872	0.55381	0.83267	1.32259	1.62682	1.98029	2.38607
796.818	0.54535	0.84215	1.34501	1.63432	1.96897	2.35634
794.764	0.5725	0.87661	1.37476	1.65022	1.99765	2.38533
792.711	0.63299	0.9347	1.4106	1.67312	2.05596	2.46823
790.657	0.69061	0.99227	1.44482	1.69438	2.10619	2.54825
788.603	0.72758	1.03582	1.47293	1.71013	2.13445	2.59756
786.55	0.74908	1.0666	1.49464	1.72136	2.14913	2.62484
784.496	0.76367	1.09013	1.51181	1.72999	2.15982	2.64405
782.443	0.77492	1.10859	1.52501	1.73692	2.17049	2.66105
780.389	0.77962	1.11628	1.53032	1.74049	2.17962	2.67246
778.335	0.77303	1.10617	1.52341	1.73833	2.18402	2.67233
776.282	0.75679	1.08216	1.50753	1.73152	2.18243	2.65997
774.228	0.73737	1.05704	1.4922	1.72423	2.1753	2.63901
772.174	0.71563	1.03531	1.48179	1.71816	2.16119	2.60785
770.121	0.68317	1.0077	1.4715	1.71046	2.13412	2.55532
768.067	0.62882	0.96289	1.45511	1.69695	2.08584	2.46945
766.013	0.55023	0.90003	1.43144	1.67628	2.01503	2.35512
763.96	0.47081	0.8384	1.40721	1.6544	1.93882	2.24949
761.906	0.43886	0.81452	1.39718	1.64508	1.8928	2.20982
759.852	0.47893	0.84692	1.4102	1.65629	1.90302	2.2615
757.799	0.55802	0.91107	1.43574	1.67887	1.95682	2.36781
755.745	0.6271	0.96817	1.45615	1.6981	2.01792	2.47023
753.691	0.6673	1.00078	1.46428	1.70835	2.06232	2.53913
751.638	0.6856	1.01408	1.46409	1.71213	2.08804	2.57729
749.584	0.69447	1.02078	1.4629	1.71396	2.10314	2.59876
747.53	0.70123	1.02852	1.46454	1.71651	2.11421	2.61366
745.477	0.70637	1.03598	1.46704	1.71929	2.1226	2.62421
743.423	0.70762	1.03826	1.46634	1.72036	2.1271	2.6289
741.369	0.7049	1.03464	1.46181	1.71921	2.12788	2.6284
739.316	0.70236	1.03137	1.45778	1.71796	2.1287	2.62783
737.262	0.7048	1.03589	1.45928	1.71953	2.13415	2.63268
735.208	0.71267	1.0492	1.46683	1.72452	2.14497	2.6435
733.155	0.72215	1.06561	1.47631	1.73075	2.1576	2.65615
731.101	0.7287	1.0778	1.48267	1.73551	2.16757	2.66552
729.047	0.73062	1.08247	1.48394	1.73776	2.17289	2.66919
726.994	0.73025	1.08332	1.48284	1.73869	2.17545	2.66967
724.94	0.73137	1.08675	1.4836	1.74027	2.17875	2.67161
722.887	0.73553	1.09523	1.48761	1.74345	2.18441	2.67682
720.833	0.74176	1.10717	1.49353	1.74793	2.192	2.68407
718.779	0.7484	1.12003	1.49978	1.75297	2.20032	2.69156
716.726	0.75448	1.132	1.50562	1.75775	2.20837	2.69828
714.672	0.75973	1.14244	1.51074	1.76189	2.216	2.70397
712.618	0.7645	1.15152	1.51511	1.76571	2.22368	2.70895
710.565	0.76911	1.15968	1.51887	1.76952	2.23156	2.71341
708.511	0.77318	1.16664	1.52197	1.77304	2.23915	2.71694
706.457	0.77604	1.17118	1.52402	1.77581	2.2456	2.71882
704.404	0.77763	1.17295	1.52458	1.77763	2.25053	2.71896
702.35	0.77853	1.17326	1.52407	1.77881	2.25442	2.71811
700.296	0.77911	1.17374	1.52335	1.77982	2.25783	2.71693
698.243	0.77953	1.1748	1.52267	1.78063	2.26094	2.71546
696.189	0.78	1.17568	1.52187	1.78104	2.26361	2.71342
694.135	0.78018	1.17518	1.52052	1.7809	2.26546	2.71032
692.082	0.77879	1.17137	1.51766	1.77961	2.26544	2.70502
690.028	0.77459	1.1628	1.51235	1.77636	2.26244	2.69634
687.974	0.76843	1.15101	1.50521	1.77132	2.25707	2.68514
685.921	0.76373	1.1416	1.49935	1.76658	2.25294	2.6753
683.867	0.76337	1.13993	1.49782	1.76436	2.25391	2.67046
681.813	0.76702	1.14551	1.50045	1.76469	2.25994	2.67004
679.76	0.77225	1.15369	1.5048	1.76595	2.26804	2.67105
677.706	0.77786	1.16261	1.50953	1.76726	2.27674	2.67238
675.652	0.78496	1.1742	1.51562	1.76913	2.28711	2.6752
673.599	0.79409	1.18909	1.52358	1.7717	2.29899	2.67977
671.545	0.80317	1.20381	1.53165	1.77373	2.3094	2.6843
669.491	0.81116	1.21675	1.53899	1.77395	2.31828	2.68653
667.438	0.8179	1.22774	1.54526	1.77094	2.32756	2.68382
665.384	0.82061	1.23214	1.54764	1.76513	2.33219	2.6776
663.331	0.82042	1.23182	1.54715	1.75782	2.33276	2.67078
661.277	0.81947	1.23006	1.54585	1.75054	2.33338	2.66469
659.223	0.81979	1.22887	1.54545	1.74758	2.33557	2.6631
657.17	0.82302	1.22975	1.547	1.75158	2.33891	2.66782
655.116	0.82897	1.23338	1.55034	1.76123	2.34209	2.67704
653.062	0.83606	1.23887	1.55463	1.77313	2.34441	2.68772
651.009	0.84283	1.24428	1.55887	1.78454	2.34614	2.69751
648.955	0.84913	1.24964	1.5631	1.79477	2.34837	2.70605
646.901	0.85592	1.25693	1.56842	1.80414	2.35203	2.71435
644.848	0.86388	1.26671	1.57537	1.8128	2.35712	2.72298
642.794	0.8722	1.27715	1.58282	1.82055	2.36261	2.73116
640.74	0.87967	1.28605	1.58928	1.82713	2.36719	2.73786
638.687	0.88575	1.29257	1.59445	1.83254	2.37027	2.7428
636.633	0.89095	1.2976	1.59905	1.83711	2.37205	2.74654
634.579	0.89612	1.30262	1.60383	1.84135	2.37318	2.74979
632.526	0.90145	1.30813	1.6092	1.84556	2.37389	2.75292
630.472	0.9062	1.31295	1.6146	1.8495	2.37353	2.75527
628.418	0.90911	1.31478	1.61862	1.8525	2.37063	2.75526
626.365	0.90877	1.31105	1.62004	1.85371	2.36383	2.75136
624.311	0.9034	1.29918	1.61769	1.85227	2.35151	2.74141
622.257	0.88996	1.27605	1.61017	1.8474	2.33107	2.72123
620.204	0.86094	1.23547	1.59571	1.83746	2.29669	2.6798
618.15	0.79981	1.16528	1.57095	1.81861	2.23229	2.59352
616.096	0.71008	1.07375	1.53799	1.792	2.12839	2.4675
614.043	0.65185	1.01502	1.5129	1.77334	2.03766	2.38686
611.989	0.66737	1.02095	1.50684	1.77358	2.03486	2.41473
609.936	0.71649	1.05391	1.50997	1.78183	2.10136	2.49632
607.882	0.74998	1.0724	1.50909	1.78466	2.16214	2.5571
605.828	0.76133	1.0715	1.50139	1.78045	2.18942	2.5834
603.775	0.76206	1.06315	1.49175	1.77359	2.19587	2.59026
601.721	0.76397	1.06087	1.4876	1.76931	2.19819	2.5936
599.667	0.77304	1.07065	1.49282	1.77024	2.20611	2.60195
597.614	0.78784	1.0895	1.50535	1.77511	2.22014	2.6152
595.56	0.80427	1.11144	1.52073	1.7812	2.23594	2.62967
593.506	0.82023	1.13316	1.5363	1.78703	2.25046	2.64315
591.453	0.83529	1.15392	1.55135	1.79238	2.26322	2.65541
589.399	0.84892	1.17296	1.56525	1.79704	2.27463	2.66642
587.345	0.86015	1.18877	1.57687	1.8002	2.2844	2.67544
585.292	0.86792	1.19932	1.58495	1.80096	2.29129	2.68149
583.238	0.87103	1.20232	1.58856	1.79877	2.29363	2.68312
581.184	0.86916	1.1977	1.58773	1.79362	2.2907	2.67951
579.131	0.86323	1.18789	1.58323	1.78597	2.28369	2.67141
577.077	0.8549	1.17545	1.57649	1.77649	2.2745	2.66028
575.023	0.84599	1.16274	1.56943	1.76591	2.26526	2.64783
572.97	0.83823	1.15261	1.56411	1.75504	2.25775	2.6358
570.916	0.83221	1.14612	1.56102	1.74431	2.25254	2.6251
568.862	0.82713	1.14162	1.55902	1.73375	2.24924	2.61545
566.809	0.82204	1.13713	1.55689	1.72329	2.24701	2.60665
564.755	0.81628	1.1309	1.55323	1.71345	2.2452	2.59898
562.701	0.80974	1.12174	1.54737	1.70569	2.24343	2.59306
560.648	0.80316	1.11038	1.54029	1.70152	2.24094	2.58964
558.594	0.79809	1.09919	1.53349	1.70163	2.23756	2.58962
556.54	0.79497	1.08934	1.52757	1.70519	2.23402	2.59318
554.487	0.79235	1.08024	1.522	1.71063	2.23038	2.59895
552.433	0.78896	1.07147	1.51624	1.71694	2.22607	2.60503
550.38	0.78498	1.06342	1.51086	1.72359	2.22055	2.61021
548.326	0.78041	1.05544	1.50596	1.7297	2.21318	2.61345
546.272	0.7734	1.0451	1.49965	1.7338	2.20312	2.61303
544.219	0.76183	1.02986	1.48954	1.73456	2.18995	2.60708
542.165	0.74412	1.00763	1.47403	1.73134	2.17274	2.5935
540.111	0.71874	0.97718	1.45252	1.72362	2.14935	2.56962
538.058	0.68307	0.93778	1.42507	1.71066	2.11672	2.53049
536.004	0.63339	0.88897	1.39223	1.69204	2.07129	2.47048
533.95	0.57738	0.83801	1.35731	1.67042	2.01928	2.40227
531.897	0.54147	0.8027	1.32778	1.65327	1.98486	2.36489
529.843	0.53764	0.78963	1.30765	1.64474	1.98069	2.37402
527.789	0.54525	0.78486	1.29272	1.6401	1.98872	2.39824
525.736	0.54493	0.77597	1.27722	1.63373	1.99078	2.4102
523.682	0.53488	0.76154	1.25814	1.62395	1.98499	2.40878
521.628	0.5186	0.74323	1.23525	1.61081	1.97427	2.39962
519.575	0.49852	0.72238	1.20978	1.59491	1.95937	2.38564
517.521	0.47511	0.69993	1.18165	1.57621	1.93818	2.36782
515.467	0.44794	0.67606	1.15016	1.55431	1.90674	2.34622
513.414	0.4224	0.65513	1.12178	1.53387	1.86786	2.32448
511.36	0.40855	0.64472	1.10749	1.52317	1.83793	2.31065
509.306	0.40909	0.64626	1.1095	1.52469	1.83314	2.30887
507.253	0.41671	0.65354	1.11976	1.53278	1.84736	2.31397
505.199	0.42357	0.66043	1.13015	1.5406	1.86074	2.31767
503.145	0.4256	0.66388	1.13629	1.54476	1.86374	2.31521
501.092	0.41947	0.66164	1.13497	1.54361	1.85556	2.3035
499.038	0.40285	0.653	1.12532	1.53605	1.83566	2.28001
496.984	0.37433	0.63841	1.10895	1.52185	1.80273	2.2414
494.931	0.33561	0.61981	1.08871	1.50266	1.75892	2.1894
492.877	0.29797	0.6025	1.06907	1.48359	1.71792	2.14093
490.824	0.27698	0.59177	1.05364	1.47038	1.70074	2.11847
488.77	0.27461	0.58701	1.0408	1.46268	1.71714	2.12592
486.716	0.27977	0.58341	1.02507	1.45446	1.76254	2.15216
484.663	0.28953	0.58023	1.00691	1.44496	1.82981	2.19559
482.609	0.31163	0.58343	0.9994	1.44395	1.90043	2.25539
480.555	0.35323	0.60202	1.02019	1.46337	1.94772	2.3207
478.502	0.41772	0.64431	1.07715	1.50704	1.96506	2.38758
476.448	0.49956	0.71232	1.16268	1.56722	1.96707	2.45755
474.394	0.58622	0.80154	1.26111	1.63158	1.97206	2.52904
472.341	0.66933	0.90639	1.36126	1.69358	1.99174	2.60105
470.287	0.73935	1.01072	1.44914	1.74658	2.02647	2.66707
468.233	0.79245	1.10184	1.5171	1.78722	2.0692	2.72202
466.18	0.83236	1.17863	1.56812	1.81749	2.11311	2.76606
464.126	0.86056	1.23806	1.60396	1.83866	2.15178	2.79795
462.072	0.87929	1.28147	1.62791	1.85329	2.18276	2.81984
460.019	0.89337	1.31775	1.64569	1.86466	2.20837	2.83728
457.965	0.90878	1.35831	1.66386	1.87595	2.23425	2.85675
455.911	0.92543	1.40134	1.68232	1.88713	2.25998	2.87772
453.858	0.93764	1.43466	1.69508	1.89559	2.28025	2.89314
451.804	0.94303	1.45295	1.69999	1.9	2.29386	2.9
449.75	0.94133	1.4535	1.69764	1.90009	2.29939	2.90011
447.697	0.93197	1.43407	1.68577	1.89429	2.29439	2.89177
445.643	0.91454	1.39554	1.66344	1.88291	2.2793	2.87561
443.589	0.89326	1.34862	1.63577	1.8691	2.26412	2.85583
441.536	0.8759	1.31105	1.61345	1.85852	2.26182	2.84036
439.482	0.8675	1.29446	1.60341	1.85474	2.27222	2.83431
437.428	0.86547	1.29252	1.60139	1.85495	2.28568	2.8342
435.375	0.86313	1.28999	1.59884	1.85429	2.29552	2.83279
433.321	0.85763	1.2807	1.59285	1.85155	2.30027	2.82764
431.268	0.85358	1.27494	1.58989	1.85031	2.30198	2.82316
429.214	0.85639	1.28605	1.59678	1.85426	2.3026	2.82374
427.16	0.86522	1.31192	1.6105	1.86211	2.30368	2.829
425.107	0.87559	1.33916	1.62373	1.86956	2.30654	2.83535
423.053	0.88473	1.3609	1.63422	1.87474	2.31115	2.84058
420.999	0.89266	1.3793	1.64361	1.87878	2.31663	2.84561
418.946	0.89885	1.39571	1.65168	1.88203	2.32231	2.84962
416.892	0.8999	1.40354	1.6554	1.88309	2.3251	2.84802
414.838	0.89665	1.40172	1.65568	1.88258	2.32314	2.84085
412.785	0.89213	1.39656	1.65505	1.88195	2.31837	2.83118
410.731	0.89038	1.39645	1.65571	1.88202	2.31632	2.82528
408.677	0.89525	1.40707	1.65998	1.88354	2.32311	2.83034
406.624	0.9055	1.42522	1.66711	1.88672	2.33821	2.84578
404.57	0.91643	1.44429	1.67399	1.8905	2.35651	2.86414
402.516	0.92608	1.46118	1.67987	1.89374	2.37369	2.87927
400.463	0.93677	1.47812	1.68761	1.89679	2.388	2.89057
398.409	0.95	1.5	1.7	1.9	2.4	2.9
