# Supplementary material for: The electric field cavity array effect of 2D nano-sieves
Source: Nat Commun. 2022 Dec 22;13:7887. doi: 10.1038/s41467-022-35623-5 (PMC9780201; doi:10.1038/s41467-022-35623-5)
Supplement: Supplementary file 3 — source data [file 41467_2022_35623_MOESM3_ESM.zip › Source data/Source Data_Fig4.xlsx]

## Sheet: Figure 4a
		Potential
X	Y	Z
18.7999	-29.3904	314.245
0.45413	-29.3942	314.245
-108.916	-29.0488	314.245
-81.8121	-29.2552	314.245
-84.7758	-29.2378	314.245
-87.8051	-29.2181	314.245
-90.833	-29.1965	314.245
-102.589	-29.1004	314.245
-105.752	-29.0742	314.245
-96.6789	-29.15	314.245
-99.6358	-29.1252	314.245
-93.7213	-29.1741	314.245
-63.5704	-29.3302	314.245
-75.727	-29.2857	314.245
-78.7701	-29.2712	314.245
-66.5949	-29.321	314.245
-69.6458	-29.3104	314.245
-72.6957	-29.2987	314.245
-57.4667	-29.3455	314.245
-60.5189	-29.3383	314.245
-54.387	-29.3518	314.245
-48.2752	-29.3627	314.245
-51.3313	-29.3575	314.245
-45.2689	-29.3673	314.245
-39.2304	-29.3754	314.245
-42.2499	-29.3716	314.245
-36.1856	-29.3786	314.245
24.9217	-29.387	314.245
21.8608	-29.3888	314.245
27.9778	-29.3851	314.245
46.1895	-29.366	314.245
34.0602	-29.3806	314.245
31.0188	-29.383	314.245
43.1733	-29.3704	314.245
40.1487	-29.3743	314.245
37.1244	-29.3777	314.245
6.57049	-29.394	314.245
3.51226	-29.3942	314.245
15.7428	-29.3919	314.245
12.6852	-29.3929	314.245
9.62779	-29.3937	314.245
52.3164	-29.3558	314.245
49.2528	-29.3611	314.245
55.3645	-29.35	314.245
61.4873	-29.3359	314.245
58.4256	-29.3434	314.245
64.5184	-29.3274	314.245
-2.61064	-29.3941	314.245
-5.66871	-29.394	314.245
-8.72666	-29.3938	314.245
-11.7812	-29.3932	314.245
-14.8374	-29.3922	314.245
-17.8934	-29.3909	314.245
-30.1089	-29.3836	314.245
-33.1474	-29.3813	314.245
-20.9217	-29.3893	314.245
-23.9803	-29.3875	314.245
-27.0387	-29.3856	314.245
82.95	-29.2485	314.245
89.0672	-29.2087	314.245
86.008	-29.2295	314.245
92.138	-29.1859	314.245
98.1288	-29.1371	314.245
95.1331	-29.1619	314.245
101.025	-29.1127	314.245
70.6476	-29.3067	314.245
67.5826	-29.3177	314.245
79.8844	-29.2654	314.245
76.8207	-29.2805	314.245
73.758	-29.2941	314.245
104.203	-29.0859	314.245
107.381	-29.06	314.245
110	-29.0398	314.245
18.1341	-29.3908	314.245
-0.20592	-29.3942	314.245
-110	-29.0402	314.245
-82.6305	-29.2505	314.245
-85.6829	-29.2319	314.245
-88.7359	-29.2115	314.245
-91.9364	-29.1878	314.245
-100.751	-29.1153	314.245
-103.954	-29.0884	314.245
-107.156	-29.0623	314.245
-97.9218	-29.1392	314.245
-94.9289	-29.1639	314.245
-64.284	-29.3282	314.245
-73.4471	-29.2956	314.245
-76.5056	-29.2822	314.245
-79.5647	-29.2672	314.245
-67.3461	-29.3185	314.245
-70.4087	-29.3076	314.245
-55.1279	-29.3504	314.245
-58.1876	-29.344	314.245
-61.2478	-29.3366	314.245
-45.9491	-29.3664	314.245
-49.011	-29.3615	314.245
-52.0731	-29.3562	314.245
-36.8646	-29.378	314.245
-39.8878	-29.3746	314.245
-42.9112	-29.3707	314.245
27.2936	-29.3855	314.245
24.2347	-29.3874	314.245
21.1758	-29.3892	314.245
45.4947	-29.367	314.245
36.4318	-29.3784	314.245
33.3932	-29.3811	314.245
30.3545	-29.3834	314.245
42.4747	-29.3713	314.245
39.4544	-29.3751	314.245
8.97955	-29.3938	314.245
5.92153	-29.394	314.245
2.86345	-29.3941	314.245
15.0778	-29.3921	314.245
12.0213	-29.3931	314.245
54.6657	-29.3514	314.245
51.6081	-29.357	314.245
48.5502	-29.3622	314.245
63.8001	-29.3296	314.245
60.7471	-29.3378	314.245
57.6936	-29.345	314.245
-3.26405	-29.3942	314.245
-6.32225	-29.394	314.245
-9.3802	-29.3937	314.245
-12.4373	-29.393	314.245
-15.4946	-29.392	314.245
-18.5596	-29.3906	314.245
-27.7487	-29.3852	314.245
-30.7895	-29.3832	314.245
-33.8306	-29.3808	314.245
-21.6201	-29.3889	314.245
-24.6807	-29.3871	314.245
82.0941	-29.2536	314.245
91.2418	-29.1932	314.245
88.2058	-29.2151	314.245
85.169	-29.2352	314.245
100.114	-29.1208	314.245
97.1472	-29.1459	314.245
94.1797	-29.1703	314.245
72.9441	-29.2976	314.245
69.8916	-29.3095	314.245
66.8385	-29.3202	314.245
79.0482	-29.2697	314.245
76.0015	-29.2844	314.245
102.815	-29.098	314.245
105.952	-29.0721	314.245
109.091	-29.047	314.245
20.0791	-27.4791	314.629
1.73858	-27.4831	314.629
-107.594	-27.1373	314.629
-110	-27.1178	314.629
-106.746	-27.145	314.629
-83.2455	-27.3377	314.629
-82.1839	-27.3438	314.629
-86.2662	-27.3182	314.629
-89.2941	-27.2968	314.629
-92.0757	-27.2752	314.629
-103.585	-27.1729	314.629
-94.9729	-27.2503	314.629
-97.9285	-27.2241	314.629
-100.589	-27.1999	314.629
-62.3128	-27.4252	314.629
-74.3585	-27.3831	314.629
-77.4021	-27.3692	314.629
-80.4446	-27.3538	314.629
-65.2607	-27.4168	314.629
-68.3118	-27.4067	314.629
-71.3621	-27.3955	314.629
-56.2082	-27.4391	314.629
-59.2608	-27.4326	314.629
-53.0489	-27.445	314.629
-46.9366	-27.4551	314.629
-49.993	-27.4503	314.629
-44.0814	-27.4593	314.629
-38.0426	-27.4668	314.629
-41.0621	-27.4633	314.629
-34.9203	-27.4698	314.629
26.201	-27.4756	314.629
23.14	-27.4774	314.629
29.2413	-27.4737	314.629
47.4967	-27.4543	314.629
35.3235	-27.4694	314.629
32.2823	-27.4718	314.629
44.5066	-27.4587	314.629
41.4819	-27.4628	314.629
38.4575	-27.4664	314.629
7.85483	-27.4831	314.629
4.79666	-27.4832	314.629
17.024	-27.4806	314.629
13.9663	-27.4818	314.629
10.9088	-27.4827	314.629
53.6237	-27.4441	314.629
50.56	-27.4494	314.629
56.6249	-27.4383	314.629
62.7479	-27.424	314.629
59.6861	-27.4316	314.629
65.69	-27.4154	314.629
-1.3471	-27.4831	314.629
-4.40532	-27.4832	314.629
-7.46343	-27.4831	314.629
-10.5118	-27.4828	314.629
-13.5681	-27.482	314.629
-16.6242	-27.4809	314.629
-28.8431	-27.4739	314.629
-31.8818	-27.472	314.629
-19.5574	-27.4794	314.629
-22.6161	-27.4777	314.629
-25.6746	-27.4758	314.629
84.2476	-27.3314	314.629
90.3671	-27.2882	314.629
87.3067	-27.3107	314.629
93.3217	-27.2644	314.629
90.4507	-27.2876	314.629
93.4638	-27.263	314.629
96.4606	-27.2367	314.629
102.14	-27.1849	314.629
99.4374	-27.2096	314.629
71.8199	-27.3936	314.629
68.7546	-27.4051	314.629
81.1791	-27.3496	314.629
78.1148	-27.3655	314.629
75.0516	-27.3799	314.629
105.319	-27.1565	314.629
108.031	-27.1332	314.629
109.792	-27.1191	314.629
17.3254	-27.4805	314.629
-1.00355	-27.4831	314.629
-109.597	-27.121	314.629
-83.3523	-27.337	314.629
-86.4052	-27.3172	314.629
-93.0067	-27.2669	314.629
-89.4839	-27.2953	314.629
-101.468	-27.1914	314.629
-104.671	-27.1627	314.629
-96.0004	-27.2409	314.629
-98.8577	-27.2152	314.629
-65.0562	-27.4174	314.629
-74.1527	-27.3839	314.629
-77.2114	-27.3701	314.629
-80.2707	-27.3547	314.629
-68.1184	-27.4074	314.629
-71.1811	-27.3962	314.629
-55.9692	-27.4396	314.629
-59.0289	-27.4332	314.629
-62.0891	-27.4259	314.629
-46.813	-27.4553	314.629
-49.8749	-27.4505	314.629
-52.937	-27.4452	314.629
-37.6851	-27.4672	314.629
-40.7083	-27.4637	314.629
-43.7318	-27.4598	314.629
26.4306	-27.4754	314.629
23.3717	-27.4773	314.629
20.3127	-27.479	314.629
44.7072	-27.4584	314.629
35.6376	-27.4691	314.629
32.5988	-27.4715	314.629
29.5599	-27.4735	314.629
41.687	-27.4626	314.629
38.6667	-27.4662	314.629
8.21754	-27.4831	314.629
5.15945	-27.4831	314.629
2.1013	-27.4831	314.629
14.2691	-27.4817	314.629
11.2126	-27.4827	314.629
53.871	-27.4437	314.629
50.8132	-27.449	314.629
47.7552	-27.4539	314.629
62.9297	-27.4235	314.629
59.8764	-27.4312	314.629
56.8226	-27.4379	314.629
-4.06163	-27.4832	314.629
-7.11979	-27.4832	314.629
-10.1767	-27.4828	314.629
-13.2338	-27.4821	314.629
-16.2911	-27.481	314.629
-19.3796	-27.4795	314.629
-28.5913	-27.4741	314.629
-31.6321	-27.4722	314.629
-34.6731	-27.47	314.629
-22.4401	-27.4778	314.629
-25.5007	-27.476	314.629
81.2083	-27.3494	314.629
87.4149	-27.31	314.629
84.3784	-27.3306	314.629
91.5229	-27.2789	314.629
99.2499	-27.2115	314.629
96.2836	-27.2384	314.629
101.369	-27.1924	314.629
72.0305	-27.3928	314.629
68.9779	-27.4044	314.629
65.9246	-27.4147	314.629
78.1621	-27.3653	314.629
75.1154	-27.3796	314.629
104.136	-27.1675	314.629
107.272	-27.1401	314.629
110	-27.1175	314.629
18.3002	-25.5741	315.012
21.3552	-25.5724	315.012
-0.06927	-25.5767	315.012
3.0197	-25.577	315.012
-108.006	-25.2169	315.012
-105.187	-25.2425	315.012
-107.594	-25.2203	315.012
-104.585	-25.2487	315.012
-81.8824	-25.4426	315.012
-79.0807	-25.4576	315.012
-84.7327	-25.425	315.012
-87.7607	-25.4037	315.012
-93.3214	-25.3576	315.012
-90.5421	-25.3819	315.012
-90.5123	-25.3822	315.012
-96.2279	-25.3303	315.012
-101.546	-25.278	315.012
-98.8871	-25.3044	315.012
-63.9994	-25.5175	315.012
-61.0585	-25.5251	315.012
-76.0378	-25.4723	315.012
-66.9816	-25.5083	315.012
-70.0322	-25.4975	315.012
-73.0254	-25.4855	315.012
-58.006	-25.5318	315.012
-54.8827	-25.5374	315.012
-51.7141	-25.5427	315.012
-48.6578	-25.5476	315.012
-45.7436	-25.5521	315.012
-42.8969	-25.5563	315.012
-39.8775	-25.5601	315.012
-36.7945	-25.5633	315.012
-33.658	-25.5655	315.012
24.4161	-25.5706	315.012
27.463	-25.569	315.012
30.5013	-25.5676	315.012
45.8129	-25.552	315.012
48.8006	-25.5475	315.012
33.5423	-25.5658	315.012
42.8116	-25.5564	315.012
39.7871	-25.5602	315.012
36.6422	-25.5636	315.012
6.07772	-25.5771	315.012
15.2441	-25.5758	315.012
12.1865	-25.5768	315.012
9.13298	-25.5774	315.012
51.8639	-25.5427	315.012
54.8861	-25.5377	315.012
57.8816	-25.5322	315.012
60.9428	-25.5254	315.012
63.9235	-25.5178	315.012
66.8585	-25.5086	315.012
-3.14491	-25.5769	315.012
-6.20317	-25.577	315.012
-9.25089	-25.5772	315.012
-12.3023	-25.5768	315.012
-15.3585	-25.5758	315.012
-18.2839	-25.5744	315.012
-30.6192	-25.5674	315.012
-21.2552	-25.5725	315.012
-24.3138	-25.5707	315.012
-27.494	-25.5688	315.012
82.4721	-25.4391	315.012
85.5417	-25.4193	315.012
88.602	-25.3968	315.012
91.6876	-25.3715	315.012
94.7876	-25.3431	315.012
97.7859	-25.3144	315.012
103.253	-25.2604	315.012
100.549	-25.2871	315.012
100.507	-25.2875	315.012
98.3886	-25.3089	315.012
69.9233	-25.4978	315.012
79.4054	-25.4557	315.012
76.3416	-25.4709	315.012
73.0974	-25.4851	315.012
106.062	-25.2339	315.012
107.464	-25.2211	315.012
108.031	-25.216	315.012
110	-25.1987	315.012
16.5189	-25.5753	315.012
19.5002	-25.5735	315.012
-1.79918	-25.5768	315.012
1.31191	-25.5767	315.012
-110	-25.1991	315.012
-106.618	-25.2293	315.012
-84.072	-25.4293	315.012
-80.9887	-25.4476	315.012
-87.1253	-25.4082	315.012
-94.0747	-25.3502	315.012
-90.55	-25.3819	315.012
-102.183	-25.2712	315.012
-99.5722	-25.2972	315.012
-96.9616	-25.3228	315.012
-65.8261	-25.512	315.012
-62.8663	-25.5208	315.012
-74.8563	-25.4777	315.012
-77.9152	-25.4635	315.012
-68.8885	-25.5017	315.012
-71.8904	-25.4902	315.012
-56.8081	-25.5343	315.012
-59.8678	-25.5279	315.012
-53.7772	-25.5394	315.012
-47.6746	-25.5492	315.012
-50.7365	-25.5444	315.012
-44.5858	-25.5538	315.012
-38.5034	-25.5616	315.012
-41.5267	-25.5581	315.012
-35.4939	-25.5645	315.012
25.5697	-25.5699	315.012
22.5108	-25.5717	315.012
28.7097	-25.5682	315.012
43.9216	-25.5549	315.012
46.9688	-25.5502	315.012
34.8454	-25.5648	315.012
31.8065	-25.5668	315.012
40.9014	-25.5588	315.012
37.8753	-25.5624	315.012
7.45743	-25.5771	315.012
4.39927	-25.577	315.012
13.4625	-25.5764	315.012
10.4459	-25.5772	315.012
53.0782	-25.5406	315.012
50.0202	-25.5456	315.012
56.023	-25.5355	315.012
62.0615	-25.5226	315.012
59.008	-25.5297	315.012
65.0519	-25.5145	315.012
-4.85722	-25.577	315.012
-10.971	-25.5771	315.012
-7.91434	-25.5773	315.012
-14.0282	-25.5763	315.012
-20.1976	-25.5731	315.012
-17.1052	-25.5749	315.012
-29.4318	-25.5681	315.012
-32.4725	-25.5664	315.012
-23.2581	-25.5714	315.012
-26.3396	-25.5695	315.012
80.325	-25.4509	315.012
83.5015	-25.433	315.012
89.6626	-25.389	315.012
86.627	-25.4119	315.012
92.533	-25.3647	315.012
95.423	-25.3375	315.012
102.626	-25.267	315.012
100.355	-25.2891	315.012
71.1195	-25.4933	315.012
68.0667	-25.5045	315.012
77.2788	-25.4665	315.012
74.2053	-25.4804	315.012
105.46	-25.24	315.012
108.275	-25.2141	315.012
-102.861	-23.3452	315.396
-102.471	-23.3496	315.396
-99.8117	-23.3783	315.396
-97.1517	-23.4067	315.396
-94.7185	-23.4321	315.396
-92.399	-23.455	315.396
16.5245	-23.6645	315.396
19.5796	-23.6625	315.396
22.6347	-23.6604	315.396
-1.8738	-23.6653	315.396
1.21543	-23.6652	315.396
4.30417	-23.6659	315.396
-109.258	-23.2821	315.396
-105.838	-23.3149	315.396
-105.187	-23.3209	315.396
-83.3167	-23.5264	315.396
-80.5159	-23.5426	315.396
-77.7135	-23.5565	315.396
-86.2244	-23.507	315.396
-91.7852	-23.4611	315.396
-89.006	-23.4856	315.396
-65.6827	-23.6049	315.396
-62.7424	-23.6133	315.396
-59.8008	-23.6199	315.396
-68.699	-23.5948	315.396
-74.6851	-23.5706	315.396
-71.6924	-23.5831	315.396
-56.7136	-23.6256	315.396
-53.5446	-23.6304	315.396
-50.3755	-23.6351	315.396
-47.4028	-23.6398	315.396
-44.5561	-23.6441	315.396
-41.7094	-23.6483	315.396
-38.6655	-23.6519	315.396
-35.5293	-23.6546	315.396
-32.3923	-23.6561	315.396
25.6883	-23.6589	315.396
28.7266	-23.6576	315.396
31.7646	-23.6567	315.396
44.1324	-23.6448	315.396
47.1202	-23.6402	315.396
50.1079	-23.6358	315.396
41.1201	-23.649	315.396
34.8309	-23.655	315.396
37.975	-23.6528	315.396
13.4675	-23.666	315.396
7.36092	-23.6663	315.396
10.4138	-23.6667	315.396
53.1512	-23.6313	315.396
56.146	-23.6267	315.396
59.1413	-23.6215	315.396
62.1604	-23.6148	315.396
65.0945	-23.6068	315.396
68.0299	-23.5969	315.396
-4.93943	-23.6656	315.396
-11.0352	-23.6665	315.396
-7.98756	-23.6664	315.396
-14.0894	-23.6659	315.396
-19.94	-23.6624	315.396
-17.0149	-23.6644	315.396
-22.9493	-23.6604	315.396
-29.3102	-23.6573	315.396
-26.1294	-23.6584	315.396
80.7001	-23.5415	315.396
83.7685	-23.5236	315.396
86.8392	-23.5022	315.396
89.9133	-23.4772	315.396
93.0134	-23.4486	315.396
96.1159	-23.4166	315.396
105.142	-23.3212	315.396
104.073	-23.3322	315.396
101.761	-23.3568	315.396
101.665	-23.3577	315.396
98.9596	-23.3865	315.396
77.635	-23.5571	315.396
71.1466	-23.5853	315.396
74.3904	-23.5717	315.396
106.062	-23.3118	315.396
108.031	-23.2925	315.396
110	-23.2743	315.396
-103.64	-23.3369	315.396
-100.37	-23.3719	315.396
-97.7663	-23.3997	315.396
-95.1631	-23.4272	315.396
15.7103	-23.6651	315.396
18.6915	-23.6632	315.396
21.6727	-23.6612	315.396
-2.59693	-23.6654	315.396
0.5141	-23.6652	315.396
3.62543	-23.6657	315.396
-110	-23.2748	315.396
-107.594	-23.2971	315.396
-84.7933	-23.5171	315.396
-81.7098	-23.5361	315.396
-78.6274	-23.5523	315.396
-91.6195	-23.4625	315.396
-88.0958	-23.4926	315.396
-66.5979	-23.602	315.396
-63.638	-23.611	315.396
-60.6788	-23.6182	315.396
-75.5617	-23.5667	315.396
-72.5957	-23.5794	315.396
-69.6299	-23.5912	315.396
-57.6491	-23.6243	315.396
-54.6184	-23.629	315.396
-51.5878	-23.6335	315.396
-48.5385	-23.638	315.396
-45.4497	-23.6427	315.396
-42.3609	-23.6473	315.396
-39.3238	-23.6512	315.396
-36.3143	-23.6542	315.396
-33.3053	-23.6559	315.396
24.7065	-23.6593	315.396
27.8466	-23.6578	315.396
30.9869	-23.6567	315.396
43.1341	-23.6464	315.396
46.1812	-23.6416	315.396
49.2283	-23.6371	315.396
34.051	-23.6553	315.396
37.0812	-23.6535	315.396
40.1108	-23.6503	315.396
6.69528	-23.6661	315.396
9.68391	-23.6667	315.396
12.6721	-23.6662	315.396
52.2832	-23.6324	315.396
55.2283	-23.628	315.396
58.1733	-23.6231	315.396
61.1912	-23.617	315.396
64.1819	-23.6095	315.396
67.1716	-23.6	315.396
-11.7673	-23.6666	315.396
-8.71075	-23.6666	315.396
-5.65446	-23.666	315.396
-21.0178	-23.6615	315.396
-17.9253	-23.6638	315.396
-14.833	-23.6655	315.396
-30.2743	-23.6572	315.396
-27.1824	-23.658	315.396
-24.0901	-23.6597	315.396
79.4396	-23.5479	315.396
82.6166	-23.5309	315.396
85.7917	-23.51	315.396
88.8729	-23.4867	315.396
91.7429	-23.4614	315.396
94.6117	-23.4333	315.396
102.109	-23.3531	315.396
97.5256	-23.4027	315.396
99.6433	-23.3796	315.396
70.2062	-23.589	315.396
73.2921	-23.5765	315.396
76.3775	-23.5629	315.396
106.457	-23.3082	315.396
109.272	-23.2814	315.396
-106.883	-21.381	315.78
-107.706	-21.3721	315.78
-103.343	-21.4196	315.78
-105.525	-21.3949	315.78
-103.154	-21.422	315.78
-100.614	-21.4517	315.78
-97.9568	-21.4831	315.78
-95.6414	-21.5102	315.78
-93.9603	-21.5285	315.78
-67.3709	-21.6922	315.78
-67.3682	-21.6922	315.78
-67.3652	-21.6922	315.78
-90.9046	-21.5604	315.78
-93.8816	-21.5294	315.78
-87.9257	-21.5874	315.78
-81.9355	-21.6278	315.78
-84.7265	-21.6109	315.78
-79.1429	-21.6427	315.78
-77.1506	-21.6519	315.78
-85.2899	-21.6071	315.78
-66.8405	-21.6939	315.78
-55.356	-21.7189	315.78
-55.4818	-21.7188	315.78
-52.1539	-21.7231	315.78
-49.2424	-21.7269	315.78
-48.9776	-21.7273	315.78
-46.191	-21.7318	315.78
-45.0597	-21.7336	315.78
23.8758	-21.7483	315.78
23.9327	-21.7483	315.78
42.3952	-21.7379	315.78
42.4757	-21.7377	315.78
26.0212	-21.7475	315.78
42.3192	-21.738	315.78
23.8247	-21.7484	315.78
17.8039	-21.7529	315.78
20.8591	-21.7506	315.78
20.8639	-21.7506	315.78
45.4502	-21.7329	315.78
47.7654	-21.7294	315.78
57.4141	-21.7161	315.78
57.3709	-21.7161	315.78
60.3592	-21.7113	315.78
60.4222	-21.7112	315.78
-27.9295	-21.7467	315.78
-28.047	-21.7467	315.78
-24.731	-21.7479	315.78
-18.6569	-21.7525	315.78
-21.5499	-21.75	315.78
-17.3703	-21.7534	315.78
-21.7337	-21.7498	315.78
-0.58885	-21.7535	315.78
2.50014	-21.7538	315.78
5.58865	-21.7548	315.78
-110	-21.3495	315.78
-64.4263	-21.7016	315.78
-61.4853	-21.709	315.78
-58.543	-21.7145	315.78
-76.3463	-21.6557	315.78
-73.3526	-21.6688	315.78
-70.3595	-21.6809	315.78
-70.335	-21.681	315.78
-58.4899	-21.7147	315.78
-43.3686	-21.7361	315.78
-40.5219	-21.7405	315.78
-37.4006	-21.7437	315.78
-34.2639	-21.7457	315.78
-31.1263	-21.7463	315.78
88.1077	-21.5853	315.78
88.153	-21.5849	315.78
91.32	-21.5555	315.78
94.4909	-21.5222	315.78
97.0649	-21.493	315.78
97.9491	-21.482	315.78
26.9521	-21.7471	315.78
29.99	-21.7463	315.78
33.0277	-21.746	315.78
48.4275	-21.7284	315.78
51.4152	-21.724	315.78
36.1633	-21.7447	315.78
39.3077	-21.742	315.78
39.317	-21.742	315.78
14.7485	-21.7551	315.78
8.64161	-21.7559	315.78
11.6947	-21.7561	315.78
54.4111	-21.7203	315.78
54.4336	-21.7203	315.78
63.337	-21.7046	315.78
64.3307	-21.7017	315.78
72.4548	-21.6724	315.78
72.3653	-21.6728	315.78
75.7399	-21.6582	315.78
82.0525	-21.6273	315.78
79.0094	-21.643	315.78
85.099	-21.608	315.78
78.7233	-21.6444	315.78
66.2654	-21.696	315.78
69.2012	-21.6853	315.78
-3.67544	-21.7539	315.78
-9.77205	-21.756	315.78
-6.72398	-21.7553	315.78
-12.8204	-21.756	315.78
-15.7459	-21.7545	315.78
-31.1169	-21.7463	315.78
104.514	-21.4059	315.78
105.997	-21.3895	315.78
108.005	-21.3685	315.78
109.38	-21.3551	315.78
101.641	-21.4392	315.78
103.99	-21.4118	315.78
101.141	-21.4447	315.78
69.293	-21.685	315.78
-108.795	-21.3614	315.78
-103.721	-21.4154	315.78
-101.319	-21.4428	315.78
-98.9166	-21.4712	315.78
-96.3115	-21.5018	315.78
-67.7542	-21.6907	315.78
-93.8323	-21.5298	315.78
-89.9545	-21.5686	315.78
-86.084	-21.6012	315.78
-82.6404	-21.6239	315.78
-79.4348	-21.6413	315.78
-57.288	-21.7163	315.78
-52.4885	-21.7228	315.78
-49.4953	-21.7265	315.78
-46.343	-21.7315	315.78
39.5595	-21.7417	315.78
21.0556	-21.7505	315.78
14.9017	-21.7551	315.78
17.8828	-21.7529	315.78
45.3779	-21.7331	315.78
55.7755	-21.7184	315.78
60.301	-21.7114	315.78
-30.7758	-21.7464	315.78
-24.9793	-21.7478	315.78
-21.911	-21.7497	315.78
-18.773	-21.7524	315.78
-3.39475	-21.7539	315.78
-0.28378	-21.7535	315.78
2.82749	-21.7538	315.78
-64.4096	-21.7016	315.78
-61.4502	-21.7091	315.78
-76.2669	-21.656	315.78
-73.3008	-21.669	315.78
-43.2247	-21.7364	315.78
-40.1441	-21.7409	315.78
-37.1345	-21.744	315.78
-34.1255	-21.7458	315.78
88.066	-21.5857	315.78
90.8918	-21.5601	315.78
93.7095	-21.5314	315.78
96.5251	-21.4996	315.78
26.9833	-21.7471	315.78
30.1237	-21.7463	315.78
48.4407	-21.7284	315.78
33.2567	-21.7458	315.78
36.2871	-21.7446	315.78
5.93305	-21.7548	315.78
8.9219	-21.7559	315.78
11.9103	-21.756	315.78
51.4881	-21.7239	315.78
63.307	-21.7047	315.78
71.198	-21.6774	315.78
75.4149	-21.6596	315.78
78.4637	-21.6456	315.78
81.6591	-21.6295	315.78
84.8641	-21.6096	315.78
66.302	-21.6958	315.78
-12.5636	-21.7561	315.78
-9.50711	-21.756	315.78
-6.45088	-21.7553	315.78
-15.6529	-21.7545	315.78
107.038	-21.379	315.78
103.035	-21.4232	315.78
99.2909	-21.4667	315.78
110	-21.349	315.78
-107.66	-19.4474	316.164
-108.116	-19.442	316.164
-110	-19.4225	316.164
-103.839	-19.4917	316.164
-101.8	-19.5173	316.164
-103.825	-19.4919	316.164
-101.297	-19.5243	316.164
-98.76	-19.5576	316.164
-96.5634	-19.5862	316.164
-94.8049	-19.6082	316.164
-94.3226	-19.614	316.164
-77.7777	-19.7416	316.164
-77.5446	-19.7427	316.164
-74.7163	-19.7549	316.164
-76.2351	-19.7488	316.164
-74.686	-19.7551	316.164
-71.6891	-19.768	316.164
-68.5025	-19.7809	316.164
-68.7648	-19.7798	316.164
-65.7477	-19.7909	316.164
-67.3182	-19.7855	316.164
-65.6532	-19.7912	316.164
-90.0694	-19.6616	316.164
-93.0461	-19.6297	316.164
-80.5017	-19.7291	316.164
-83.2944	-19.7144	316.164
-85.3975	-19.7008	316.164
-87.4754	-19.6858	316.164
-85.2593	-19.7017	316.164
-62.7168	-19.7991	316.164
-59.8406	-19.805	316.164
-59.6455	-19.8053	316.164
-56.8112	-19.8086	316.164
-58.3793	-19.807	316.164
-56.7099	-19.8086	316.164
-53.5066	-19.8115	316.164
-50.6323	-19.8141	316.164
-49.7397	-19.8158	316.164
-47.5536	-19.8186	316.164
-49.1424	-19.8166	316.164
-47.283	-19.8192	316.164
-44.497	-19.8245	316.164
-43.2919	-19.8267	316.164
-41.7108	-19.8295	316.164
-40.19	-19.8316	316.164
-38.7516	-19.8337	316.164
22.5535	-19.8368	316.164
23.0108	-19.8367	316.164
25.6547	-19.8349	316.164
23.9931	-19.8361	316.164
25.7634	-19.8349	316.164
41.1198	-19.8303	316.164
41.5355	-19.8296	316.164
44.0743	-19.8252	316.164
42.5761	-19.828	316.164
44.2585	-19.8248	316.164
28.7731	-19.8352	316.164
29.6812	-19.8354	316.164
31.7824	-19.8358	316.164
38.0981	-19.8338	316.164
37.986	-19.8339	316.164
34.9847	-19.8358	316.164
34.9199	-19.8359	316.164
33.3388	-19.8358	316.164
5.97814	-19.8433	316.164
7.41804	-19.8444	316.164
10.4909	-19.8455	316.164
13.5457	-19.8456	316.164
10.5775	-19.8455	316.164
19.6445	-19.84	316.164
16.5675	-19.8434	316.164
13.5927	-19.8455	316.164
13.5544	-19.8456	316.164
16.5253	-19.8435	316.164
14.9477	-19.8448	316.164
47.2334	-19.8196	316.164
50.1127	-19.8149	316.164
50.3826	-19.8147	316.164
53.1575	-19.8117	316.164
51.6189	-19.8133	316.164
53.2921	-19.8117	316.164
56.3005	-19.8091	316.164
59.0922	-19.8062	316.164
59.648	-19.8053	316.164
62.0704	-19.801	316.164
60.5098	-19.8039	316.164
62.2541	-19.8005	316.164
1.16838	-19.8409	316.164
-1.91472	-19.8406	316.164
4.2508	-19.8419	316.164
-3.3788	-19.8416	316.164
-7.97814	-19.8446	316.164
-11.0245	-19.8461	316.164
-4.93105	-19.8424	316.164
-12.5639	-19.8458	316.164
-35.5753	-19.8354	316.164
-32.4629	-19.8357	316.164
-35.4384	-19.8355	316.164
-32.4329	-19.8357	316.164
-32.3262	-19.8357	316.164
-29.4103	-19.835	316.164
-30.9757	-19.8355	316.164
-29.3217	-19.835	316.164
-26.1224	-19.8353	316.164
-16.993	-19.8429	316.164
-19.8855	-19.8398	316.164
-14.56	-19.8451	316.164
-14.1001	-19.8455	316.164
-23.1556	-19.8364	316.164
-22.3862	-19.8373	316.164
-20.1205	-19.8394	316.164
-21.6543	-19.8379	316.164
87.4276	-19.6851	316.164
86.7268	-19.6911	316.164
89.8394	-19.6638	316.164
88.2625	-19.6781	316.164
90.0861	-19.661	316.164
93.259	-19.6259	316.164
95.8251	-19.5949	316.164
97.3292	-19.5758	316.164
97.6656	-19.571	316.164
100.697	-19.531	316.164
65.1702	-19.7925	316.164
67.9916	-19.7828	316.164
68.2728	-19.7817	316.164
70.9886	-19.7706	316.164
69.3363	-19.7777	316.164
71.0336	-19.7704	316.164
74.3182	-19.7568	316.164
83.8199	-19.7109	316.164
80.7755	-19.728	316.164
77.3055	-19.7435	316.164
78.1905	-19.7398	316.164
80.4667	-19.7294	316.164
78.8225	-19.737	316.164
108.706	-19.4355	316.164
107.938	-19.4434	316.164
103.907	-19.4904	316.164
105.915	-19.4662	316.164
103.893	-19.4905	316.164
-108.62	-19.4368	316.164
-106.007	-19.4655	316.164
-103.787	-19.4923	316.164
-99.776	-19.5435	316.164
-97.4615	-19.5737	316.164
-94.998	-19.6055	316.164
-77.8642	-19.7413	316.164
-74.81	-19.7546	316.164
-71.7888	-19.7676	316.164
-68.8332	-19.7795	316.164
-66.09	-19.7897	316.164
-92.2414	-19.638	316.164
-88.3632	-19.6772	316.164
-81.0675	-19.7265	316.164
-85.5922	-19.6993	316.164
-83.7863	-19.7118	316.164
-62.8661	-19.7988	316.164
-59.9018	-19.805	316.164
-57.1067	-19.8083	316.164
-53.9108	-19.8113	316.164
-50.9184	-19.8139	316.164
-48.4664	-19.8176	316.164
-44.6596	-19.8241	316.164
-41.4977	-19.8298	316.164
22.4057	-19.837	316.164
25.2644	-19.8353	316.164
40.9863	-19.8305	316.164
43.5615	-19.8263	316.164
28.7249	-19.8352	316.164
31.8939	-19.8358	316.164
36.0845	-19.8351	316.164
4.54934	-19.842	316.164
7.60856	-19.8445	316.164
13.0047	-19.8456	316.164
19.4471	-19.8403	316.164
16.359	-19.8436	316.164
46.9481	-19.8202	316.164
50.015	-19.8151	316.164
52.8128	-19.8121	316.164
55.9672	-19.8093	316.164
58.8986	-19.8063	316.164
61.5065	-19.802	316.164
-1.68896	-19.8406	316.164
1.4299	-19.8409	316.164
-4.77198	-19.8423	316.164
-10.8881	-19.8461	316.164
-7.82977	-19.8445	316.164
-14.0584	-19.8455	316.164
-38.4149	-19.834	316.164
-33.4226	-19.8356	316.164
-29.6824	-19.8352	316.164
-26.4282	-19.8353	316.164
-23.3606	-19.8363	316.164
-17.2135	-19.8426	316.164
-20.9456	-19.8386	316.164
86.5838	-19.6921	316.164
88.939	-19.672	316.164
92.4623	-19.6357	316.164
95.2769	-19.6023	316.164
97.1247	-19.5787	316.164
99.3909	-19.5482	316.164
64.9055	-19.7933	316.164
67.9091	-19.7832	316.164
70.8098	-19.7714	316.164
74.0004	-19.7582	316.164
77.0497	-19.7446	316.164
83.38	-19.7135	316.164
79.4708	-19.7339	316.164
107.333	-19.4506	316.164
110	-19.4221	316.164
103.923	-19.4902	316.164
101.558	-19.5204	316.164
-102.002	-17.5988	316.547
-102.367	-17.5933	316.547
-99.5027	-17.6349	316.547
-97.5628	-17.6632	316.547
-95.7576	-17.6895	316.547
-94.6988	-17.704	316.547
-104.623	-17.5628	316.547
-106.233	-17.5417	316.547
-108.116	-17.5196	316.547
-108.207	-17.5186	316.547
-104.306	-17.5667	316.547
-93.9718	-17.714	316.547
-92.2138	-17.7373	316.547
-79.2593	-17.8332	316.547
-78.6311	-17.8357	316.547
-77.7167	-17.8392	316.547
-76.174	-17.845	316.547
-75.0281	-17.8498	316.547
-73.1365	-17.8578	316.547
-74.6553	-17.8512	316.547
-73.0175	-17.8584	316.547
-69.6582	-17.873	316.547
-70.1615	-17.8707	316.547
-67.2682	-17.8837	316.547
-68.7149	-17.8771	316.547
-65.9505	-17.889	316.547
-64.1274	-17.8946	316.547
-65.6979	-17.8899	316.547
-63.9457	-17.895	316.547
-81.865	-17.8215	316.547
-86.7446	-17.7921	316.547
-87.5826	-17.7858	316.547
-89.6607	-17.7659	316.547
-83.8935	-17.8113	316.547
-85.5046	-17.8016	316.547
-83.832	-17.8115	316.547
-61.1669	-17.9012	316.547
-60.6661	-17.9019	316.547
-59.7057	-17.9033	316.547
-58.2444	-17.904	316.547
-56.9706	-17.904	316.547
-55.108	-17.9047	316.547
-56.6762	-17.9042	316.547
-54.8638	-17.9046	316.547
-52.0225	-17.9059	316.547
-51.035	-17.9068	316.547
-50.5325	-17.9071	316.547
-49.0425	-17.9088	316.547
-47.6512	-17.9117	316.547
-45.8652	-17.9153	316.547
-47.4538	-17.9119	316.547
-45.5928	-17.9161	316.547
-42.8885	-17.9219	316.547
-42.6269	-17.9225	316.547
-41.4727	-17.925	316.547
-40.0569	-17.9278	316.547
-38.9063	-17.9295	316.547
-36.85	-17.931	316.547
21.2309	-17.9299	316.547
21.9778	-17.9291	316.547
22.6706	-17.928	316.547
24.1103	-17.9265	316.547
25.4667	-17.9263	316.547
27.4334	-17.9264	316.547
25.7719	-17.926	316.547
27.5892	-17.9266	316.547
39.8438	-17.9281	316.547
40.4253	-17.9271	316.547
41.3002	-17.9257	316.547
42.7567	-17.9222	316.547
44.0021	-17.9191	316.547
45.7531	-17.9153	316.547
44.2549	-17.9185	316.547
46.0388	-17.9146	316.547
36.8857	-17.9309	316.547
30.5295	-17.9283	316.547
30.7794	-17.9285	316.547
32.0299	-17.9294	316.547
33.5303	-17.9308	316.547
34.7998	-17.9315	316.547
36.7622	-17.931	316.547
35.1462	-17.9316	316.547
4.60418	-17.9335	316.547
6.18608	-17.9361	316.547
7.28563	-17.938	316.547
9.2632	-17.9397	316.547
7.72459	-17.9383	316.547
9.35188	-17.9398	316.547
18.4268	-17.9341	316.547
12.8193	-17.9408	316.547
12.2744	-17.9409	316.547
15.0611	-17.9394	316.547
13.6677	-17.9406	316.547
16.4478	-17.9373	316.547
18.2163	-17.9346	316.547
16.6387	-17.9371	316.547
48.7704	-17.9095	316.547
49.4615	-17.9086	316.547
50.2766	-17.9072	316.547
51.7827	-17.9058	316.547
53.0451	-17.9059	316.547
54.8596	-17.9052	316.547
53.3211	-17.9056	316.547
55.1837	-17.9054	316.547
57.8248	-17.9042	316.547
58.7595	-17.9037	316.547
59.2423	-17.9034	316.547
60.6598	-17.9021	316.547
62.0113	-17.8998	316.547
63.7812	-17.8955	316.547
62.2205	-17.8995	316.547
64.0816	-17.8945	316.547
3.00291	-17.932	316.547
-0.07946	-17.931	316.547
-6.17489	-17.9362	316.547
-5.96711	-17.936	316.547
-4.70487	-17.9342	316.547
-3.23485	-17.9324	316.547
-2.08105	-17.9314	316.547
-9.15692	-17.9392	316.547
-14.9191	-17.9394	316.547
-15.484	-17.9388	316.547
-12.4514	-17.941	316.547
-13.9678	-17.9404	316.547
-11.1757	-17.9406	316.547
-9.22887	-17.9394	316.547
-10.8402	-17.9407	316.547
-33.8069	-17.931	316.547
-36.7822	-17.9311	316.547
-33.745	-17.9309	316.547
-33.5237	-17.9308	316.547
-32.2877	-17.93	316.547
-30.8304	-17.9284	316.547
-29.5921	-17.9271	316.547
-27.6995	-17.9262	316.547
-29.2649	-17.9269	316.547
-27.517	-17.9261	316.547
-18.2259	-17.9352	316.547
-24.5776	-17.9264	316.547
-23.7134	-17.927	316.547
-23.0763	-17.9273	316.547
-21.5751	-17.9291	316.547
-20.1957	-17.9319	316.547
-18.5076	-17.9345	316.547
-20.0413	-17.932	316.547
86.5137	-17.7937	316.547
85.3455	-17.8022	316.547
88.4168	-17.778	316.547
86.8811	-17.7911	316.547
89.9938	-17.7619	316.547
90.0049	-17.7618	316.547
92.0184	-17.7381	316.547
94.584	-17.7052	316.547
96.0884	-17.6842	316.547
97.007	-17.6707	316.547
99.6551	-17.6315	316.547
97.593	-17.6622	316.547
100.413	-17.6201	316.547
103.447	-17.5777	316.547
66.734	-17.8859	316.547
67.5065	-17.8828	316.547
68.0788	-17.8805	316.547
69.4236	-17.8744	316.547
70.8247	-17.8677	316.547
72.7281	-17.8595	316.547
71.0758	-17.8666	316.547
72.893	-17.8588	316.547
82.5359	-17.8191	316.547
75.8875	-17.8461	316.547
76.7495	-17.8426	316.547
77.4044	-17.8397	316.547
78.9214	-17.834	316.547
80.382	-17.8288	316.547
82.2098	-17.8206	316.547
80.5656	-17.828	316.547
107.98	-17.5207	316.547
107.938	-17.5212	316.547
105.876	-17.5457	316.547
103.825	-17.5727	316.547
-103.47	-17.5782	316.547
-100.488	-17.6197	316.547
-98.609	-17.6474	316.547
-96.5526	-17.6775	316.547
-108.016	-17.5208	316.547
-110	-17.4987	316.547
-93.6796	-17.7175	316.547
-79.4917	-17.8325	316.547
-77.3781	-17.8408	316.547
-73.5041	-17.8563	316.547
-70.293	-17.8701	316.547
-68.4687	-17.8781	316.547
-64.7845	-17.8926	316.547
-90.641	-17.7542	316.547
-87.8622	-17.783	316.547
-84.1729	-17.8096	316.547
-82.2824	-17.8199	316.547
-61.3242	-17.901	316.547
-59.4041	-17.9036	316.547
-55.8185	-17.9046	316.547
-52.3381	-17.906	316.547
-50.3717	-17.9074	316.547
-46.7866	-17.9134	316.547
-42.9723	-17.9217	316.547
-41.1034	-17.9256	316.547
-38.435	-17.9302	316.547
20.9902	-17.9305	316.547
22.8941	-17.928	316.547
26.8713	-17.9264	316.547
39.6571	-17.9284	316.547
41.5812	-17.9253	316.547
44.9585	-17.9171	316.547
30.4617	-17.9282	316.547
32.3685	-17.9295	316.547
36.3376	-17.9311	316.547
3.04245	-17.932	316.547
5.09321	-17.9341	316.547
9.00452	-17.9395	316.547
12.1497	-17.9408	316.547
13.8619	-17.9405	316.547
17.39	-17.936	316.547
48.5205	-17.91	316.547
50.5713	-17.907	316.547
54.0283	-17.9054	316.547
57.4983	-17.9041	316.547
59.4107	-17.9032	316.547
62.8616	-17.8978	316.547
-0.07698	-17.931	316.547
-6.23626	-17.9364	316.547
-4.3317	-17.9341	316.547
-1.65647	-17.9309	316.547
-15.6494	-17.9385	316.547
-13.6897	-17.9404	316.547
-9.51291	-17.9396	316.547
-35.7871	-17.931	316.547
-31.9419	-17.93	316.547
-28.2598	-17.9266	316.547
-24.8075	-17.9264	316.547
-22.9069	-17.9275	316.547
-19.4985	-17.9329	316.547
85.1056	-17.8036	316.547
86.9564	-17.7905	316.547
89.9538	-17.7623	316.547
91.571	-17.7441	316.547
94.0342	-17.7133	316.547
95.8805	-17.6875	316.547
98.0557	-17.6556	316.547
101.717	-17.6019	316.547
66.5076	-17.8868	316.547
68.2466	-17.8798	316.547
72.0731	-17.8624	316.547
75.6382	-17.8471	316.547
77.5937	-17.8389	316.547
81.1577	-17.8253	316.547
107.905	-17.5216	316.547
104.227	-17.5678	316.547
110	-17.4982	316.547
-105.211	-15.6279	316.931
-106.401	-15.611	316.931
-102.802	-15.6631	316.931
-103.351	-15.654	316.931
-104.782	-15.6336	316.931
-100.306	-15.7026	316.931
-96.8616	-15.7595	316.931
-98.4888	-15.7323	316.931
-71.6413	-15.9544	316.931
-71.4293	-15.9556	316.931
-70.7943	-15.9589	316.931
-79.7063	-15.924	316.931
-80.9057	-15.9206	316.931
-80.5266	-15.9216	316.931
-89.5435	-15.8647	316.931
-91.1993	-15.8451	316.931
-88.6571	-15.8732	316.931
-95.0575	-15.7889	316.931
-93.2131	-15.8169	316.931
-93.2767	-15.8159	316.931
-61.6758	-15.9944	316.931
-62.6293	-15.993	316.931
-62.3484	-15.9936	316.931
-53.5835	-15.9928	316.931
-53.1901	-15.9924	316.931
-52.3161	-15.9924	316.931
-43.2931	-16.0101	316.931
-44.29	-16.0068	316.931
-44.0081	-16.0078	316.931
39.3269	-16.02	316.931
38.4158	-16.0216	316.931
38.6989	-16.0212	316.931
29.948	-16.0145	316.931
29.1219	-16.0129	316.931
29.3427	-16.0133	316.931
20.9597	-16.0156	316.931
20.1121	-16.0174	316.931
10.912	-16.0309	316.931
11.1968	-16.0311	316.931
12.0624	-16.0313	316.931
19.7306	-16.0185	316.931
48.5573	-15.9956	316.931
47.2322	-15.9984	316.931
47.6322	-15.9974	316.931
57.8854	-15.9961	316.931
56.3268	-15.9947	316.931
56.7966	-15.9953	316.931
2.05054	-16.0156	316.931
1.72039	-16.015	316.931
1.58338	-16.0149	316.931
-6.8108	-16.0241	316.931
-7.3617	-16.0253	316.931
-7.59788	-16.0259	316.931
-34.7092	-16.0217	316.931
-35.1193	-16.0222	316.931
-35.0088	-16.0221	316.931
-25.0204	-16.0102	316.931
-26.118	-16.0099	316.931
-25.8344	-16.0098	316.931
-15.6674	-16.0282	316.931
-17.0654	-16.0251	316.931
-16.7194	-16.026	316.931
-108.116	-15.5897	316.931
-108.743	-15.5827	316.931
-79.1981	-15.9256	316.931
-77.6554	-15.9301	316.931
-76.1127	-15.9347	316.931
-75.3643	-15.9379	316.931
-73.3537	-15.9464	316.931
-73.0752	-15.9476	316.931
-67.2182	-15.9769	316.931
-68.6648	-15.9695	316.931
-70.1114	-15.9621	316.931
-66.2428	-15.9814	316.931
-64.2393	-15.9888	316.931
-64.0775	-15.9893	316.931
-85.6119	-15.8993	316.931
-87.6899	-15.8828	316.931
-84.3673	-15.9057	316.931
-82.3999	-15.9152	316.931
-82.3898	-15.9152	316.931
-61.0318	-15.9954	316.931
-59.5705	-15.9963	316.931
-58.1091	-15.9958	316.931
-57.2268	-15.9949	316.931
-55.1183	-15.9937	316.931
-54.9725	-15.9937	316.931
-51.9223	-15.9923	316.931
-50.4322	-15.9926	316.931
-48.9422	-15.994	316.931
-48.0127	-15.9966	316.931
-45.9551	-16.0019	316.931
-45.765	-16.0022	316.931
-42.7549	-16.0117	316.931
-41.3391	-16.0156	316.931
-39.9234	-16.0192	316.931
-39.0564	-16.0206	316.931
-37.0005	-16.0226	316.931
-36.6796	-16.0228	316.931
92.059	-15.8329	316.931
91.5959	-15.8394	316.931
93.4957	-15.8124	316.931
94.9067	-15.7903	316.931
95.7919	-15.7761	316.931
21.3485	-16.0146	316.931
22.7883	-16.0117	316.931
24.228	-16.0097	316.931
25.1773	-16.0099	316.931
27.2994	-16.0108	316.931
27.551	-16.0108	316.931
40.0247	-16.0189	316.931
41.4812	-16.0153	316.931
42.9377	-16.0107	316.931
43.7507	-16.008	316.931
45.7886	-16.0023	316.931
45.9343	-16.002	316.931
30.7217	-16.0157	316.931
32.222	-16.0182	316.931
33.7222	-16.0208	316.931
34.685	-16.0219	316.931
36.7696	-16.0227	316.931
36.954	-16.0226	316.931
3.23098	-16.0167	316.931
4.81287	-16.0194	316.931
6.39464	-16.0232	316.931
7.15968	-16.0252	316.931
9.224	-16.029	316.931
9.4715	-16.0292	316.931
15.1747	-16.0289	316.931
13.7813	-16.0307	316.931
12.388	-16.0314	316.931
16.3326	-16.0264	316.931
18.3126	-16.0223	316.931
18.3301	-16.0223	316.931
48.9348	-15.9948	316.931
50.441	-15.9925	316.931
51.9471	-15.9915	316.931
52.8055	-15.9925	316.931
54.9425	-15.9937	316.931
55.0237	-15.9936	316.931
66.7531	-15.979	316.931
65.3027	-15.9852	316.931
65.7021	-15.9835	316.931
75.3268	-15.9387	316.931
74.3331	-15.9424	316.931
74.6167	-15.9413	316.931
85.5111	-15.8994	316.931
84.1245	-15.9074	316.931
85.6151	-15.8986	316.931
83.785	-15.909	316.931
57.9754	-15.9962	316.931
59.3928	-15.9964	316.931
60.8103	-15.996	316.931
61.7728	-15.9946	316.931
63.8423	-15.9901	316.931
63.9316	-15.9899	316.931
-6.03059	-16.0223	316.931
-4.56047	-16.0191	316.931
-3.09037	-16.0161	316.931
-2.24068	-16.0151	316.931
-0.23837	-16.014	316.931
0.06634	-16.0139	316.931
-12.3387	-16.0316	316.931
-13.855	-16.0307	316.931
-15.3712	-16.0288	316.931
-11.3228	-16.0309	316.931
-9.30337	-16.0289	316.931
-9.11606	-16.0288	316.931
-33.5994	-16.0205	316.931
-32.142	-16.0181	316.931
-30.6846	-16.0151	316.931
-29.8572	-16.0135	316.931
-27.7805	-16.011	316.931
-27.5536	-16.0108	316.931
-24.4981	-16.0102	316.931
-22.9968	-16.0114	316.931
-21.4955	-16.0137	316.931
-20.4997	-16.0167	316.931
-18.5312	-16.0216	316.931
-18.4281	-16.0217	316.931
88.5713	-15.8748	316.931
87.0356	-15.8884	316.931
89.9266	-15.8596	316.931
90.1485	-15.8573	316.931
104.412	-15.6383	316.931
100.094	-15.7055	316.931
99.8217	-15.7102	316.931
102.947	-15.6602	316.931
96.3527	-15.7672	316.931
97.8577	-15.7422	316.931
66.8214	-15.9787	316.931
68.1662	-15.9723	316.931
69.5111	-15.9653	316.931
70.6213	-15.9595	316.931
72.6905	-15.9497	316.931
72.8156	-15.9491	316.931
75.9868	-15.9359	316.931
77.5037	-15.9304	316.931
79.0206	-15.9257	316.931
79.9943	-15.9234	316.931
82.1461	-15.9159	316.931
82.3089	-15.9152	316.931
106.117	-15.6143	316.931
107.266	-15.5999	316.931
110	-15.5673	316.931
107.938	-15.5914	316.931
-107.424	-15.5983	316.931
-104.303	-15.6406	316.931
-101.643	-15.6805	316.931
-99.7615	-15.7108	316.931
-98.2224	-15.7363	316.931
-72.2142	-15.9518	316.931
-82.3445	-15.9154	316.931
-90.0464	-15.8587	316.931
-96.4937	-15.7652	316.931
-93.3249	-15.8151	316.931
-92.0737	-15.8331	316.931
-63.4935	-15.9908	316.931
-54.5486	-15.9937	316.931
-45.1208	-16.0042	316.931
37.5871	-16.0221	316.931
28.461	-16.0121	316.931
10.1935	-16.0299	316.931
18.399	-16.0221	316.931
46.3398	-16.001	316.931
55.2325	-15.9938	316.931
1.20563	-16.0147	316.931
-8.37835	-16.0275	316.931
-35.4862	-16.0223	316.931
-26.8564	-16.0106	316.931
-18.0648	-16.0226	316.931
-110	-15.5676	316.931
-79.0105	-15.9263	316.931
-76.8984	-15.9328	316.931
-74.594	-15.9408	316.931
-68.1077	-15.9721	316.931
-69.9329	-15.963	316.931
-65.6479	-15.9839	316.931
-87.3654	-15.8852	316.931
-84.0008	-15.908	316.931
-60.8295	-15.9957	316.931
-58.9109	-15.9964	316.931
-56.5408	-15.9947	316.931
-51.7967	-15.9924	316.931
-49.8306	-15.9934	316.931
-47.3536	-15.9978	316.931
-42.5822	-16.0121	316.931
-40.7124	-16.017	316.931
-38.3015	-16.0218	316.931
90.9504	-15.8474	316.931
92.908	-15.8212	316.931
94.5192	-15.7969	316.931
21.4735	-16.0145	316.931
23.3767	-16.0112	316.931
25.8895	-16.0096	316.931
40.2488	-16.0185	316.931
42.1716	-16.0135	316.931
44.4361	-16.006	316.931
30.9318	-16.0159	316.931
32.8399	-16.019	316.931
35.338	-16.0224	316.931
3.58077	-16.0172	316.931
5.63301	-16.0211	316.931
7.93303	-16.0266	316.931
14.1743	-16.0303	316.931
12.4627	-16.0314	316.931
16.7524	-16.0257	316.931
49.071	-15.9946	316.931
51.1223	-15.9922	316.931
53.4854	-15.9924	316.931
64.2047	-15.9889	316.931
73.3128	-15.947	316.931
85.474	-15.8996	316.931
82.8338	-15.9128	316.931
58.0069	-15.9961	316.931
59.9198	-15.996	316.931
62.3709	-15.9937	316.931
-5.80063	-16.0221	316.931
-3.89732	-16.0181	316.931
-1.51196	-16.0143	316.931
-13.3245	-16.031	316.931
-15.2844	-16.0289	316.931
-10.7274	-16.0307	316.931
-33.2895	-16.0203	316.931
-31.4261	-16.0171	316.931
-29.119	-16.0124	316.931
-24.3594	-16.0103	316.931
-22.4582	-16.0122	316.931
-19.9618	-16.0177	316.931
87.3266	-15.8858	316.931
103.047	-15.6588	316.931
99.4698	-15.7162	316.931
101.434	-15.6842	316.931
96.4793	-15.7654	316.931
66.8414	-15.9786	316.931
68.5795	-15.9704	316.931
71.1634	-15.9568	316.931
76.1776	-15.9352	316.931
78.1341	-15.9283	316.931
80.6647	-15.9211	316.931
104.922	-15.6314	316.931
108.466	-15.5855	316.931
-97.7527	-13.8275	317.315
-97.8208	-13.8261	317.315
-96.0121	-13.8607	317.315
-109.306	-13.6427	317.315
-105.805	-13.6886	317.315
-106.877	-13.673	317.315
-108.496	-13.6519	317.315
-101.104	-13.7652	317.315
-103.356	-13.7263	317.315
-103.827	-13.7181	317.315
-105.258	-13.6961	317.315
-99.3765	-13.7969	317.315
-99.413	-13.7963	317.315
-75.9331	-14.0226	317.315
-75.3668	-14.0246	317.315
-72.8953	-14.0353	317.315
-73.5466	-14.0319	317.315
-74.8695	-14.0262	317.315
-71.4564	-14.0431	317.315
-70.4029	-14.0497	317.315
-69.2009	-14.0575	317.315
-68.1926	-14.064	317.315
-67.9988	-14.0651	317.315
-67.0008	-14.0709	317.315
-66.0222	-14.0765	317.315
-66.0585	-14.0763	317.315
-85.5701	-13.9997	317.315
-84.4952	-14.0049	317.315
-84.3894	-14.0052	317.315
-77.0667	-14.0194	317.315
-77.9746	-14.018	317.315
-78.2908	-14.0173	317.315
-79.5148	-14.0152	317.315
-82.1911	-14.0114	317.315
-80.7125	-14.0136	317.315
-88.3464	-13.9779	317.315
-90.0029	-13.9595	317.315
-86.8955	-13.9907	317.315
-86.6876	-13.9927	317.315
-91.4768	-13.9395	317.315
-93.2253	-13.9105	317.315
-93.8432	-13.8995	317.315
-95.0475	-13.8781	317.315
-57.8346	-14.0868	317.315
-57.1191	-14.0851	317.315
-60.1308	-14.0899	317.315
-61.3345	-14.0902	317.315
-59.4954	-14.0892	317.315
-58.9267	-14.0888	317.315
-63.668	-14.086	317.315
-62.4074	-14.0893	317.315
-54.603	-14.0792	317.315
-55.5521	-14.0816	317.315
-56.8741	-14.0847	317.315
-53.2585	-14.0759	317.315
-52.1186	-14.0745	317.315
-50.9305	-14.0744	317.315
-50.2184	-14.075	317.315
-49.743	-14.0751	317.315
-48.687	-14.0768	317.315
-47.8534	-14.0792	317.315
-39.6645	-14.1114	317.315
-38.8268	-14.1133	317.315
-41.791	-14.1043	317.315
-42.9439	-14.0993	317.315
-40.919	-14.1075	317.315
-40.6377	-14.1086	317.315
-45.2849	-14.0885	317.315
-46.2387	-14.0843	317.315
-47.6364	-14.0797	317.315
-43.9821	-14.0944	317.315
24.5462	-14.0897	317.315
25.4603	-14.0896	317.315
43.1956	-14.0978	317.315
43.7383	-14.0953	317.315
34.1313	-14.1114	317.315
34.9803	-14.1133	317.315
35.0746	-14.1134	317.315
40.8975	-14.1071	317.315
39.6909	-14.1112	317.315
41.4388	-14.105	317.315
42.1044	-14.1025	317.315
37.5196	-14.1148	317.315
38.642	-14.1137	317.315
31.7852	-14.1045	317.315
30.5366	-14.1001	317.315
32.5934	-14.1072	317.315
33.0339	-14.1085	317.315
28.0578	-14.0927	317.315
27.0306	-14.0905	317.315
25.5694	-14.0895	317.315
29.4213	-14.0962	317.315
6.80944	-14.1102	317.315
7.67052	-14.1134	317.315
22.3187	-14.0932	317.315
21.1571	-14.0966	317.315
23.267	-14.0915	317.315
23.4796	-14.091	317.315
19.0949	-14.1047	317.315
19.5188	-14.103	317.315
20.1261	-14.1005	317.315
10.5059	-14.1211	317.315
9.1601	-14.1177	317.315
7.80586	-14.1138	317.315
11.5346	-14.1225	317.315
12.5591	-14.1226	317.315
13.6895	-14.1215	317.315
14.7226	-14.1199	317.315
15.1736	-14.1187	317.315
19.0375	-14.105	317.315
17.6458	-14.1107	317.315
16.888	-14.1132	317.315
16.4801	-14.1148	317.315
15.585	-14.1178	317.315
52.2087	-14.075	317.315
52.8175	-14.0759	317.315
49.8646	-14.0752	317.315
48.6306	-14.0769	317.315
50.526	-14.0751	317.315
51.0982	-14.0745	317.315
46.1182	-14.0852	317.315
45.3712	-14.0884	317.315
44.1483	-14.0936	317.315
47.4996	-14.0797	317.315
61.1277	-14.0906	317.315
62.0383	-14.0899	317.315
62.0476	-14.0899	317.315
60.0698	-14.0905	317.315
59.7002	-14.0901	317.315
58.9074	-14.0892	317.315
57.7455	-14.087	317.315
55.274	-14.0807	317.315
54.4358	-14.0783	317.315
53.1693	-14.0761	317.315
56.6263	-14.0842	317.315
4.26221	-14.1013	317.315
2.9629	-14.0971	317.315
4.49304	-14.1022	317.315
5.56144	-14.1056	317.315
1.72736	-14.0943	317.315
-2.82562	-14.0966	317.315
0.19989	-14.0934	317.315
-0.5156	-14.0934	317.315
-1.87316	-14.0949	317.315
-2.06206	-14.0952	317.315
-4.93815	-14.1027	317.315
-6.11314	-14.107	317.315
-4.09758	-14.1002	317.315
-3.76364	-14.0991	317.315
-7.18924	-14.1113	317.315
-11.9202	-14.1227	317.315
-8.31621	-14.1154	317.315
-10.738	-14.1212	317.315
-10.9772	-14.1218	317.315
-30.4728	-14.0997	317.315
-29.8649	-14.0978	317.315
-32.8682	-14.1074	317.315
-34.1255	-14.1112	317.315
-32.5807	-14.1065	317.315
-31.6108	-14.1033	317.315
-36.4856	-14.1146	317.315
-37.3243	-14.1148	317.315
-38.7133	-14.1135	317.315
-35.1511	-14.1134	317.315
-21.2404	-14.0967	317.315
-20.2471	-14.1004	317.315
-20.3647	-14.0999	317.315
-23.5334	-14.0911	317.315
-24.7811	-14.0894	317.315
-22.5848	-14.0933	317.315
-22.2862	-14.0937	317.315
-27.4716	-14.0918	317.315
-28.0689	-14.0931	317.315
-29.3995	-14.0965	317.315
-25.9365	-14.0893	317.315
-14.4979	-14.1205	317.315
-15.805	-14.1173	317.315
-13.3463	-14.1223	317.315
-13.1901	-14.1225	317.315
-17.892	-14.1097	317.315
-16.8232	-14.1139	317.315
88.907	-13.9718	317.315
87.7779	-13.9836	317.315
88.9518	-13.9713	317.315
90.4539	-13.9528	317.315
91.9871	-13.931	317.315
90.6753	-13.95	317.315
92.2899	-13.9259	317.315
93.2325	-13.9105	317.315
93.475	-13.9062	317.315
95.5879	-13.8677	317.315
94.1755	-13.8939	317.315
96.8936	-13.8433	317.315
97.3787	-13.834	317.315
99.5243	-13.7933	317.315
99.1191	-13.801	317.315
98.0023	-13.8224	317.315
68.8803	-14.0592	317.315
69.0639	-14.0581	317.315
70.9137	-14.0465	317.315
70.7617	-14.0474	317.315
69.8199	-14.0534	317.315
67.7977	-14.0658	317.315
66.6894	-14.0725	317.315
64.5772	-14.083	317.315
65.6686	-14.0782	317.315
79.2454	-14.0161	317.315
79.9246	-14.0154	317.315
76.8716	-14.0206	317.315
75.6155	-14.0236	317.315
77.4931	-14.0195	317.315
78.1275	-14.0179	317.315
73.2365	-14.0335	317.315
74.5213	-14.0273	317.315
86.4322	-13.9941	317.315
85.0455	-14.0023	317.315
82.3996	-14.011	317.315
81.679	-14.0121	317.315
80.2805	-14.0146	317.315
83.9051	-14.0073	317.315
102.272	-13.7438	317.315
103.13	-13.7295	317.315
103.689	-13.72	317.315
105.104	-13.6979	317.315
102.162	-13.7459	317.315
100.551	-13.7749	317.315
110	-13.634	317.315
106.809	-13.6734	317.315
107.914	-13.6594	317.315
108.513	-13.6514	317.315
-96.254	-13.8559	317.315
-98.7137	-13.8094	317.315
-110	-13.6344	317.315
-107.801	-13.6612	317.315
-102.395	-13.7416	317.315
-104.646	-13.7056	317.315
-100.917	-13.7683	317.315
-76.416	-14.0214	317.315
-74.2973	-14.0288	317.315
-72.2236	-14.0385	317.315
-71.1439	-14.0447	317.315
-69.8013	-14.0534	317.315
-67.8837	-14.0658	317.315
-66.0942	-14.0761	317.315
-86.5701	-13.9936	317.315
-84.7924	-14.0036	317.315
-78.5172	-14.0172	317.315
-83.0547	-14.0098	317.315
-81.575	-14.013	317.315
-80.2241	-14.0149	317.315
-89.1667	-13.9688	317.315
-92.6391	-13.9202	317.315
-91.068	-13.9451	317.315
-94.3139	-13.8908	317.315
-58.5339	-14.0884	317.315
-60.5693	-14.0902	317.315
-64.6986	-14.0823	317.315
-63.3224	-14.0871	317.315
-62.0983	-14.0898	317.315
-56.6021	-14.0843	317.315
-54.2302	-14.0784	317.315
-52.9745	-14.0756	317.315
-51.4595	-14.0746	317.315
-49.3901	-14.0757	317.315
-40.4382	-14.1091	317.315
-42.4107	-14.1014	317.315
-47.3781	-14.0806	317.315
-44.8406	-14.0902	317.315
-43.7441	-14.0953	317.315
23.651	-14.0908	317.315
42.608	-14.1006	317.315
33.2757	-14.1091	317.315
34.8642	-14.113	317.315
40.4885	-14.1087	317.315
36.2866	-14.1146	317.315
37.6495	-14.1148	317.315
38.9068	-14.1133	317.315
31.3406	-14.1027	317.315
25.7091	-14.0896	317.315
28.4925	-14.0933	317.315
29.7824	-14.0971	317.315
6.17754	-14.1076	317.315
21.5545	-14.0957	317.315
20.2082	-14.1003	317.315
7.92964	-14.1141	317.315
10.5142	-14.1211	317.315
11.5693	-14.1225	317.315
12.6664	-14.1225	317.315
14.4086	-14.1206	317.315
18.8386	-14.1059	317.315
15.9771	-14.1167	317.315
51.5484	-14.0746	317.315
49.3441	-14.076	317.315
44.5823	-14.092	317.315
46.5942	-14.0832	317.315
47.809	-14.079	317.315
60.3366	-14.0904	317.315
62.0269	-14.0899	317.315
58.3338	-14.0879	317.315
53.5428	-14.0768	317.315
55.7025	-14.0815	317.315
56.8998	-14.0846	317.315
4.12873	-14.1007	317.315
0.84252	-14.0933	317.315
2.32409	-14.0952	317.315
-3.53945	-14.0986	317.315
-1.58976	-14.0947	317.315
-5.50194	-14.1052	317.315
-8.22442	-14.1151	317.315
-6.97398	-14.1107	317.315
-13.1019	-14.1226	317.315
-9.6635	-14.1192	317.315
-11.2431	-14.1221	317.315
-31.0388	-14.1019	317.315
-33.0374	-14.1081	317.315
-38.5475	-14.1136	317.315
-35.936	-14.1145	317.315
-34.692	-14.1129	317.315
-22.1132	-14.0941	317.315
-20.4928	-14.0994	317.315
-24.0841	-14.0904	317.315
-28.8163	-14.0953	317.315
-26.7382	-14.0904	317.315
-25.5495	-14.0892	317.315
-15.1502	-14.1188	317.315
-19.113	-14.1045	317.315
-17.8025	-14.11	317.315
-16.6138	-14.1144	317.315
88.8691	-13.9723	317.315
87.5941	-13.9851	317.315
89.7515	-13.9621	317.315
90.9825	-13.9455	317.315
93.1708	-13.9117	317.315
94.481	-13.8886	317.315
96.5049	-13.8511	317.315
98.6246	-13.811	317.315
68.7376	-14.0603	317.315
70.57	-14.0488	317.315
66.9025	-14.0714	317.315
63.3654	-14.0871	317.315
64.6963	-14.0826	317.315
65.7544	-14.0779	317.315
78.5459	-14.017	317.315
76.4609	-14.0215	317.315
72.1369	-14.0394	317.315
73.596	-14.0316	317.315
74.8624	-14.026	317.315
85.7109	-13.9984	317.315
80.7421	-14.0136	317.315
83.0774	-14.0093	317.315
84.2725	-14.0055	317.315
103.76	-13.7189	317.315
101.875	-13.7513	317.315
109.139	-13.6442	317.315
105.66	-13.6903	317.315
-103.732	-11.7927	317.698
-104.3	-11.7823	317.698
-101.422	-11.8352	317.698
-102.861	-11.8074	317.698
-101.178	-11.8404	317.698
-99.104	-11.8835	317.698
-72.5999	-12.1225	317.698
-71.5405	-12.1301	317.698
-70.4813	-12.1384	317.698
-69.4553	-12.1471	317.698
-82.227	-12.1115	317.698
-80.9661	-12.11	317.698
-82.0715	-12.1111	317.698
-97.423	-11.9202	317.698
-95.4201	-11.9646	317.698
-93.2468	-12.0104	317.698
-96.8503	-11.9321	317.698
-95.6341	-11.9596	317.698
-69.0874	-12.1506	317.698
-60.3397	-12.1908	317.698
-60.2708	-12.1906	317.698
-60.3218	-12.1908	317.698
-62.5544	-12.1912	317.698
-63.6668	-12.1884	317.698
-61.4415	-12.1921	317.698
-54.5299	-12.1647	317.698
-50.9461	-12.1548	317.698
-53.3711	-12.1596	317.698
-52.2129	-12.1562	317.698
-51.0754	-12.1547	317.698
-41.4529	-12.2	317.698
-41.9127	-12.1971	317.698
-44.9697	-12.1758	317.698
-43.9366	-12.1832	317.698
-42.9034	-12.1905	317.698
40.7479	-12.2037	317.698
40.6829	-12.2041	317.698
40.6597	-12.2043	317.698
37.105	-12.2138	317.698
36.5789	-12.2136	317.698
38.4605	-12.2124	317.698
37.3544	-12.2139	317.698
39.5671	-12.2092	317.698
31.6712	-12.1929	317.698
30.6168	-12.1865	317.698
29.507	-12.1803	317.698
28.397	-12.1744	317.698
22.7426	-12.1713	317.698
22.1279	-12.1733	317.698
10.7353	-12.2179	317.698
9.76402	-12.2147	317.698
11.8201	-12.2199	317.698
10.7947	-12.2181	317.698
12.8464	-12.2203	317.698
13.6097	-12.2192	317.698
14.5162	-12.2168	317.698
14.8186	-12.2154	317.698
18.8146	-12.193	317.698
18.0896	-12.1976	317.698
20.1092	-12.1845	317.698
19.0699	-12.1913	317.698
21.1481	-12.1784	317.698
49.7034	-12.1551	317.698
49.6253	-12.1551	317.698
46.1728	-12.1679	317.698
47.3235	-12.1621	317.698
48.4736	-12.1578	317.698
58.7558	-12.1859	317.698
58.6929	-12.1857	317.698
58.6762	-12.1856	317.698
55.3047	-12.1689	317.698
56.4325	-12.1749	317.698
57.5604	-12.1805	317.698
0.39421	-12.1699	317.698
1.69492	-12.1723	317.698
2.49259	-12.1752	317.698
-4.57558	-12.1844	317.698
-4.96049	-12.1865	317.698
-8.85762	-12.2103	317.698
-9.19693	-12.2122	317.698
-6.00191	-12.1929	317.698
-7.10546	-12.1999	317.698
-8.20901	-12.2069	317.698
-36.4701	-12.2134	317.698
-35.3689	-12.211	317.698
-34.3011	-12.2071	317.698
-23.558	-12.1693	317.698
-23.7411	-12.1687	317.698
-27.2447	-12.1704	317.698
-26.0783	-12.1678	317.698
-24.9124	-12.1672	317.698
-14.5909	-12.2165	317.698
-14.8844	-12.2156	317.698
-14.9614	-12.2152	317.698
-18.5424	-12.195	317.698
[truncated: 24,957 more rows]

## Sheet: Figure 4b
		Eelectric field
X	Y	Z
-90.7985	-3.51129	207720000
-91.7476	-2	209695000
-89.9475	-2	213155000
-86.8116	-3.50646	208063000
-87.8956	-2	210584000
-85.6923	-2	211173000
-85.0413	-3.88324	206590000
-91.9868	-3.95448	203526000
-88.6741	-4.22843	207394000
-90.7368	-5.19307	204957000
-83.7461	-2	211487000
-83.14	-3.5451	202081000
-93.5851	-2	189463000
-93.5113	-4.50229	200196000
-95.0048	-3.92388	196680000
-95.761	-2	192006000
-35.4096	-3.28699	206165000
-36.2913	-2	208484000
-34.2659	-2	210692000
-33.6933	-3.60872	203314000
-10.245	-3.5735	205411000
-11.2313	-2	208374000
-9.24843	-2	210474000
-8.37768	-4.14948	201146000
-83.7488	-5.64127	202904000
-86.4662	-6.31018	204775000
-88.9294	-6.40068	204869000
-92.5348	-6.23028	202306000
-90.6667	-7.38733	203573000
-58.6616	-2	209690000
-56.8718	-2	187455000
-57.8435	-3.9354	199917000
-56.0561	-3.48285	192552000
-59.5594	-3.33062	205569000
-60.5029	-2	209835000
-61.4744	-3.99511	205661000
-62.5491	-2	208460000
-64.5743	-2	210133000
-63.7897	-3.97018	205702000
-65.5496	-3.26567	205903000
-81.3402	-4.51468	197542000
-82.3057	-6.95178	201171000
-65.6873	-5.70564	202530000
-67.2403	-3.7919	199537000
-67.9606	-5.61777	199185000
-37.1854	-3.79251	205612000
-38.4687	-2	208299000
-39.2739	-3.92075	205157000
-40.4958	-2	210982000
-41.3251	-3.46034	203437000
-56.3018	-6.01235	198308000
-54.1278	-4.23915	192852000
-54.918	-2	185321000
-47.5171	-3.73059	191427000
-49.821	-4.48985	192680000
-48.6789	-2	188796000
-46.4664	-2	187115000
-45.3657	-4.33506	193329000
-42.3028	-2	197420000
-43.1204	-4.10822	196635000
-44.2777	-2	184113000
-32.4079	-2	194329000
-31.8263	-3.34098	193920000
-30.4071	-2	183895000
-7.42273	-2	193707000
-6.51731	-4.11805	195529000
-81.8509	-2	189938000
-79.7586	-2	186365000
-78.8647	-4.42219	194062000
-66.3828	-2	209343000
-69.4382	-4.25352	194695000
-77.3929	-2	188995000
-68.1199	-2	188092000
-50.8236	-2	188976000
-51.9639	-3.73121	191496000
-52.9026	-2	187833000
-98.2404	-2	195600000
-97.5219	-4.54012	197040000
-99.7774	-3.5323	196042000
-95.163	-6.57595	200036000
-98.0231	-7.38605	198996000
-100.5	-2	194611000
-101.511	-3.66394	195246000
-35.3252	-5.05798	203532000
-32.824	-5.79637	200135000
-28.1042	-2	187352000
-29.9244	-4.59121	194057000
-12.163	-4.1914	204996000
-13.3854	-2	208185000
-14.3472	-4.31306	204292000
-15.3567	-2	210384000
-25.7644	-2	188729000
-26.9325	-4.63212	192843000
-23.4542	-2	188534000
-24.3937	-4.49886	192508000
-22.3696	-3.71844	191197000
-21.1733	-2	186612000
-18.9636	-2	183688000
-17.1205	-2	199350000
-18.2145	-3.49723	194167000
-16.3567	-4.31239	201751000
-20.0732	-3.98923	192612000
-10.1859	-6.0437	202445000
-7.39483	-6.29605	199504000
-5.39611	-5.67532	196324000
-4.19582	-4.11332	192269000
7.42273	-2	192292000
9.24843	-2	210779000
8.13835	-3.92168	200816000
6.402	-3.36986	192601000
5.45869	-2	184066000
0.03153	-3.54952	191013000
-1.09789	-2	188629000
1.09789	-2	188634000
-2.06779	-4.32175	192219000
11.2313	-2	208454000
10.3187	-4.0278	204486000
13.3854	-2	208066000
12.3648	-4.12111	205101000
15.3567	-2	210439000
17.1205	-2	200503000
16.1968	-3.93556	202812000
17.8231	-3.57888	195784000
14.2857	-3.52524	205679000
17.4763	-5.8603	199596000
19.7652	-4.43203	194152000
3.29368	-2	187159000
2.20131	-4.23697	192076000
4.543	-4.05583	192341000
-84.6617	-8.31593	202909000
-88.3186	-9.68283	203163000
-92.5211	-9.65433	202211000
-59.4729	-5.89712	202367000
-62.389	-6.82771	203126000
-75.0059	-2	189771000
-76.2032	-4.23219	193082000
-73.7753	-3.38361	191619000
-77.5041	-6.33819	196648000
-81.8708	-9.55761	201307000
-80.1214	-7.11316	199093000
-67.4817	-7.81647	200687000
-65.0575	-8.51662	201961000
-71.4233	-4.29075	193310000
-70.4845	-6.92155	197999000
-68.7909	-9.45758	200441000
-38.0323	-6.00844	203328000
-41.1739	-5.92128	201414000
-44.1806	-6.64904	198219000
-47.3882	-6.69637	196305000
-51.9962	-6.04879	195303000
-50.1162	-7.1018	196390000
-54.0481	-6.688	197016000
-57.5662	-8.85211	200666000
-55.1936	-8.35093	199119000
-5.45869	-2	184352000
-3.29368	-2	187309000
68.9111	-3.40881	192726000
68.1199	-2	187871000
70.2593	-2	186002000
18.9636	-2	183666000
21.1733	-2	186503000
22.1618	-3.88037	191492000
23.4542	-2	188498000
-90.8944	3.45423	206620000
-89.9475	2	210770000
-91.7476	2	206255000
-93.5851	2	193779000
-92.6813	3.74556	201754000
-94.5431	3.58137	198356000
-95.761	2	195269000
-72.6166	-2	188814000
-70.2593	-2	186176000
-102.508	-2.57655	193738000
-100.7	-6.22347	197407000
-103.766	-4.60694	195717000
-96.5795	-9.97047	200492000
-100.18	-9.40564	199072000
-100.5	-1.00044e-11	181647000
-102.308	-0.90706	189704000
-103.019	0.95568	190431000
-100.5	2	188549000
-99.4341	3.79095	199238000
-98.2404	2	200823000
58.6616	-2	208876000
60.5029	-2	209795000
59.3001	-3.43909	205184000
25.7644	-2	188759000
24.6648	-4.72235	192842000
26.9749	-3.83344	191459000
28.1042	-2	187507000
30.4071	-2	184270000
29.1843	-4.11074	192357000
31.3494	-3.53072	192961000
32.4079	-2	193720000
34.2659	-2	210388000
33.2465	-4.25508	200788000
40.4958	-2	210812000
42.3028	-2	198644000
41.1001	-4.01367	202883000
39.3381	-3.41903	206002000
38.4687	-2	208334000
37.5298	-3.90661	205491000
36.2913	-2	208550000
44.2777	-2	183731000
42.9723	-3.93978	196674000
46.4664	-2	187207000
45.3115	-4.06738	192685000
56.8718	-2	187453000
57.5808	-3.77194	198487000
49.7069	-3.60906	191362000
48.6789	-2	188800000
50.8236	-2	188960000
47.731	-4.22897	192293000
55.7525	-3.39587	191572000
54.918	-2	185432000
52.9026	-2	187900000
51.7826	-4.31327	192469000
54.0114	-3.99376	192211000
35.3505	-4.15194	204506000
-38.9368	-8.73138	201837000
-35.4469	-7.79412	201936000
-30.8404	-7.19279	198565000
-32.7302	-8.2262	200319000
-28.4154	-7.49964	197356000
-12.9216	-6.54676	202781000
-15.5017	-6.53127	201710000
-25.465	-7.40144	196532000
-22.0469	-6.50694	195975000
-18.5824	-6.26945	198323000
-11.1637	-9.21491	201537000
19.3405	-7.60835	198696000
21.9386	-6.49888	195972000
-3.12191	-6.43833	195908000
-8.39566	-8.83744	200679000
-5.45495	-8.2193	198851000
8.9975	-5.56644	201608000
6.53625	-5.97457	198228000
0.07178	-6.51643	195435000
11.1374	-6.29456	202734000
14.4135	-6.01265	202737000
16.1047	-9.01983	200989000
3.31854	-6.69135	196379000
67.268	-3.83228	199729000
66.3828	-2	208607000
65.5008	-3.35081	205921000
64.5743	-2	210087000
71.1298	-4.37564	193475000
68.5692	-5.66973	198505000
63.7043	-4.00153	205606000
62.5491	-2	208509000
61.0922	-4.36281	205063000
82.6954	-3.54163	200295000
81.8509	-2	187965000
83.7461	-2	210795000
78.4876	-3.84484	192665000
77.3929	-2	189104000
79.7586	-2	186569000
80.8344	-4.09317	195504000
75.0059	-2	189725000
76.0133	-4.71703	193820000
73.6049	-3.83588	192298000
85.6923	-2	211185000
84.6894	-4.28275	205309000
87.8956	-2	210697000
86.8978	-4.29577	207052000
-85.2492	-12.1083	202237000
-94.803	-13.5488	201176000
-89.5799	-13.1718	202137000
-62.8386	-9.75673	201986000
-60.2421	-9.47695	201759000
-73.9937	-7.35829	197465000
-77.6035	-10.2788	200015000
-81.371	-12.4986	201408000
-66.7489	-10.4891	201263000
-64.5122	-11.05	201663000
-71.1174	-10.4907	200116000
-68.5984	-11.6576	200909000
-42.2237	-9.3794	200638000
-45.4268	-9.94468	199584000
-49.1489	-9.7395	198739000
-52.4913	-9.14473	198653000
-58.4643	-11.1899	201153000
-55.3194	-11.4063	200344000
-40.0698	-12.5307	201138000
-42.3028	2	198614000
-44.2777	2	188637000
-43.1805	4.12381	197352000
-38.4687	2	206947000
-37.454	4.21697	204196000
-36.2913	2	207026000
-39.4984	3.63692	204414000
-40.4958	2	207455000
-41.3423	4.22022	201546000
-34.2659	2	206892000
-35.2692	4.39524	203235000
-17.1205	2	199242000
-18.9636	2	188489000
-17.8996	3.5327	197061000
72.6166	-2	188744000
89.9475	-2	213550000
89.2875	-4.0948	207516000
91.7476	-2	208705000
91.0484	-3.44193	207161000
93.5851	-2	188524000
92.7083	-3.86027	200718000
94.681	-3.67193	196135000
95.761	-2	191888000
7.42273	2	195630000
5.45869	2	188450000
6.53484	4.08315	196598000
9.24843	2	207008000
8.40706	4.12757	201030000
10.2279	3.5674	204191000
11.2313	2	206946000
12.2934	4.14738	204143000
13.3854	2	206811000
58.6616	2	206249000
56.8718	2	191571000
57.9781	3.4783	200277000
54.918	2	188919000
56.2786	4.24999	197002000
-49.7108	3.59391	192905000
-48.6789	2	190482000
-50.8236	2	190594000
-52.9026	2	190000000
-51.8271	4.29749	193999000
-96.9088	4.55127	199291000
-94.2259	5.70184	201195000
-89.0731	4.12429	206559000
-87.8956	2	209370000
-86.8623	4.38994	206046000
-85.6923	2	209388000
-91.1393	5.6836	204022000
-81.8509	2	192581000
-83.7461	2	207291000
-82.6502	3.60096	200512000
-55.8552	3.43269	194282000
-54.918	2	189008000
-56.8718	2	191497000
-54.004	4.09796	194288000
-58.6616	2	205562000
-57.7426	3.90173	199701000
-59.5061	3.33161	204382000
-60.5029	2	207908000
-78.5393	3.89278	194609000
-77.3929	2	191066000
-79.7586	2	190014000
-80.7591	4.13965	196999000
-75.0059	2	191349000
-76.0293	4.78437	195382000
-65.4709	3.35658	204527000
-64.5743	2	207890000
-66.3828	2	205710000
-62.5491	2	207216000
-61.4506	4.05605	204564000
-63.6812	3.97329	204740000
-68.1199	2	191974000
-67.2719	3.81965	199846000
-68.897	3.43203	195036000
-70.2593	2	189312000
-46.4664	2	189629000
-45.5373	4.15002	194512000
-47.663	4.27166	193983000
-44.0506	5.69838	198008000
-105.055	-1.4199	193619000
-106.124	-4.45224	195936000
-103.434	-8.15324	197809000
-105.619	-6.29779	196790000
-99.8587	-13.2006	199954000
-103.225	-10.9193	198792000
-107.851	-5.80554	196767000
-108.98	-2.80883	196100000
-102.964	2.85758	191352000
-105.181	1.90824	193167000
-101.619	4.46119	195253000
-104.244	4.56808	194937000
-99.5213	6.88299	198965000
58.7608	-5.51076	201706000
60.5894	-6.85602	202652000
62.8271	-6.67572	203234000
24.4135	-7.64724	196794000
31.2686	-6.3493	198333000
27.3913	-6.73998	196127000
41.6654	-5.7197	200875000
34.3216	-6.29182	201788000
39.2254	-5.6298	203274000
36.7988	-5.9463	203335000
43.6537	-5.53723	197614000
40.4874	-7.29193	201637000
45.9929	-7.01935	197303000
49.6177	-6.27804	195382000
55.8945	-5.81269	197591000
52.7349	-6.50939	196189000
35.9093	-7.82655	202011000
-36.454	-11.4767	201337000
-33.7571	-10.2456	200911000
-27.1836	-10.4632	199123000
-30.3849	-10.3829	199896000
-14.3036	-9.47615	201428000
-17.0166	-8.84195	200537000
-23.3849	-10.1327	198895000
-25.4917	-12.7969	199834000
-19.9906	-9.93142	199561000
-12.632	-11.7048	201233000
-9.34278	-12.4184	200929000
18.6095	-10.4485	200148000
22.0473	-10.2052	199133000
-2.2342	-9.46146	198511000
-5.76593	-11.5964	200169000
8.79878	-8.26223	200954000
5.39634	-9.90614	199665000
1.55107	-10.299	198925000
12.216	-9.88556	201522000
15.6121	-12.8218	200959000
73.2675	-6.4442	196329000
65.6227	-5.77911	202528000
70.5266	-7.50674	198542000
67.3874	-8.41514	200871000
88.6049	-6.34636	204976000
82.4834	-6.34506	201153000
78.9116	-7.06318	198240000
75.2141	-7.59551	197623000
85.8064	-6.65092	204240000
-98.6368	-18.314	200438000
-82.8715	-15.5196	201608000
-86.7993	-17.1867	201636000
-92.1197	-17.9533	201268000
-61.8619	-12.9306	201532000
-74.224	-12.5802	200583000
-77.9825	-16.1991	201247000
-65.9627	-13.8927	201384000
-70.0572	-14.0502	201034000
-37.4325	-14.5439	201145000
-47.206	-12.6501	200149000
-43.1586	-13.3667	200780000
-51.5944	-14.3177	200518000
-57.265	-15.7396	201087000
-40.5846	-16.8832	201030000
-42.1499	6.14901	200324000
-43.8692	7.48827	199451000
-36.7943	6.61915	202389000
-39.5611	6.22083	202233000
-32.4079	2	194802000
-33.2082	4.33447	200752000
-31.1995	3.59057	194955000
-30.4071	2	188545000
-29.2595	4.07278	194074000
-28.1042	2	189678000
-26.9522	3.88619	193175000
-25.7644	2	190398000
-34.1581	6.53865	201345000
-14.4738	3.54614	204372000
-13.3854	2	206793000
-15.3567	2	207782000
-16.2991	3.91115	201667000
-21.1733	2	189141000
-19.9188	4.29965	195112000
-23.4542	2	190224000
-22.1177	3.90234	193304000
-24.5382	4.77783	194352000
-17.6327	5.6113	199513000
-10.1301	3.60207	204012000
-9.24843	2	207310000
-11.2313	2	206961000
-8.34158	3.83932	200965000
-7.42273	2	195230000
-6.50532	3.50224	195268000
-5.45869	2	188437000
-4.58242	4.23656	194514000
-3.29368	2	189456000
-12.2428	4.3707	203922000
3.29368	2	189538000
4.25539	4.16315	194225000
1.09789	2	190276000
2.1237	4.5044	194094000
-0.0427	3.72238	192875000
-1.09789	2	190276000
-2.1487	4.35889	193871000
68.1199	2	191477000
66.3828	2	205663000
67.4159	3.64173	199330000
83.7461	2	207282000
84.4647	3.51776	205484000
85.6923	2	209430000
91.263	-5.82993	203882000
90.5213	-9.02554	202986000
98.2404	-2	195582000
97.0563	-4.50651	197006000
99.4915	-3.78232	196249000
94.4326	-5.78705	199933000
60.5029	2	207783000
59.6427	3.87189	203557000
64.5743	2	207903000
65.6048	4.30034	202974000
62.5491	2	207192000
63.5108	4.27921	204405000
61.5956	3.50973	205193000
18.16	3.42597	195922000
18.9636	2	188528000
17.1205	2	199089000
19.97	3.8414	194152000
21.1733	2	189264000
15.3567	2	207546000
14.3749	4.2509	203557000
16.5009	3.9905	201146000
5.40763	5.81863	197476000
7.29876	6.34429	199691000
10.2123	6.02907	202082000
13.0249	6.38531	202427000
23.4542	2	190197000
22.3155	4.38963	194061000
24.5741	3.86698	193098000
25.7644	2	190358000
52.9026	2	189944000
50.8236	2	190605000
51.955	4.11908	193742000
54.0007	4.18974	194447000
58.4129	5.49886	201173000
54.9513	6.45285	198161000
56.8444	6.5229	199739000
40.4958	2	207491000
38.4687	2	206992000
39.6187	4.12257	203652000
29.6766	3.58999	193329000
30.4071	2	188294000
28.1042	2	189666000
27.1091	4.71454	194444000
32.4079	2	194977000
31.4143	3.91916	196186000
33.2642	3.45841	201083000
34.2659	2	207446000
36.2913	2	207055000
37.2585	4.19974	204176000
35.1351	4.14989	203448000
42.3028	2	198168000
41.4889	4.13384	201253000
43.3075	3.51157	195775000
44.2777	2	188518000
45.2241	4.12475	194694000
46.4664	2	189576000
48.6789	2	190451000
49.5604	4.30046	193905000
47.4926	4.36143	194162000
-49.7322	6.39986	196597000
-52.7099	6.55545	197204000
-96.1484	7.93885	200869000
-93.2551	8.47058	202194000
-84.6557	4.36824	204494000
-85.6046	6.70175	203753000
-88.4461	6.4829	204508000
-90.6461	8.98563	202983000
-82.4563	6.52774	201381000
-56.002	6.01015	198642000
-59.3597	6.0237	201918000
-73.5591	3.85329	193934000
-72.6166	2	190696000
-71.1088	4.39344	195222000
-73.1916	6.56457	197528000
-78.9849	6.99241	198967000
-75.3084	7.93314	198720000
-68.5317	5.69796	199155000
-65.6088	5.70763	202244000
-62.5647	6.40477	202910000
-64.1089	9.0713	201895000
-46.3675	6.95674	197814000
-108.871	0.58787	195585000
-107.54	-9.58039	197984000
-105.222	-15.5754	199366000
-102.295	-23.4576	200126000
-111.174	-6.56097	197422000
-112.352	-1.77383	196891000
-103.032	7.35588	197455000
-107.207	3.99876	195598000
-105.792	6.44925	196571000
-111.744	2.90748	196759000
-98.3914	9.89336	200187000
-101.734	10.2065	199025000
58.1417	-8.60819	200969000
61.5028	-9.24834	202047000
64.3754	-8.91814	202058000
26.2015	-10.4954	199045000
33.504	-9.08555	200840000
30.2841	-10.3523	199884000
42.9459	-8.03655	199957000
38.2689	-8.07417	202123000
40.5572	-10.4703	201186000
47.8843	-9.0829	198460000
44.5945	-10.4445	200004000
54.3734	-9.58735	199473000
51.0591	-10.0566	199029000
36.5087	-10.853	201431000
-33.1205	-14.4073	200921000
-28.9729	-13.9499	200396000
-25.6495	-15.5742	200427000
-16.5993	-12.9262	200830000
-21.5803	-14.3713	200399000
-6.85539	-15.9262	200759000
-12.2109	-15.8728	200996000
20.1327	-14.1584	200483000
24.3992	-14.8642	200350000
-1.0741	-14.6555	200271000
8.12802	-12.9382	200754000
4.2544	-14.9908	200511000
11.7562	-14.0921	201025000
16.847	-16.6685	200846000
13.8206	-16.4436	200973000
73.0578	-9.66322	199392000
63.3933	-12.0472	201631000
66.0985	-10.7978	201434000
69.5023	-11.1957	200678000
87.6502	-9.5327	203161000
84.4108	-8.80992	202625000
81.4012	-10.2475	201236000
76.8585	-11.6446	200430000
-94.1037	-23.6136	200784000
-82.2418	-21.7488	201285000
-88.4	-21.1942	201240000
-61.8886	-18.0262	201290000
-72.2622	-18.4257	201201000
-76.297	-22.2384	201202000
-66.8089	-19.5213	201267000
-35.9464	-19.0783	201010000
-46.248	-18.9333	200919000
-52.9885	-19.0429	200957000
-57.6037	-21.1452	201115000
-41.3382	-24.5098	200981000
-96.4439	-29.4407	200497000
-35.6551	8.49137	201544000
-47.9573	9.0803	198945000
-44.9914	9.91507	199923000
-41.5872	9.20966	200878000
-38.1665	9.08846	201596000
-31.0028	6.23252	198576000
-27.3876	6.64183	196973000
-33.0761	9.41443	200733000
-14.8206	6.1322	202016000
-19.4606	6.6528	198444000
-21.9408	6.26971	196723000
-24.1873	7.54099	197499000
-17.5049	8.57125	200321000
-9.87398	5.72761	202037000
-6.77143	5.88626	198939000
-11.9702	7.56991	201893000
-3.7717	6.36094	197060000
3.19075	6.60715	197079000
-0.15196	6.93953	196898000
70.2593	2	189451000
69.3751	4.03825	195925000
71.6183	3.87957	194184000
72.6166	2	190811000
67.5929	6.15023	200362000
91.7476	2	205682000
89.9475	2	210851000
91.1968	3.54234	205850000
87.8956	2	209438000
89.4546	4.54933	205986000
75.0059	2	191324000
74.0569	4.62683	195053000
76.3939	3.90537	194186000
77.3929	2	190939000
79.7586	2	189924000
78.8582	4.46304	195787000
81.8509	2	192843000
82.8152	3.86641	201189000
81.0327	3.53465	195967000
86.5978	4.48231	205899000
84.4373	5.44268	203597000
100.5	-2	194587000
100.5	-1.00044e-11	179586000
100.5	2	187943000
102.271	0.96244	187214000
102.954	-0.87594	190748000
102.883	-2.82081	194055000
89.7718	-12.6999	202204000
101.732	-4.33606	195705000
99.5532	-6.28359	197780000
93.856	-8.67358	201515000
92.6703	-11.4707	201868000
97.168	-8.0713	199716000
61.2332	6.32063	202776000
64.747	6.7864	202297000
18.2835	5.48618	198588000
20.8587	6.67814	197623000
15.8314	6.24568	201291000
5.51662	8.0797	199203000
14.5145	8.38712	201446000
8.51058	9.20962	200745000
11.6756	9.38467	201406000
24.2975	6.73359	196762000
50.8277	5.8268	195961000
52.8712	6.46271	197115000
58.3487	7.9324	201052000
53.9671	8.277	198998000
56.1048	8.77278	200104000
38.6114	5.78363	202780000
40.6208	6.22651	201583000
27.9114	8.16912	198406000
29.9964	5.93375	197434000
33.0024	6.04433	200388000
36.2962	6.83345	202192000
43.2998	6.16371	199225000
46.312	6.77089	197665000
48.7416	6.69895	196956000
-51.0562	10.214	199490000
-54.2562	9.84263	199847000
-95.5169	11.632	201230000
-92.2656	11.7164	202016000
-87.4006	9.0183	203209000
-84.4943	8.95007	202545000
-89.4838	11.1806	202557000
-90.1564	14.0117	201923000
-81.6527	10.5487	201509000
-58.001	9.66546	201013000
-61.106	9.45242	201769000
-70.569	7.92728	199445000
-72.8748	10.0782	200021000
-77.1357	11.5624	200691000
-67.4941	8.59982	200931000
-63.2337	12.6734	201497000
-69.2662	11.8908	200971000
-66.1247	11.1938	201370000
-112.11	-12.9051	198592000
-111.804	-22.4932	199482000
-106.171	-34.3262	200063000
-117.241	-6.77165	198102000
-116.514	0.29985	197633000
-99.4756	14.2421	200221000
-105.827	9.9118	198079000
-108.962	7.39144	197227000
-112.869	7.38241	197653000
-115.168	4.86774	197643000
-104.963	14.0481	199145000
60.0625	-12.3859	201430000
56.7137	-12.0047	200783000
29.1791	-14.1717	200468000
33.6869	-13.0704	200954000
37.9289	-15.1882	201144000
43.3867	-13.3047	200738000
53.2346	-13.8738	200535000
48.1393	-13.6283	200333000
-29.719	-19.6207	200850000
-23.7704	-18.9511	200723000
-3.07167	-19.0352	200718000
-17.0268	-20.3305	200902000
-8.65421	-21.6928	200880000
21.1672	-19.8504	200801000
26.8913	-18.3647	200709000
2.65378	-19.8684	200758000
9.37641	-18.3026	200906000
15.0589	-20.8317	200905000
18.8776	-25.5463	200876000
62.376	-14.7782	201427000
71.8365	-14.3418	200934000
66.6407	-14.7747	201329000
85.0615	-13.2565	202036000
80.7594	-15.5321	201422000
75.4407	-17.2074	201163000
-77.7916	-28.7184	201033000
-87.1566	-29.1834	200881000
-61.2713	-25.4808	201107000
-69.5346	-26.5153	201115000
-71.1915	-35.6388	200907000
-33.4922	-26.7849	200927000
-51.9789	-27.7045	200998000
-40.7837	-33.8042	200902000
-94.0076	-39.5985	200465000
-102.304	-48.026	200235000
-119.354	-45.0366	199902000
-35.8162	11.2213	201213000
-47.6907	13.8041	200513000
-43.1757	12.4041	200719000
-39.532	12.946	201115000
-29.7657	10.2507	199900000
-25.7928	10.5616	199401000
-32.7541	13.145	200830000
-14.3732	9.88502	201221000
-21.2644	10.0146	199553000
-17.2623	12.2422	200710000
-8.77945	8.59398	200872000
-5.71814	8.60194	199536000
-3.33523	8.76305	198773000
-10.821	11.2951	201097000
2.39264	9.85818	199170000
-4.2577	10.8689	199844000
-1.17114	11.3021	199661000
71.2465	6.643	198079000
74.5864	7.50196	198308000
66.562	9.6095	201311000
81.4749	6.01786	200155000
93.5851	2	193652000
93.0472	3.932	201017000
95.761	2	195426000
94.8837	3.77158	198740000
69.2257	8.90404	200299000
92.0112	5.66088	203273000
88.3517	6.4366	204568000
90.0971	6.85319	203964000
76.5666	6.41393	197490000
79.4439	7.99436	199941000
86.5538	7.38189	203732000
84.0266	7.47111	202576000
82.1462	8.76384	201539000
98.2404	2	201289000
97.4286	4.50975	199346000
99.8349	3.58064	198795000
102.67	2.60248	190674000
101.619	3.81252	193963000
105.043	1.35038	192828000
104.996	-1.91022	193830000
104.223	-4.53328	195665000
88.8498	-15.9633	201724000
93.1455	-15.1385	201383000
103.141	-7.02281	197309000
100.706	-9.67893	199008000
96.6085	-11.9623	200690000
57.5814	10.4973	200889000
60.49	10.4273	201525000
63.4478	9.93328	201785000
21.7285	9.78147	199334000
17.9673	9.07595	200280000
5.36868	11.8755	200287000
14.6649	12.2248	201029000
9.92801	12.9406	200948000
25.5204	10.7931	199476000
22.8736	12.8358	200123000
19.27	13.0957	200514000
50.9719	9.03694	198859000
54.2631	11.8562	200408000
41.7437	9.60495	200877000
39.069	8.65839	201567000
29.0207	12.0597	200185000
31.298	9.42834	200128000
36.5516	10.012	201385000
34.123	8.92004	201085000
44.7962	9.6779	199918000
47.7983	9.70034	199320000
-52.9054	14.0265	200622000
-56.4235	12.4678	200836000
-59.8396	13.0988	201300000
-93.7847	15.9526	201268000
-98.9508	18.8275	200403000
-85.8816	13.2877	202076000
-88.9705	17.8344	201510000
-81.2454	15.6179	201514000
-77.3134	17.0407	201281000
-62.0687	15.7464	201329000
-72.6091	15.5993	201126000
-66.6445	15.7355	201299000
-119.25	3.57362	198056000
-120.893	-17.4898	199053000
-121.7	-29.9027	199561000
-125.322	-9.72771	198757000
-122.583	-1.85274	198348000
-136.417	-40.2781	199705000
-102.686	17.5034	199836000
-102.892	21.3538	199990000
-111.241	12.935	198529000
-117.681	9.61014	198316000
-108.276	19.2091	199407000
-116.041	16.8555	198934000
57.9424	-16.9354	201160000
32.7472	-20.1169	200944000
37.9051	-19.9588	201009000
44.5664	-19.7713	200972000
51.9293	-19.2199	200951000
-24.195	-26.4377	200874000
-1.63692	-26.0253	200839000
-11.7503	-29.5841	200864000
27.4662	-25.7319	200887000
9.67399	-28.037	200869000
19.991	-33.7423	200847000
63.5097	-19.7304	201259000
69.5984	-18.7242	201219000
74.5856	-21.1583	201197000
79.9705	-21.0991	201278000
85.3764	-19.0611	201455000
-79.7694	-41.352	200719000
-61.3199	-35.7192	200925000
-67.3298	-44.7603	200771000
-29.3486	-36.0246	200853000
-48.3301	-41.4289	200840000
-37.1417	-41.8562	200824000
-130.194	-62.291	199958000
-112.033	-57.2299	200100000
-86.3227	-53.0414	200482000
-98.8927	-60.2351	200278000
-51.4428	17.5719	200856000
-47.8887	19.2461	200908000
-36.7744	16.1079	201043000
-42.5139	17.5922	200963000
-28.7228	14.3042	200514000
-24.4815	13.7248	200245000
-32.4661	18.5884	200908000
-13.2887	14.1466	201008000
-20.7228	15.9077	200669000
-16.6788	16.2932	200854000
-7.18303	11.8223	200581000
-9.08504	15.3857	200872000
-3.93901	14.6616	200495000
1.23696	14.3867	200336000
65.6899	13.2081	201363000
76.9975	9.72479	200011000
72.9947	10.4826	200166000
69.0972	12.4278	201020000
94.602	6.11293	201189000
98.0315	7.57837	199924000
80.8361	11.4249	201346000
92.3901	8.99553	202471000
88.705	9.07348	203232000
85.0216	10.9729	202338000
100.69	6.3961	198004000
104.108	4.92929	195298000
107.25	4.22258	195778000
109.05	1.95169	195775000
108.009	-1.27538	195389000
106.463	-3.67639	195580000
106.71	-6.5818	196969000
97.3529	-17.5971	200624000
91.8963	-21.5001	201034000
105.312	-10.3158	198345000
101.914	-14.0795	199639000
58.2584	13.6865	201129000
61.9763	13.6584	201400000
6.0902	17.7419	200781000
12.5195	17.1517	200939000
16.9874	15.8698	200828000
26.0548	14.9947	200462000
29.3753	15.4088	200641000
21.583	17.4563	200712000
42.991	12.3101	200745000
49.9592	13.388	200400000
55.9501	16.2402	201007000
52.7886	16.2745	200819000
39.058	12.9132	201141000
33.8738	13.1837	200947000
31.8125	18.1281	200858000
45.9728	13.5526	200570000
-57.2481	17.6962	201103000
-93.2366	20.7413	200976000
-88.9241	21.7118	201165000
-99.1801	24.5787	200360000
-84.6845	19.2301	201432000
-69.2178	19.7943	201214000
-80.3378	21.1933	201279000
-85.4458	25.2559	201075000
-74.0167	22.0486	201203000
-63.1825	20.724	201205000
-125.537	6.22608	198630000
-122.631	13.2155	198794000
-134.403	-19.3329	199286000
-135.44	-2.78241	199020000
-150	-31.0546	199600000
-150	-50.3502	199787000
-105.703	25.9595	199917000
-114.976	23.8408	199420000
-124.546	21.1048	199212000
-111.915	32.4889	199820000
59.0729	-24.6924	201107000
37.8437	-26.7885	200956000
50.2163	-28.4467	200980000
-16.4098	-38.988	200816000
-0.95481	-39.0974	200806000
32.2574	-36.1945	200859000
13.2584	-41.9591	200796000
25.2863	-42.6746	200802000
68.5339	-27.2365	201100000
77.2049	-26.095	201106000
86.1171	-27.7601	200963000
-71.5546	-55.492	200610000
-56.3945	-50.5567	200733000
-25.1623	-48.5697	200763000
-40.9284	-54.6134	200719000
-150	-73.1515	199932000
-132.259	-81.3045	200033000
-110.025	-77.6162	200166000
-83.3093	-74.4563	200384000
-52.3072	23.0343	200994000
-44.8662	24.5875	200960000
-38.1931	21.9624	200972000
-25.7162	19.79	200792000
-31.7248	23.7719	200901000
-13.1393	19.3342	200904000
-19.0968	21.7664	200852000
-6.61996	21.2403	200842000
-0.63287	20.1737	200754000
64.2596	16.6562	201317000
68.1886	17.3084	201245000
76.8328	13.8779	201034000
72.9831	15.8276	201134000
96.0812	10.0692	201084000
100.109	10.2105	199620000
82.1377	15.3939	201578000
93.5283	14.2551	201473000
89.4955	12.8577	202181000
85.6626	15.8843	201750000
104.325	9.79124	198310000
107.598	8.39615	197504000
109.658	5.39626	196757000
112.488	3.71763	197068000
112.61	-0.47097	196903000
110.015	-4.37568	196747000
110.866	-9.58381	198016000
98.6754	-22.3104	200412000
102.101	-19.1502	199988000
96.9179	-28.7102	200471000
108.876	-16.8483	199185000
60.0171	18.4143	201198000
4.46349	23.3619	200823000
10.71	23.4922	200873000
16.868	21.18	200871000
27.1642	19.6819	200797000
21.9994	22.4808	200836000
42.662	16.9415	200944000
48.1986	19.0526	200909000
54.5227	20.7425	201024000
37.1505	19.6789	200992000
31.326	22.3231	200893000
-58.4087	26.6936	201041000
-92.265	27.073	200751000
-100.66	32.6093	200254000
-87.3698	30.6392	200812000
-92.5002	34.2061	200566000
-68.4736	27.4471	201073000
-78.6308	30.5003	200967000
-134.544	13.5018	199136000
-150	-13.7847	199424000
-150	2.58299	199362000
-120.434	28.8634	199526000
-150	18.6915	199453000
-110.008	40.3754	200004000
-133.709	30.1355	199510000
-122.066	38.0503	199741000
-117.664	46.2203	199931000
-107.412	49.1275	200124000
61.4255	-35.0642	200937000
45.8925	-39.9951	200852000
56.8098	-45.0296	200794000
-9.1719	-54.6806	200721000
7.48775	-50.5035	200744000
37.2621	-49.1935	200763000
22.199	-54.7597	200722000
76.9085	-37.2897	200829000
93.8872	-37.5556	200480000
-53.6405	-72.4899	200556000
-22.7741	-73.0244	200607000
-121.129	-100	200117000
-150	-100	200016000
-93.4277	-100	200252000
-65.3964	-100	200373000
-50.4599	33.5377	200913000
-37.4556	31.9387	200889000
-25.2362	30.1889	200860000
-2.31788	28.5311	200832000
-12.8793	28.6566	200854000
65.0678	21.9782	201187000
71.9662	21.967	201195000
77.1047	18.6481	201270000
98.3717	14.9176	200492000
103.217	15.1241	199593000
95.0651	18.6039	200922000
83.469	20.224	201365000
89.5995	19.3077	201340000
108.109	12.9046	198636000
107.487	20.0084	199544000
113.625	9.31224	198023000
119.234	7.97833	198314000
117.987	2.81827	197879000
116.537	-4.98425	197854000
116.323	-12.4603	198572000
105.252	-25.1447	199935000
105.768	-34.5317	200072000
103.954	-43.1267	200190000
114.83	-21.1543	199298000
59.6172	26.7775	201050000
7.37926	30.604	200834000
1.586	36.8021	200804000
17.7828	29.0361	200852000
25.9174	26.7243	200863000
42.8392	25.4137	200956000
50.5139	28.3155	200965000
35.0606	28.4889	200904000
-63.1869	37.7418	200875000
-97.1827	41.6944	200347000
-85.6007	39.9709	200637000
-73.6624	37.9496	200830000
-150	35.2906	199629000
-93.8664	52.6528	200360000
-131.704	48.4187	199817000
-118.807	56.2073	200003000
-106.763	58.1186	200163000
67.0427	-49.8254	200702000
52.2269	-54.7896	200703000
8.12722	-73.3854	200612000
37.994	-73.1498	200589000
91.6776	-56.1402	200384000
-35.8813	-100	200447000
-5.22239	-100	200475000
-56.1221	47.9476	200752000
-44.7286	47.0091	200771000
-30.9923	44.068	200786000
-18.5219	41.8173	200789000
-7.49946	38.8645	200798000
68.6137	31.2367	200994000
77.5435	26.3496	201097000
100.412	21.4081	200254000
94.0547	23.0101	200799000
105.19	26.5393	199970000
87.7049	27.8259	200906000
114.393	18.0996	199077000
112.289	27.2067	199660000
120.772	14.1132	198802000
109.248	-52.8552	200118000
109.39	-66.2989	200154000
124.93	6.57712	198613000
122.716	-0.88321	198351000
125.086	-8.82023	198714000
121.853	-16.3691	198975000
116.879	-30.7435	199659000
116.182	-41.5273	199901000
123.372	-24.095	199353000
57.1215	40.3703	200841000
68.2529	43.7898	200765000
11.7756	42.0217	200783000
0.14908	44.871	200765000
26.2125	38.0212	200820000
42.3458	38.2317	200848000
-80.4424	50.5887	200569000
-69.4795	50.1821	200671000
-62.2932	58.5088	200624000
-87.8648	61.1432	200400000
-150	53.5174	199804000
-100.088	66.6462	200246000
-113.566	65.2425	200105000
-129.627	68.6721	199991000
67.1852	-72.0556	200501000
25.9862	-100	200462000
56.2163	-100	200401000
99.6832	-79.051	200239000
-49.9036	61.8166	200637000
-36.9534	55.974	200701000
-23.1129	59.4825	200683000
-9.28726	52.2229	200726000
80.016	40.5174	200718000
98.5888	30.6842	200368000
106.175	31.8473	200023000
91.602	38.3388	200529000
111.285	35.5645	199911000
122.266	24.3617	199356000
117.896	33.6187	199713000
134.42	17.1448	199219000
123.792	-80.5554	200073000
126.891	-56.4529	199938000
135.073	-0.55023	198993000
134.511	-17.6807	199237000
130.586	-34.3735	199611000
74.2518	51.4666	200623000
48.1137	52.6422	200718000
60.8817	56.8062	200646000
19.1216	52.091	200728000
5.71506	56.6537	200701000
33.8366	56.2294	200701000
-73.9772	64.0488	200507000
-60.914	78.0033	200487000
-86.6437	81.3585	200329000
-150	74.9973	199936000
-133.373	83.9624	200030000
-112.144	81.1393	200147000
86.8338	-100	200280000
117.394	-100	200131000
150	-100	200013000
-35.3572	77.6025	200561000
-8.70294	74.8832	200599000
90.7776	54.1203	200403000
102.893	41.6839	200201000
116.714	44.7636	199929000
131.773	37.1077	199656000
150	26.665	199543000
150	9.18318	199393000
150	-44.7704	199735000
150	-68.9401	199906000
150	-7.80543	199383000
150	-25.2584	199528000
75.4459	73.0125	200442000
48.0234	73.8875	200558000
19.0605	72.9657	200605000
-54.2137	100	200404000
-77.9427	100	200317000
-101.062	100	200210000
-124.651	100	200100000
-150	100	200014000
-28.5562	100	200456000
0.30795	100	200474000
100.438	76.5917	200234000
110.423	57.9237	200115000
130.253	56.7323	199910000
150	46.0769	199742000
126.467	77.1591	200045000
88.9863	100	200268000
59.392	100	200389000
30.1903	100	200455000
118.442	100	200128000
150	69.6104	199911000
150	100	200012000
-90.4482	-1.5	219752000
-89.9475	-2	212372000
-91.7476	-2	215346000
-40.4482	-1.5	213629000
-38.5725	-1.5	208557000
-40.4958	-2	212512000
-36.2913	-2	207914000
-36.4275	-1.5	208526000
-34.5518	-1.5	213338000
-92	-1.5	185493000
-86.4275	-1.5	210935000
-85.6923	-2	210238000
-87.8956	-2	210020000
-88.5725	-1.5	211488000
-84.5518	-1.5	216867000
-83.7461	-2	217513000
-93.5851	-2	181811000
-58	-1.5	185925000
-56.8718	-2	177097000
-58.6616	-2	215570000
-59.5518	-1.5	215568000
-64.5743	-2	209041000
-65.4482	-1.5	215748000
-63.5725	-1.5	209226000
-34.2659	-2	214190000
-38.4687	-2	207896000
-13.3854	-2	207723000
-13.5725	-1.5	208522000
-11.4275	-1.5	208438000
-11.2313	-2	207869000
-15.3567	-2	212198000
-15.4482	-1.5	212638000
9.55179	-1.5	213260000
11.2313	-2	207884000
9.24843	-2	213712000
-60.5029	-2	208855000
-61.4275	-1.5	209145000
-62.5491	-2	207902000
-42	-1.5	192791000
-42.3028	-2	189594000
-33	-1.5	189533000
-32.4079	-2	184462000
-17	-1.5	189048000
-17.1205	-2	200639000
-9.55179	-1.5	213327000
-9.24843	-2	214236000
-8	-1.5	189522000
-7.42273	-2	184723000
-18.9636	-2	181496000
11.4275	-1.5	208472000
13.3854	-2	207734000
15.3567	-2	212031000
13.5725	-1.5	208459000
15.4482	-1.5	212700000
8	-1.5	189585000
7.42273	-2	185587000
17	-1.5	189240000
17.1205	-2	200453000
-92	-1.00044e-11	133136000
-93.6947	-1.00044e-11	179930000
-95.761	-2	192869000
-83	-1.5	187365000
-81.8509	-2	177238000
-56.2489	-1.00044e-11	174676000
-54.918	-2	186338000
-58	-1.00044e-11	130551000
-66.3828	-2	215670000
-67	-1.5	186701000
-68.1199	-2	176712000
-98.2404	-2	196515000
-100.5	-2	195679000
-98.2494	-1.00044e-11	199578000
-100.5	-1.00044e-11	197601000
-95.8144	-1.00044e-11	190382000
40.4482	-1.5	213477000
40.4958	-2	213664000
38.5725	-1.5	208567000
42	-1.5	190137000
38.4687	-2	207917000
36.4275	-1.5	208611000
42.3028	-2	190416000
58.6616	-2	216084000
58	-1.5	186013000
59.5518	-1.5	215477000
56.8718	-2	176850000
33	-1.5	189177000
34.2659	-2	215084000
32.4079	-2	184212000
34.5518	-1.5	213336000
64.5743	-2	208843000
63.5725	-1.5	209152000
65.4482	-1.5	215534000
66.3828	-2	215984000
60.5029	-2	208783000
61.4275	-1.5	209203000
62.5491	-2	207905000
-53.9708	-1.00044e-11	184555000
-52.9026	-2	188049000
-48.6789	-2	188913000
-48.6525	-1.00044e-11	188067000
-46.4664	-2	187345000
-50.8236	-2	189118000
-51.3475	0	188045000
-46.0292	-1.00044e-11	184437000
-44.2777	-2	184222000
-43.7511	0	168886000
-42	-1.00044e-11	130397000
-31.5248	0	168597000
-30.4071	-2	185574000
-33	-1.00044e-11	130712000
-29.7197	0	181895000
-28.1042	-2	187879000
-27.4936	-1.00044e-11	186900000
-25.7644	-2	188921000
-25	0	188205000
-23.4542	-2	188626000
-22.5064	-1.00044e-11	186846000
-21.1733	-2	186952000
-20.2803	-1.00044e-11	181711000
-18.4752	-1.00044e-11	171362000
-17	-1.00044e-11	129908000
-5.45869	-2	184747000
-6.285	-1.00044e-11	171224000
-8	-1.00044e-11	130414000
-3.29368	-2	187373000
-4.07863	-1.00044e-11	183987000
-1.09789	-2	188749000
-1.415	-1.00044e-11	187796000
1.09789	-2	188832000
1.415	-1.00044e-11	187736000
3.29368	-2	187430000
67	-1.5	186373000
68.1199	-2	177258000
83	-1.5	187144000
83.7461	-2	217838000
81.8509	-2	179109000
84.5518	-1.5	216869000
85.6923	-2	210165000
86.4275	-1.5	210997000
87.8956	-2	209989000
88.5725	-1.5	211393000
18.9636	-2	180979000
4.07863	-1.00044e-11	183927000
5.45869	-2	184752000
6.285	-1.00044e-11	171151000
8	-1.00044e-11	130535000
17	-1.00044e-11	130151000
18.4752	-1.00044e-11	172141000
58	-1.00044e-11	130858000
56.2489	0	174713000
54.918	-2	186258000
28.1042	-2	187871000
25.7644	-2	188943000
27.4936	0	186888000
30.4071	-2	185473000
29.7197	0	181915000
31.5248	-1.00044e-11	168370000
33	-1.00044e-11	130631000
42	-1.00044e-11	130413000
43.7511	0	169867000
48.6789	-2	188912000
48.6525	-1.00044e-11	188036000
50.8236	-2	189139000
46.4664	-2	187322000
46.0292	-1.00044e-11	184492000
51.3475	-1.00044e-11	188072000
52.9026	-2	188032000
53.9708	-1.00044e-11	184552000
-81.2489	0	176327000
-79.7586	-2	187592000
-83	-1.00044e-11	131494000
-78.9708	-1.00044e-11	185514000
-77.3929	-2	189351000
-76.3475	-1.00044e-11	188889000
-75.0059	-2	189880000
-73.6525	-1.00044e-11	188735000
-72.6166	-2	189088000
-67	-1.00044e-11	130486000
-68.7511	-1.00044e-11	175117000
-70.2593	-2	186965000
36.2913	-2	207910000
44.2777	-2	184229000
68.7511	-1.00044e-11	175482000
70.2593	-2	187006000
67	-1.00044e-11	130702000
71.0292	-1.00044e-11	185077000
72.6166	-2	189118000
73.6525	0	188728000
75.0059	-2	189896000
76.3475	-1.00044e-11	188887000
77.3929	-2	189360000
83	-1.00044e-11	131461000
81.2489	-1.00044e-11	175280000
79.7586	-2	187441000
78.9708	-1.00044e-11	185536000
91.7476	-2	215847000
90.4482	-1.5	219467000
92	-1.5	185866000
93.5851	-2	181561000
89.9475	-2	212137000
21.1733	-2	186959000
20.2803	-1.00044e-11	181674000
23.4542	-2	188643000
22.5064	-1.00044e-11	186866000
25	-1.00044e-11	188200000
-71.0292	-1.00044e-11	185095000
93.6947	-1.00044e-11	180284000
95.761	-2	192878000
92	-1.00044e-11	133116000
95.8144	0	190480000
98.2404	-2	196148000
98.2494	-1.00044e-11	199959000
100.5	-2	195803000
100.5	-1.00044e-11	196284000
-92	-1.00044e-11	118078000
-93.6947	-1.00044e-11	126195000
-92	1.5	138733000
-93.5851	2	135584000
-91.7476	2	150980000
-90.4482	1.5	154081000
-42	-1.00044e-11	116005000
-43.7511	0	120589000
-42	1.5	139334000
-40.4482	1.5	150416000
-40.4958	2	150031000
-38.5725	1.5	148377000
-42.3028	2	138025000
-38.4687	2	147614000
-36.4275	1.5	148332000
-33	-1.00044e-11	116719000
-33	1.5	139134000
-31.5248	0	119749000
-36.2913	2	147669000
-34.5518	1.5	150451000
-17	-1.00044e-11	116357000
-18.4752	-1.00044e-11	120304000
-17	1.5	138841000
-8	-1.00044e-11	116065000
-8	1.5	138697000
-6.285	-1.00044e-11	121069000
8	-1.00044e-11	116089000
6.285	-1.00044e-11	120819000
8	1.5	138806000
17	-1.00044e-11	116395000
17	1.5	138885000
18.4752	-1.00044e-11	120154000
7.42273	2	136292000
58	-1.00044e-11	116243000
56.2489	0	122551000
58	1.5	137500000
33	-1.00044e-11	116661000
31.5248	-1.00044e-11	119746000
33	1.5	138903000
42	-1.00044e-11	116106000
42	1.5	139952000
43.7511	0	120169000
-51.3475	0	134293000
-50.8236	2	136237000
-48.6525	-1.00044e-11	134255000
-98.2494	-1.00044e-11	139333000
-98.2404	2	143625000
-95.8144	-1.00044e-11	135827000
-95.761	2	140383000
-83	-1.00044e-11	117046000
-83	1.5	138460000
-81.2489	0	123448000
-89.9475	2	150181000
-88.5725	1.5	150420000
-87.8956	2	149223000
-86.4275	1.5	150034000
-53.9708	-1.00044e-11	131745000
-56.2489	-1.00044e-11	122586000
-54.918	2	135456000
-58	-1.00044e-11	116207000
-58	1.5	137547000
-56.8718	2	132741000
-81.8509	2	133083000
-77.3929	2	136636000
-76.3475	-1.00044e-11	134895000
-78.9708	-1.00044e-11	132448000
-60.5029	2	148014000
-59.5518	1.5	151443000
-61.4275	1.5	148780000
-62.5491	2	147719000
-63.5725	1.5	148770000
-67	-1.00044e-11	116281000
-68.7511	-1.00044e-11	122868000
-67	1.5	137820000
-66.3828	2	150376000
-65.4482	1.5	151591000
-68.1199	2	132955000
-64.5743	2	148184000
-48.6789	2	136130000
-100.5	-1.00044e-11	162554000
-100.5	2	160387000
-46.4664	2	135456000
-46.0292	-1.00044e-11	131600000
-52.9026	2	135794000
-44.2777	2	135195000
-34.2659	2	150002000
-32.4079	2	136347000
-30.4071	2	135245000
-29.7197	0	129941000
-28.1042	2	135732000
-27.4936	-1.00044e-11	133489000
-15.4482	1.5	150106000
-15.3567	2	149404000
-13.5725	1.5	148352000
-18.9636	2	133848000
-20.2803	-1.00044e-11	129678000
-21.1733	2	135333000
-22.5064	-1.00044e-11	133423000
-23.4542	2	135968000
-25	0	134406000
-25.7644	2	136107000
-17.1205	2	142849000
-9.24843	2	150755000
-9.55179	1.5	150378000
-7.42273	2	135968000
-13.3854	2	147493000
-11.4275	1.5	148228000
-11.2313	2	147552000
-5.45869	2	134818000
-4.07863	-1.00044e-11	131262000
4.07863	-1.00044e-11	131266000
5.45869	2	134896000
-3.29368	2	135430000
-1.415	-1.00044e-11	134075000
-1.09789	2	136029000
1.09789	2	135997000
1.415	-1.00044e-11	134108000
11.2313	2	147587000
11.4275	1.5	148250000
9.55179	1.5	150303000
9.24843	2	150474000
3.29368	2	135445000
56.8718	2	132828000
67	-1.00044e-11	116408000
67	1.5	137660000
68.7511	-1.00044e-11	123003000
83	-1.00044e-11	116931000
81.2489	-1.00044e-11	123357000
83	1.5	138617000
58.6616	2	150316000
59.5518	1.5	151482000
66.3828	2	150243000
65.4482	1.5	151798000
64.5743	2	148133000
63.5725	1.5	148811000
60.5029	2	148077000
61.4275	1.5	148735000
62.5491	2	147732000
18.9636	2	133866000
20.2803	-1.00044e-11	129691000
15.3567	2	149420000
15.4482	1.5	150055000
13.5725	1.5	148431000
13.3854	2	147524000
17.1205	2	142610000
21.1733	2	135308000
22.5064	-1.00044e-11	133427000
52.9026	2	135815000
53.9708	-1.00044e-11	131748000
51.3475	-1.00044e-11	134306000
54.918	2	135470000
25	-1.00044e-11	134407000
25.7644	2	136116000
27.4936	0	133489000
28.1042	2	135729000
29.7197	0	129969000
30.4071	2	135262000
32.4079	2	136190000
36.2913	2	147580000
36.4275	1.5	148283000
34.5518	1.5	150454000
34.2659	2	150179000
38.4687	2	147632000
38.5725	1.5	148456000
40.4482	1.5	150442000
40.4958	2	149890000
42.3028	2	138615000
48.6789	2	136131000
48.6525	-1.00044e-11	134285000
46.4664	2	135448000
46.0292	-1.00044e-11	131554000
44.2777	2	134787000
50.8236	2	136241000
-85.6923	2	149150000
-84.5518	1.5	152470000
-83.7461	2	151992000
-79.7586	2	136308000
-58.6616	2	150583000
-75.0059	2	136781000
-73.6525	-1.00044e-11	134784000
-72.6166	2	136453000
-71.0292	-1.00044e-11	132134000
-70.2593	2	135849000
68.1199	2	132941000
70.2593	2	135860000
71.0292	-1.00044e-11	132140000
72.6166	2	136442000
73.6525	0	134779000
75.0059	2	136790000
76.3475	-1.00044e-11	134892000
77.3929	2	136651000
78.9708	-1.00044e-11	132470000
89.9475	2	150347000
90.4482	1.5	154302000
88.5725	1.5	150456000
81.8509	2	133288000
83.7461	2	151951000
84.5518	1.5	152462000
79.7586	2	136192000
87.8956	2	149201000
86.4275	1.5	150025000
85.6923	2	149166000
92	-1.00044e-11	118127000
92	1.5	138587000
93.6947	-1.00044e-11	126098000
23.4542	2	135976000
91.7476	2	150820000
93.5851	2	135740000
95.761	2	140151000
95.8144	0	135841000
98.2494	-1.00044e-11	139293000
98.2404	2	143658000
100.5	2	160427000
100.5	-1.00044e-11	163001000
-91.2241	-0.75	117626000
-90.4482	-1.5	107296000
-92	-1.5	138461000
-92	-1.00044e-11	125346000
-90.4482	-1.00044e-11	111582000
-88.5725	-1.5	105325000
-88.5725	-1.00044e-11	106411000
-86.4275	-1.5	105570000
-86.4275	-1.00044e-11	106055000
-84.5518	-1.5	106894000
-84.5518	-1.00044e-11	110633000
-83.7759	-0.75	116434000
-83	-1.00044e-11	123878000
-83	-1.5	136535000
-91.2241	0.75	113630000
-83.7759	0.75	112650000
-90.4482	1.5	106961000
-88.5725	1.5	105309000
-92	1.5	120647000
-86.4275	1.5	104605000
-83	1.5	119269000
-84.5518	1.5	105980000
-58.7759	-0.75	115583000
-58	-1.5	135954000
-59.5518	-1.5	106019000
-61.4275	-1.5	104677000
-61.4275	0	105117000
-63.5725	-1.5	104249000
-58	-1.00044e-11	123012000
-59.5518	0	109877000
-65.4482	-1.5	105657000
-65.4482	-1.00044e-11	109947000
-66.2241	-0.75	115773000
-63.5725	-1.00044e-11	105155000
-67	-1.5	136438000
-67	-1.00044e-11	123095000
-58.7759	0.75	111834000
-66.2241	0.75	112076000
-61.4275	1.5	103692000
-58	1.5	118557000
-59.5518	1.5	105153000
-63.5725	1.5	104198000
-65.4482	1.5	105629000
-67	1.5	118735000
-41.2241	-0.75	115516000
-40.4482	-1.00044e-11	109718000
-40.4482	-1.5	105634000
-38.5725	-1.5	104029000
-38.5725	-1.00044e-11	104977000
-42	-1.5	135350000
-42	-1.00044e-11	122829000
-36.4275	-1.5	104530000
-36.4275	0	104896000
-34.5518	-1.5	105974000
-34.5518	-1.00044e-11	109652000
-33.7759	-0.75	115465000
-33	-1.5	134465000
-33	-1.00044e-11	123004000
-41.2241	0.75	111776000
-40.4482	1.5	105320000
-38.5725	1.5	103975000
-33.7759	0.75	111715000
-36.4275	1.5	103472000
-42	1.5	118650000
-34.5518	1.5	105049000
-33	1.5	117750000
-16.2241	-0.75	115505000
-15.4482	-1.5	105483000
-17	-1.5	136892000
-17	-1.00044e-11	122656000
-15.4482	-1.00044e-11	109648000
-13.5725	-1.5	103921000
-11.4275	-1.5	104410000
-11.4275	-1.00044e-11	104894000
-9.55179	-1.5	105893000
-13.5725	-1.00044e-11	104917000
-8.77589	-0.75	115503000
-8	-1.5	135104000
-8	-1.00044e-11	122820000
-9.55179	-1.00044e-11	109555000
-16.2241	0.75	111709000
-8.77589	0.75	111624000
-15.4482	1.5	105150000
-17	1.5	118686000
-13.5725	1.5	103890000
-11.4275	1.5	103477000
-9.55179	1.5	104775000
-8	1.5	118255000
8.77589	-0.75	115499000
9.55179	-1.00044e-11	109599000
9.55179	-1.5	105614000
11.4275	-1.5	103961000
8	-1.00044e-11	122857000
8	-1.5	134887000
11.4275	-1.00044e-11	104930000
13.5725	-1.5	104525000
13.5725	-1.00044e-11	104753000
15.4482	-1.5	106116000
15.4482	-1.00044e-11	109517000
16.2241	-0.75	115544000
17	-1.5	136174000
17	-1.00044e-11	122741000
8.77589	0.75	111624000
16.2241	0.75	111714000
9.55179	1.5	105214000
8	1.5	118140000
15.4482	1.5	104941000
13.5725	1.5	103435000
11.4275	1.5	103874000
17	1.5	118654000
33.7759	-0.75	115407000
33	-1.5	134945000
33	-1.00044e-11	123004000
34.5518	-1.00044e-11	109761000
38.5725	-1.5	104433000
38.5725	0	105006000
40.4482	-1.5	105857000
40.4482	-1.00044e-11	109673000
41.2241	-0.75	115596000
42	-1.00044e-11	122890000
42	-1.5	136273000
34.5518	-1.5	105465000
36.4275	-1.00044e-11	104934000
36.4275	-1.5	103855000
33.7759	0.75	111725000
41.2241	0.75	111718000
34.5518	1.5	105347000
33	1.5	117835000
36.4275	1.5	103978000
38.5725	1.5	103499000
40.4482	1.5	105057000
42	1.5	118111000
58.7759	-0.75	115596000
59.5518	-1.5	105561000
58	-1.5	135331000
58	-1.00044e-11	123151000
59.5518	-1.00044e-11	109990000
61.4275	-1.5	104098000
61.4275	-1.00044e-11	105182000
66.2241	-0.75	115819000
65.4482	-1.5	106476000
65.4482	-1.00044e-11	109827000
63.5725	-1.5	104800000
63.5725	-1.00044e-11	105043000
67	-1.5	135902000
67	-1.00044e-11	123174000
58.7759	0.75	111865000
66.2241	0.75	112063000
65.4482	1.5	105146000
63.5725	1.5	103724000
61.4275	1.5	104145000
58	1.5	118562000
59.5518	1.5	105406000
67	1.5	118627000
83.7759	-0.75	116416000
84.5518	-1.5	106496000
83	-1.5	136518000
83	-1.00044e-11	123827000
84.5518	-1.00044e-11	110749000
86.4275	-1.5	104987000
91.2241	-0.75	117600000
90.4482	-1.5	107693000
90.4482	-1.00044e-11	111502000
86.4275	-1.00044e-11	106139000
88.5725	-1.5	105827000
88.5725	0	106359000
92	-1.00044e-11	125373000
92	-1.5	138335000
83.7759	0.75	112630000
83	1.5	119329000
84.5518	1.5	106214000
86.4275	1.5	105037000
91.2241	0.75	113755000
90.4482	1.5	106571000
92	1.5	120739000
88.5725	1.5	104850000

## Sheet: Figure 4c
sample	E distortion	Upper Relative Potential
NPs	39.24	0.31	-0.34
NS	19.08	0.21	-0.21
5@NSIs	17.84	0.21	-0.21
15@NSIs	19.87	0.22	-0.22
50@NSIs	19.45	0.21	-0.21

## Sheet: Figure 4d
		electric field
X	Y	Z
-92.3675	-114.268	214789000
-91.0232	-112.839	213316000
-93.0184	-112.878	215256000
-92.1804	-111.498	214412000
-93.7889	-111.397	216339000
-94.8747	-112.711	217691000
-94.1514	-114.248	217010000
-93.2358	-115.451	216368000
-91.7315	-115.931	214875000
-98.3703	-111.958	223613000
-97.81	-113.427	222950000
-96.5411	-112.093	220560000
-92.9401	-110.377	215630000
-91.6953	-109.976	214360000
-93.0083	-108.984	216532000
-95.9231	-113.99	219636000
-94.9594	-116.019	218809000
-94.5078	-108.072	218300000
-94.6088	-109.782	218343000
-95.1794	-111.349	218430000
-96.0553	-110.558	219978000
-91.4345	-108.503	214916000
-82.0965	16.3641	213121000
-81.3723	17.8429	214697000
-83.0813	17.724	213371000
-102.858	43.6174	191654000
-103.393	42.3927	191685000
-101.975	42.8196	191016000
-101.808	44.2743	190816000
-103.183	44.7831	192225000
-101.848	45.5682	191294000
-102.192	41.4522	190974000
-99.632	59.0389	220322000
-100.518	58.1208	200707000
-99.0046	57.8161	204790000
-26.9264	-249.801	190287000
-26.5134	-250.818	191301000
-26.0968	-249.792	190422000
-27.4703	-250.811	191097000
-26.1177	-251.861	192209000
-25.4774	-250.81	191414000
-25.0682	-249.955	190660000
-24.3212	-250.756	191357000
-27.0092	-251.863	192095000
-26.4611	-252.912	192934000
-28.0715	-251.882	191891000
-27.5748	-253.082	192920000
-28.7272	-252.793	192471000
-29.2741	-251.887	191568000
-29.8611	-253.104	192424000
-30.2442	-251.913	191259000
-30.8545	-252.674	191772000
-31.1315	-251.971	191153000
-30.8689	-251.087	190370000
-31.9536	-252.677	191551000
-32.6892	-253.967	192370000
-33.5601	-252.963	191643000
-24.8441	-251.762	192195000
-25.59	-252.642	192821000
-23.7265	-251.809	192148000
-22.0926	-250.75	190912000
-22.4776	-251.699	191832000
-21.223	-251.514	191344000
-32.9224	-251.732	190957000
-31.9514	-251.453	190841000
-32.6111	-250.402	195247000
-31.6039	-250.504	190499000
-33.5827	-250.694	202984000
-28.5135	-250.804	190788000
-27.889	-249.765	189971000
-27.4391	-249.138	189463000
-30.7615	-249.976	189418000
-29.6615	-250.679	190252000
-33.4356	-249.379	216777000
-28.9126	-249.65	189482000
-29.8582	-249.536	189087000
-28.2986	-248.852	188852000
-27.4738	-248.237	188452000
-31.9521	-249.106	189744000
-29.4044	-248.377	187908000
-30.4815	-248.972	188453000
-25.3772	-248.611	189282000
-26.604	-248.864	189367000
-23.1748	-250.602	191063000
-24.0555	-249.405	190046000
-24.395	-248.112	188708000
-23.1736	-248.229	188657000
90.8326	-35.5331	213396000
89.4331	-35.9324	212281000
90.8251	-36.8012	213118000
95.5485	-38.5448	218907000
94.7968	-37.7581	217552000
94.7569	-39.293	217780000
-17.9869	-250.034	190642000
-18.5968	-248.773	189739000
-19.4349	-249.989	189348000
-16.6719	-249.872	212465000
-15.5189	-249.679	221372000
-16.3153	-248.575	221059000
-20.0185	-251.342	190766000
-18.5689	-251.303	190588000
-14.8725	-250.943	199652000
-15.9668	-251.103	195934000
-17.3815	-251.299	190298000
-19.2257	-252.293	191469000
-25.821	-253.728	193525000
-24.4274	-253.178	193193000
-20.3827	-252.782	192240000
-15.2645	-252.385	191134000
-13.9744	-252.181	191419000
-12.4057	-251.822	190361000
-13.4574	-250.606	207032000
-12.0617	-249.867	221141000
-13.3257	-249.093	225365000
-91.5896	-245.84	222677000
-92.1041	-246.8	218987000
-90.8464	-246.765	223823000
-89.0028	-246.955	223629000
-88.8198	-245.938	221885000
-89.8512	-246.401	222908000
-87.6811	-246.339	222119000
-89.4262	-245.196	221018000
-90.6	-245.278	221934000
-92.049	-244.35	222586000
-4.86437	-247.945	187467000
-5.81453	-248.581	188598000
-4.72477	-248.941	188479000
-3.57864	-248.12	187952000
-89.876	-243.679	219285000
-91.8106	-242.273	219314000
-89.8263	-241.238	216593000
-93.7988	-246.442	193043000
-92.7912	-245.986	213345000
-94.0359	-245.051	203141000
-95.5745	-246.354	189649000
-93.1802	-247.37	195929000
-94.439	-247.514	190823000
-89.9906	-247.92	226035000
-91.7061	-248.318	218938000
-90.7758	-250.115	217199000
-93.8446	-249.016	189181000
-92.7441	-250.593	193419000
-91.7472	-252.035	192001000
-56.7432	-173.128	182128000
-58.4734	-173.984	210271000
-56.4957	-175.051	177556000
-58.381	-176.344	207973000
-58.2356	-171.529	212211000
-55.6604	-171.141	180085000
-60.4958	-170.063	211914000
-60.7351	-172.573	213169000
-99.4832	-199.43	190250000
-100.317	-201.196	191064000
-98.0233	-200.702	188690000
-76.7058	-147.305	182238000
-75.827	-145.045	178881000
-78.4048	-145.927	180359000
-80.5692	-146.5	180787000
-80.4308	-144.518	195987000
-82.3648	-145.64	208950000
-82.7443	-143.34	214633000
-84.6979	-144.62	213795000
-93.1164	-154.983	212451000
-91.2553	-155.47	215874000
-92.0796	-153.364	212632000
-93.0422	-156.816	218485000
-89.648	-153.9	215650000
-91.0957	-160.341	213662000
-91.1328	-162.97	213422000
-88.7958	-161.583	212003000
-89.0717	-156.4	213816000
-88.8926	-158.834	212635000
-86.4301	-160.078	211547000
-93.1363	-159.03	216410000
-91.1675	-157.816	214766000
-93.4627	-161.76	215819000
-93.5975	-164.295	216372000
-96.1573	-162.873	219592000
-95.2285	-157.712	219643000
-95.3769	-160.084	219481000
-97.5788	-160.441	222573000
-97.3935	-143.397	191085000
-95.7905	-143.785	195442000
-96.4188	-141.833	220220000
-94.2207	-142.354	219586000
-93.7769	-144.251	211056000
-98.6261	-162.259	223693000
-97.2434	-145.001	187086000
-96.8968	-146.85	186620000
-98.7983	-146.302	188545000
-97.2709	-158.578	221934000
-97.1047	-156.279	187599000
-99.6219	-159.008	221013000
-99.7343	-160.852	222683000
-98.7458	-157.224	196968000
-99.2245	-155.203	188464000
-98.6032	-142.104	209041000
-100.394	-145.671	190040000
-99.1376	-144.222	187417000
-100.484	-142.823	191294000
-101.802	-146.625	191610000
-102.139	-145.129	191568000
-102.225	-143.513	191103000
-102.254	-141.693	190462000
-100.876	-144.295	190373000
90.8843	82.195	215020000
91.1065	83.8694	214242000
89.482	83.1684	213158000
88.0982	84.1545	212186000
87.7508	82.5524	212596000
89.6147	85.0889	212668000
90.2618	86.6694	212747000
88.6829	86.5256	211877000
-59.9398	-135.41	209709000
-57.4004	-135.074	210585000
-59.6444	-133.433	210544000
-57.8013	-132.531	211733000
-55.1459	-132.811	214503000
-54.119	-135.781	212014000
-52.3751	-134.301	214360000
-56.8983	-130.427	210968000
-59.5818	-131.007	212078000
-61.3388	-132.045	210683000
-53.5869	-124.4	181311000
-50.948	-123.532	182124000
-53.0904	-121.748	180763000
-55.7144	-122.714	176317000
-59.2871	-128.782	215256000
-58.3873	-123.582	209224000
-57.908	-120.901	211174000
-92.9114	-136.948	215238000
-94.5268	-137.526	217155000
-92.6521	-138.633	215029000
-91.1709	-137.45	213416000
-87.0402	-121.422	214167000
-85.5384	-119.775	213657000
-88.1197	-119.645	213705000
-83.6596	-120.85	215268000
-83.1805	-119.052	214726000
-85.0577	-122.247	216740000
-82.2342	-120.593	207477000
-103.703	-142.629	192151000
-104.25	-141.038	192248000
-98.919	-138.472	223519000
-98.6129	-136.796	224428000
-100.433	-137.703	212982000
-100.773	-135.722	206084000
-98.7745	-135.02	225042000
-100.824	-134.058	201721000
-101.011	-131.995	189525000
-103.16	-132.936	191277000
-98.9064	-110.735	223930000
-99.667	-111.601	223073000
-92.7531	-107.328	216615000
-91.0925	-106.816	215662000
-92.7848	-105.295	216841000
-90.0924	-107.94	213805000
-90.512	-105.309	215489000
-89.3058	-106.752	213801000
-88.3971	-108.408	212609000
-91.4728	-103.853	217213000
-93.6739	-102.879	185726000
-94.1386	-106.524	215853000
-96.058	-106.725	203427000
-98.1026	-107.578	204063000
-96.4458	-108.925	221516000
-98.6993	-109.189	223835000
-97.4954	-110.507	222709000
-75.7612	-119.223	180557000
-74.0569	-118.785	179774000
-75.7186	-117.424	192371000
-77.7471	-118.561	185403000
-78.5986	-120.26	180428000
-79.7822	-119.164	193729000
-81.4133	-119.612	206608000
-79.4177	-117.285	211083000
-78.9676	-115.29	213795000
-77.4415	-116.349	211286000
-81.0426	-116.019	213704000
-80.5953	-114.15	212595000
-82.1027	-114.948	212559000
-82.9422	-116.562	213011000
-81.4023	-117.912	214638000
-90.0281	-109.504	213085000
-90.4943	-111.003	213089000
-89.4866	-112.09	212282000
-89.3738	-113.316	212250000
-84.7155	-117.773	212817000
-84.6899	-115.93	211944000
-86.1841	-116.374	211953000
-86.9175	-117.958	212633000
-89.1119	-117.801	213343000
-88.2996	-105.179	213887000
-87.7569	-106.933	212858000
-88.0451	-103.34	214534000
-86.3595	-104.194	213980000
-86.7509	-102.077	214580000
-84.5761	-103.185	217140000
-84.3788	-105.345	214198000
-86.429	-106.042	213036000
-86.9924	-114.779	211597000
-85.5038	-114.719	211486000
-83.7081	-114.664	211654000
-82.3838	-112.878	211557000
-80.3792	-112.584	212298000
-81.1407	-110.743	212519000
-84.3421	-113.049	211257000
-83.3355	-111.3	211511000
-83.1326	-109.308	212280000
-85.0745	-111.653	211244000
-88.6533	-110.538	212060000
-87.9802	-112.396	211621000
-87.9465	-113.641	211658000
-86.384	-113.056	211315000
-86.6762	-111.297	211360000
-86.7005	-109.659	211668000
-84.5488	-110.411	211510000
-85.6078	-110.454	211465000
-84.4108	-107.488	212737000
-82.6004	-106.957	213622000
-86.4907	-108.004	212241000
-85.0356	-109.123	211926000
-101.45	-123.809	191703000
-102.864	-122.941	192714000
-102.565	-124.615	192666000
-101.277	-122.696	191388000
-97.0692	-115.196	222185000
-96.9216	-116.91	218256000
-99.292	-114.697	225110000
-99.635	-113.167	223293000
-101.05	-114.066	197917000
-98.7722	-116.44	218967000
-99.2288	-117.94	191919000
-100.734	-117.138	195350000
-100.432	-115.708	211138000
-98.0017	-117.832	194901000
-90.4714	-114.52	213187000
-89.8269	-116.127	213233000
-88.7087	-114.841	212167000
-88.0129	-116.242	212270000
-94.9147	-117.931	215826000
-93.2401	-116.981	217136000
-91.2636	-117.577	215191000
-92.8017	-118.856	218057000
-100.263	-118.661	190147000
-94.9094	-120.154	187759000
-98.6531	-119.266	188472000
-96.5888	-118.807	188669000
-100.525	-120.191	190000000
-100.061	-121.925	190052000
-98.4811	-121.111	188131000
-97.0602	-120.235	187069000
-96.532	-121.97	186386000
-100.06	-123.669	190424000
-98.2486	-123.163	188528000
-93.9002	-122.694	180751000
-95.8227	-124.284	185873000
-98.3538	-125.114	188973000
-96.7232	-126.486	186858000
-100.803	-125.53	191322000
-97.242	-128.186	187015000
-95.1339	-128.107	182840000
-98.8599	-127.047	189245000
-100.807	-127.964	190883000
-102.609	-131.101	191618000
-103.135	-126.651	192925000
-103.16	-129.169	192541000
-99.4554	-133.142	210348000
-98.6482	-131.252	185277000
-96.6111	-133.525	221764000
-100.831	-130.022	190231000
-98.7607	-129.32	188292000
-89.4918	-121.986	217142000
-90.5641	-119.498	215561000
-104.246	-144.329	193051000
-103.835	-146.367	193142000
-101.436	-156.861	189281000
-105.984	-142.617	193949000
-106.115	-145.279	194439000
-105.091	-131.075	193602000
-101.235	-112.081	194709000
-100.428	-110.174	211680000
-100.128	-108.121	206414000
-103.372	-112.88	191222000
-102.461	-109.067	190177000
-102.317	-110.87	190242000
-102.043	-107.023	190309000
-102.614	-116.024	188259000
-95.9836	-103.465	185605000
-95.7437	-101.548	185491000
-89.7851	-103.542	215401000
-91.2645	-102.033	215733000
-97.7428	-101.975	187796000
-97.8927	-105.882	186477000
-97.9236	-103.969	187491000
-96.5346	-105.029	186875000
-99.9358	-106.415	187643000
-101.775	-105.319	191074000
-99.7702	-104.648	189376000
-104.227	-108.031	192403000
-92.5922	-100.775	191544000
-94.2173	-100.62	185121000
-108.216	-143.827	195336000
-99.9429	92.0221	205271000
-98.6951	92.2662	204785000
-99.7728	93.1653	190873000
-99.3907	91.0094	221613000
-96.4731	15.8928	220624000
-97.7467	15.0642	223033000
-96.2416	14.3612	220397000
-95.3015	15.0742	219099000
-94.7966	13.9121	217777000
-95.9637	13.2653	219524000
-94.8504	12.1447	217588000
-98.8869	14.1509	224105000
-97.5178	13.5022	222232000
-98.6574	12.9817	223507000
-89.3039	9.67962	212497000
-88.1741	10.8649	211713000
-89.8184	11.2767	212460000
-91.197	3.51408	217533000
-92.9215	3.23914	198283000
-91.4329	2.23956	215044000
-91.8418	4.72499	217344000
-90.1374	4.48009	215535000
-96.5557	12.1461	220427000
-97.9233	12.2558	222668000
-97.6866	11.0374	222610000
-96.0186	10.8509	219773000
-97.0722	9.69765	221776000
-94.241	10.4331	217200000
-96.5088	8.23529	219725000
-95.3356	9.30106	219171000
-94.8371	7.93063	219191000
-93.679	9.03623	217230000
-93.1175	7.61777	217203000
-94.2759	6.52655	214409000
-92.5093	6.14942	217988000
-93.6448	4.90713	204511000
-90.7374	5.88767	215311000
-89.0718	5.56239	214268000
-89.8458	7.05378	214026000
-92.5463	10.2248	215153000
-90.3837	8.5835	213717000
-90.9073	9.99344	213594000
-92.0182	8.83678	215223000
-91.4149	7.38701	215368000
-93.2442	13.0711	215474000
-88.7012	12.5302	211833000
-90.4291	12.9465	212793000
-91.3595	11.4475	213614000
-92.0425	12.6409	214151000
-85.5678	13.51	211193000
-85.9492	14.8255	211423000
-87.1752	13.5456	211359000
-87.3031	11.9804	211356000
-86.4521	10.7738	211345000
-85.999	12.2934	211133000
-84.3589	12.6006	211190000
-85.1871	11.3731	211188000
-100.84	42.0965	195346000
-101.083	40.6103	195803000
-100.578	43.5064	188877000
-99.8604	41.3025	217497000
-100.156	40.0204	216778000
-98.4853	40.2385	223984000
-100.865	48.5909	191168000
-102.003	48.1822	192050000
-100.803	47.5166	190893000
-99.3905	42.6943	193610000
-99.1116	44.0922	188529000
-100.587	46.1237	190220000
-99.4275	46.8723	189316000
-100.48	44.863	189755000
-100.578	50.527	190999000
-99.4187	51.3289	189831000
-100.967	52.1355	191151000
-99.1978	50.1567	189703000
-100.298	49.4011	190727000
-101.608	49.6384	191869000
-102.175	51.1135	192270000
-102.68	54.511	191949000
-103.582	53.3341	192940000
-101.966	53.3334	191677000
-102.501	52.2768	192362000
-99.0013	48.8579	189395000
-99.8801	48.1929	190156000
-98.8592	47.8122	189018000
-98.0631	48.1652	188277000
-99.0396	45.6328	188360000
-97.9221	46.8982	187661000
-97.5089	44.909	185892000
-97.8106	43.0273	192949000
-98.5412	41.8057	215072000
-101.24	29.5785	190606000
-100.996	30.9945	190127000
-102.378	30.4112	191430000
-99.8496	29.9491	189098000
-100.313	28.7726	189975000
-93.0148	11.6046	215259000
-91.9032	14.1425	214213000
-90.3299	14.4684	213008000
-90.9726	15.5174	213788000
-89.8711	16.4604	213232000
-89.4251	15.3863	212619000
-93.3568	14.3886	215919000
-92.8034	15.2409	215678000
-94.0197	15.1998	217287000
-98.8895	28.6007	188621000
-100.309	23.4583	190604000
-99.4019	24.6833	189895000
-101.14	24.775	191504000
-101.483	34.9725	191405000
-102.821	35.3203	190975000
-102.198	33.9956	191060000
-104.283	34.9867	192074000
-104.113	36.2418	191798000
-103.972	37.7822	191585000
-102.635	36.9704	191000000
-101.484	36.2185	191541000
-100.231	35.4001	215144000
-102.537	38.434	191112000
-99.8847	36.9885	221013000
-99.5659	38.6351	224194000
-101.237	39.1154	194804000
-101.185	37.6706	196169000
-97.9602	38.8368	222830000
-84.4658	14.2451	211371000
-82.964	13.5314	211477000
-83.2528	15.1685	212014000
-81.8076	14.6987	212450000
-84.7062	15.8033	211853000
-86.182	16.3887	211907000
-83.5534	16.4902	212692000
-88.976	20.1496	214316000
-89.3545	18.8044	214022000
-87.6621	19.1107	213217000
-91.0457	17.1116	214760000
-94.8704	16.3642	218778000
-96.3504	17.1962	217159000
-94.9958	17.7546	216950000
-96.3655	18.6992	191735000
-93.6651	17.1245	217643000
-93.8882	18.197	217854000
-92.6216	17.8911	216588000
-93.3102	18.9346	216036000
-90.9652	18.4765	215403000
-93.4833	16.0468	216905000
-92.4399	24.3044	194396000
-91.9091	22.4854	212151000
-90.6312	24.1707	216698000
-93.1717	25.8361	184673000
-91.4478	25.7493	212070000
-94.0094	27.404	181920000
-92.2582	27.3778	204561000
-94.9392	38.156	217852000
-95.242	39.8728	218807000
-96.4943	38.3425	220301000
-96.997	39.685	221609000
-93.6302	38.8113	216113000
-90.4845	27.1417	217454000
-91.3187	28.6485	217407000
-89.482	28.6392	215380000
-82.0598	31.9256	214402000
-81.5364	33.9874	213252000
-83.7224	33.2918	212608000
-80.0802	32.6718	213791000
-87.6161	28.7246	214174000
-88.5946	30.3055	213916000
-86.7728	30.3803	213301000
-85.551	28.755	214212000
-83.9163	31.2414	213953000
-85.7158	32.0797	212673000
-82.5071	29.7757	211872000
-85.2069	30.4403	213553000
-84.182	29.6614	214162000
-83.7066	28.2626	214042000
-82.2175	28.0979	197370000
-82.9178	26.6053	202791000
-83.9931	25.1468	214218000
-82.0661	25.1461	183520000
-84.8302	26.8485	214569000
-79.9715	20.0324	183747000
-78.7553	21.4549	181229000
-80.7328	21.7376	179181000
-80.6652	30.8055	202903000
-80.8347	28.8778	184019000
-88.7416	8.08119	212743000
-88.4972	6.87955	213110000
-87.2463	5.72347	213182000
-87.6419	9.29168	211900000
-86.0937	8.90937	211821000
-87.2311	7.59476	212436000
-81.0483	26.9359	181181000
-81.4551	23.4785	180497000
-80.2998	25.04	181210000
-79.1544	26.4766	181572000
-78.3919	24.7767	181969000
-77.2578	26.3073	182386000
-76.4796	24.5407	182911000
-82.5314	19.0745	214414000
-81.0719	19.0775	207099000
-83.9902	18.8662	213492000
-92.3983	16.5017	215807000
-84.8404	17.6089	212795000
-85.6707	19.4907	213303000
-84.9975	10.1147	211528000
-84.5065	8.58394	212159000
-83.379	10.0005	211816000
-81.3867	12.9857	211857000
-82.763	11.6282	211527000
-80.8097	11.3964	212242000
-84.1823	11.1232	211362000
-78.0622	19.5203	177255000
-79.6433	18.062	206416000
-77.7972	17.6997	198990000
-80.1435	14.428	212811000
-80.6952	16.7192	214532000
-78.5414	14.3962	213311000
-79.3519	16.0671	213857000
-80.8586	15.6539	213055000
-98.989	95.4249	188417000
-100.01	95.9248	189565000
-99.8094	94.4523	189026000
-100.053	97.0551	190077000
-98.8093	96.7979	188634000
-100.675	97.7821	190870000
-99.4043	98.1384	189686000
-100.698	98.947	191082000
-99.7565	99.5824	190246000
-101.024	100.322	191416000
-99.7581	100.747	190248000
-100.683	101.429	191015000
-100.005	101.879	190297000
-101.045	102.471	191127000
-100.252	66.2145	211853000
-100.238	67.4169	195092000
-101.818	66.8267	189619000
-101.72	68.3668	189907000
-101.03	92.5211	191373000
-101.219	93.8482	190296000
-98.0134	88.009	223046000
-99.0362	87.7604	223389000
-98.0484	86.7773	223265000
-99.2388	86.7353	223802000
-100.48	86.113	209462000
-98.9343	85.6784	224257000
-99.9053	84.8843	219540000
-100.921	84.7932	200434000
-100.18	83.7514	214027000
-98.7282	84.3098	223414000
-99.0014	82.8507	207299000
-100.55	87.4469	208895000
-100.084	88.5258	217526000
-100.267	89.7896	214636000
-98.7584	90.0273	224061000
-100.827	91.2146	200659000
-102.461	39.9472	191031000
-103.679	40.9151	191681000
-104.831	41.926	192859000
-105.254	40.3285	192987000
-101.915	46.8767	191710000
-103.255	46.1699	192613000
-104.754	45.3994	193525000
-103.9	39.3526	191648000
-105.437	38.7005	192946000
-105.444	35.5205	193048000
-105.203	33.9551	193055000
-105.489	37.088	193058000
-106.888	37.9717	194121000
-108.485	37.1767	195116000
-106.865	36.3166	194150000
-106.812	34.6109	194177000
-108.592	35.4001	195218000
-108.355	39.0252	195060000
-110.793	41.0119	196138000
-109.549	41.9211	195717000
-111.193	42.6126	196301000
-109.7	40.2035	195712000
-108.169	40.7648	195029000
-108.045	42.2259	195060000
-106.776	39.764	194120000
-106.591	41.6154	194171000
-105.829	42.9689	193822000
-107.109	43.2423	194652000
-100.675	82.3406	191750000
-100.718	80.6696	190023000
-99.0453	81.2331	187703000
-97.5865	81.7845	191752000
-101.939	58.5677	190570000
-101.332	57.1506	190979000
-100.996	59.5953	197786000
-101.087	77.4049	191156000
-101.458	75.7375	191753000
-99.7413	76.4605	190153000
-101.54	65.2499	190882000
-100.053	65.1424	216720000
-102.693	60.1983	190971000
-101.187	61.3519	195142000
-101.445	69.7293	190757000
-102.797	69.3491	191774000
-105.955	44.2924	194105000
-104.349	43.7152	192874000
-106.288	45.5535	194461000
-105.622	46.4723	194189000
-104.553	46.9259	193641000
-103.28	47.6051	192914000
-103.304	48.9146	193066000
-103.324	50.2864	193105000
-103.535	51.7228	193147000
-105.117	52.3863	194038000
-107.403	44.6651	194950000
-110.035	43.1103	195953000
-110.593	44.3378	196173000
-104.369	55.1274	193153000
-106.436	46.7534	194648000
-105.814	47.5904	194405000
-109.009	45.385	195673000
-110.855	46.2507	196300000
-107.607	46.2901	195159000
-109.195	47.2815	195809000
-107.235	47.868	195082000
-104.705	48.2776	193856000
-104.815	49.5797	193990000
-104.928	50.9853	194040000
-106.065	48.806	194604000
-106.299	50.3527	194734000
-96.7961	41.3794	221539000
-100.004	74.8909	190502000
-98.8671	75.4137	189370000
-101.709	74.3193	191978000
-100.09	73.5539	190442000
-100.372	68.8151	189489000
-99.7075	71.9782	189690000
-100.797	71.0654	190461000
-99.3841	70.639	188860000
-100.288	69.9236	189638000
-98.7807	73.0271	189062000
-97.8574	71.5566	187442000
-97.9622	69.847	187522000
-96.793	70.2026	186620000
-101.487	54.3052	190931000
-101.743	55.2926	190907000
-100.567	54.8702	189921000
-100.591	53.4929	190366000
-99.3563	52.7302	189460000
-102.637	57.216	191285000
-101.92	56.2937	190925000
-102.961	55.8536	191833000
-98.5125	58.8754	222000000
-94.3201	56.2708	210912000
-93.3008	58.2598	217551000
-95.6826	58.1717	219965000
-96.7449	56.0867	186728000
-95.2149	54.4391	183067000
-97.5113	57.977	213066000
-98.4543	56.7184	189180000
-99.9122	56.8528	189911000
-100.828	56.0154	190019000
-98.2269	55.3216	187190000
-98.9693	54.1585	188472000
-99.4884	55.7058	188536000
-98.9445	67.9554	191599000
-99.2017	69.3271	188441000
-98.109	68.6738	189193000
-96.6779	68.7562	189718000
-98.7578	66.5957	217426000
-97.5273	67.5924	203568000
-97.3057	66.1733	221546000
-99.1882	65.492	221987000
-98.0022	65.2548	223084000
-98.7804	59.8789	223595000
-99.7862	60.4587	221678000
-98.415	61.0416	223464000
-99.0381	64.5635	223386000
-99.2114	63.3839	223724000
-100.137	62.6684	216196000
-98.713	62.3459	223574000
-96.3313	64.8951	220846000
-97.0694	61.736	221495000
-95.5502	62.8099	218717000
-93.9048	64.5892	216805000
-97.7144	63.5779	222646000
-93.3475	61.9929	215579000
-92.5884	60.0265	215313000
-90.6291	58.574	213907000
-91.1466	61.0803	213474000
-97.2394	59.756	222320000
-94.9769	60.2722	218527000
-99.666	61.5645	222472000
-101.778	63.2404	189500000
-100.384	63.9914	212390000
-86.0803	170.634	214224000
-87.3435	170.123	213855000
-85.9685	168.691	213054000
-84.6028	170.001	214377000
-92.0502	167.111	215729000
-93.59	166.53	217264000
-92.19	165.464	215210000
-72.1633	19.0729	179634000
-71.0874	20.6533	178867000
-73.034	20.7993	181072000
-70.1775	18.8697	197427000
-68.9931	20.4154	191608000
-68.1311	18.6103	213761000
-66.7777	20.2962	214372000
-65.9115	18.5065	212010000
-64.7182	19.8824	211842000
-65.6897	21.7855	214353000
-63.6008	21.5192	212119000
-64.3334	23.3136	212979000
-63.9316	17.9013	210616000
-78.8707	-2.34327	181590000
-78.5873	-0.61762	181893000
-80.3735	-1.40778	181402000
-61.3388	-112.853	209207000
-61.9427	-114.94	209402000
-59.5851	-114.003	209617000
-59.8219	-111.643	209472000
-57.4811	-112.725	210129000
-95.5599	-94.405	188427000
-97.9886	-95.5723	187480000
-95.4421	-96.6881	181933000
-93.2339	-95.7169	205215000
-93.3355	-93.17	218106000
-90.6815	-94.4995	216045000
-99.777	-94.0489	188221000
-98.0568	-92.9687	194410000
-95.8235	-91.8073	220315000
-93.7999	-90.4458	217118000
-100.314	-92.0305	200935000
-98.1421	-90.6049	224414000
-95.8628	-81.7747	204780000
-94.1712	-83.0894	219068000
-94.1908	-80.5739	206386000
-85.1147	-75.0583	216310000
-82.8555	-73.6302	202182000
-85.3701	-72.5939	214957000
-82.4838	-75.9857	193178000
-87.2721	-76.4718	214739000
-84.7234	-77.4228	216236000
-87.7543	-83.2771	212329000
-85.0617	-84.2382	211803000
-86.2431	-81.5216	212756000
-84.0871	-80.0755	215254000
-83.5666	-82.5322	212827000
-81.2908	-80.893	210121000
-81.1706	-83.1127	214449000
-82.2638	-84.8625	212325000
-86.8201	-79.0368	214004000
-81.9458	-78.4615	196837000
-79.924	-77.1642	177617000
-80.3081	-74.6915	177413000
-77.6579	-75.7225	182486000
-78.0817	-73.3645	182592000
-74.5327	-79.1571	181687000
-72.2434	-77.6979	182219000
-75.0412	-76.6904	182758000
-75.4225	-74.3676	182972000
-75.8659	-71.9879	182159000
-54.4698	-129.818	179262000
-52.3432	-131.399	180033000
-54.0987	-127.004	180675000
-51.5123	-126.088	182095000
-52.0159	-128.79	180869000
-37.6109	-164.209	208910000
-38.5211	-161.614	208882000
-40.3133	-163.7	209246000
-39.3977	-166.294	209737000
-42.1295	-158.497	211070000
-44.8377	-157.976	214206000
-43.9302	-160.586	211229000
-43.0192	-163.191	210253000
-42.1021	-165.788	210686000
-41.1332	-168.289	211774000
-45.7308	-162.68	211434000
-55.3499	-168.691	205932000
-53.2087	-170.11	175917000
-53.3439	-168.006	196291000
-51.061	-169.017	176718000
-51.9857	-166.333	210118000
-44.8093	-165.281	212102000
-48.4481	-162.168	212350000
-47.5214	-164.775	213831000
-49.0621	-166.786	204091000
-50.2414	-164.271	214008000
-52.9731	-163.771	212452000
-60.2969	-188.304	209586000
-62.7109	-189.791	209718000
-60.1399	-190.986	210274000
-62.4703	-192.479	210491000
-65.0199	-191.426	210749000
-59.9522	-193.731	211781000
-17.4146	-249.042	200672000
-20.9965	-250.003	189806000
-22.501	-249.547	189800000
-17.5431	-247.766	203381000
-10.9574	-247.722	222904000
-9.48433	-247.733	222777000
-10.3669	-246.159	220456000
-11.8565	-246.9	221295000
-11.8159	-245.599	219116000
-13.0708	-245.877	219526000
-23.9169	-247.154	187567000
-26.458	-247.978	188415000
-8.16703	-248.008	215939000
-8.67919	-246.29	220190000
-9.28849	-244.743	218931000
-10.2279	-243.521	216514000
-8.48767	-242.793	216399000
-4.42975	-247.107	186648000
-6.82071	-247.924	189616000
-5.73708	-247.116	186636000
-4.74142	-245.797	186056000
-3.40041	-246.546	186207000
-2.31094	-247.317	187418000
-2.08752	-245.738	185544000
-1.19136	-247.909	188396000
-0.93827	-246.538	186746000
-38.4019	-249.067	224859000
-39.4449	-249.893	221257000
-37.852	-250.72	205661000
-39.167	-251.43	192666000
-34.4234	-251.642	191144000
-34.6589	-250.186	216361000
-35.7168	-249.45	224433000
-34.6625	-248.57	224319000
-36.2086	-247.979	223398000
-36.9017	-249.467	223963000
-37.5195	-248.25	223513000
-37.474	-246.685	220947000
-36.0937	-246.395	220640000
-39.6649	-248.195	224168000
-41.156	-249.181	222641000
-38.4811	-247.739	223066000
-42.5664	-248.99	196711000
-42.0248	-247.547	214641000
-40.7069	-247.45	222381000
-41.2408	-246.088	220327000
-42.8394	-245.959	210761000
-43.9419	-248.903	189275000
-44.6696	-249.686	189284000
-43.537	-249.902	190315000
-43.6215	-247.541	188006000
-44.6859	-246.319	184570000
-15.9997	-246.979	221590000
-14.5653	-246.428	220774000
-14.4439	-244.594	217922000
-15.9843	-245.131	219035000
-15.5072	-243.384	216755000
-14.1405	-243.057	215737000
-14.7849	-248.372	223977000
-14.409	-249.751	221869000
-13.2438	-247.527	222528000
-12.1428	-248.384	223798000
-21.655	-248.269	188214000
-20.1192	-248.43	187962000
-19.1317	-247.055	185645000
-20.9026	-246.724	186468000
-27.1249	-254.198	193722000
-26.4667	-254.923	194197000
-31.0822	-253.703	192613000
-28.738	-254.293	193553000
-30.3592	-254.338	193297000
-27.7983	-255.521	194428000
-31.5256	-255.068	193610000
-42.415	-250.746	193252000
-32.9415	-255.294	193482000
-34.4105	-254.432	192526000
-35.449	-252.965	191502000
-36.2197	-251.038	197986000
-23.049	-252.765	192770000
-21.7348	-253.07	192778000
-7.31394	-246.624	208011000
-11.1201	-248.822	224108000
-10.2586	-248.648	223760000
-27.5601	-246.591	186594000
-28.4369	-247.91	187785000
-29.1738	-247.15	187095000
-34.8854	-246.816	221861000
-39.389	-246.446	220907000
-38.1579	-244.735	217745000
-36.721	-244.912	218008000
-37.0343	-243.197	215764000
-35.8184	-243.583	216376000
-39.8607	-243.998	217402000
-38.4202	-243.092	215715000
-39.3907	-242.235	214941000
-37.7443	-241.358	213791000
-35.7168	-242.04	214654000
-33.0523	-247.444	215656000
-33.5492	-245.282	220167000
-30.9375	-247.243	185603000
-29.5083	-245.791	182143000
-31.7337	-245.52	207737000
-22.6592	-246.708	186758000
-22.0064	-245.029	182367000
-25.5223	-246.931	187439000
96.2767	-37.7708	220012000
95.8539	-36.6793	219370000
96.2953	-39.253	220410000
95.9313	-40.4865	220066000
97.3458	-40.0086	222254000
97.4248	-38.7958	222151000
97.631	-37.6559	222267000
97.1989	-36.7574	221664000
96.6814	-35.773	221005000
98.6138	-39.5684	223885000
97.7734	-36.1873	222911000
97.9045	-35.0341	223308000
98.6129	-38.1928	223631000
98.2959	-37.1138	223653000
92.4082	-36.0554	214695000
96.3807	-34.6064	220724000
96.4103	-33.5259	219661000
95.0525	-33.9262	218803000
95.7768	-32.5242	216150000
94.1982	-36.2103	216915000
95.2122	-35.2628	218734000
93.4724	-34.9295	216474000
93.3626	-33.59	217087000
93.4359	-40.03	216220000
93.404	-38.5391	215774000
92.2978	-39.1185	214632000
92.2075	-37.6653	214299000
93.3866	-37.3249	215613000
90.9859	-38.1427	213259000
92.2389	-40.327	215137000
91.0149	-39.6734	213550000
91.267	-41.4148	214701000
89.3921	-37.5483	212140000
90.0178	-38.9857	212693000
86.0479	-37.8408	211163000
87.6366	-37.7826	211455000
86.6531	-36.3985	211264000
88.0834	-36.5582	211611000
91.754	-34.2215	214735000
87.8128	-34.7948	211797000
89.8452	-34.2493	213020000
85.6463	-34.7311	211490000
94.0297	-32.4502	219295000
95.9497	-29.9303	185005000
95.0213	-31.1605	203453000
96.7535	-31.2861	189999000
97.2903	-32.6406	209992000
97.7008	-33.9271	222063000
86.4027	-33.1065	212121000
88.5092	-32.8831	212764000
87.2396	-31.4484	212933000
93.1711	-31.0866	216731000
92.4227	-32.56	216314000
94.9677	-28.5463	185238000
94.154	-29.7512	194230000
90.4307	-32.7408	214124000
89.193	-31.2906	213778000
92.1949	-29.6652	216419000
91.2163	-31.2253	215810000
12.3105	-201.16	212605000
11.0624	-198.797	212655000
9.87049	-201.274	214818000
8.73578	-198.808	211179000
19.4534	-191.974	214483000
21.6916	-191.836	211797000
20.2945	-189.754	212160000
23.8418	-200.971	182386000
22.0629	-198.819	181669000
21.3069	-201.557	181029000
24.6141	-198.434	182275000
25.5106	-196.268	180933000
27.2547	-197.696	181592000
27.6409	-194.908	177106000
24.9882	-194.16	178362000
23.1079	-196.077	180581000
23.0218	-193.551	178863000
24.3844	-191.678	206007000
26.3746	-192.607	190325000
28.5158	-192.282	205892000
26.7383	-190.285	213927000
28.9922	-189.39	212401000
31.6552	-188.657	210643000
29.5709	-186.753	211361000
32.2951	-186.06	210326000
30.2572	-184.049	213699000
32.9684	-183.428	211331000
31.0558	-181.46	210948000
99.677	-40.4072	221026000
98.4568	-40.9546	222651000
97.3135	-41.4001	220598000
95.9844	-41.8745	218596000
97.1446	-42.6945	203225000
95.9404	-43.0196	207215000
96.8342	-44.116	186341000
95.093	-44.1841	196348000
96.4882	-45.3563	186114000
87.6665	-44.4556	213371000
85.6669	-43.998	213147000
86.2601	-46.1871	214165000
89.7715	-41.7493	213297000
89.8109	-40.3156	212819000
88.7096	-39.149	211928000
87.108	-39.3811	211470000
88.1647	-41.0226	212191000
88.7536	-42.7802	213059000
87.1159	-42.5363	212418000
93.6143	-43.2966	217646000
93.2228	-44.7251	213267000
92.2186	-43.2526	216546000
90.495	-43.1258	214646000
91.5289	-44.9052	216635000
93.1022	-41.6624	216883000
94.6805	-40.989	218551000
94.6132	-42.5504	218127000
92.7718	-46.6609	203631000
65.7869	-106.251	212166000
67.0999	-104.163	210815000
64.6716	-104.719	212290000
69.5212	-102.592	177334000
69.8958	-100.048	179534000
67.4477	-101.304	193699000
64.7118	-102.416	215254000
65.1139	-99.624	214168000
67.7666	-98.5242	191370000
65.5261	-96.9121	213816000
61.2798	-93.9208	211089000
63.3262	-95.4721	211765000
63.7248	-92.7281	210453000
61.7392	-91.0663	209657000
64.5065	-90.0437	209712000
65.828	-92.0486	211046000
66.8775	-90.6658	210886000
66.8411	-88.5081	210194000
66.4952	-54.3998	214553000
64.1468	-55.6265	211397000
66.697	-56.9331	212249000
63.9547	-53.1184	212648000
66.4071	-51.8482	211062000
63.8678	-50.56	212946000
61.4295	-51.913	212397000
61.3005	-49.2584	212613000
63.8481	-47.9293	212751000
84.2846	-33.1985	212319000
83.6233	-35.0803	211665000
82.4321	-33.4953	213070000
81.9534	-35.0831	212303000
86.3625	-40.7643	211690000
85.4773	-39.3907	211322000
85.3252	-42.0234	212255000
84.9508	-40.6548	211795000
83.8418	-39.7384	211682000
83.7113	-41.4008	212673000
80.0203	-43.723	201921000
81.9904	-44.5449	213428000
81.743	-42.1489	214240000
80.1718	-46.0304	177669000
82.2621	-46.9731	199202000
80.2686	-48.3918	179288000
78.0781	-47.29	181878000
88.329	-46.6578	214613000
91.5014	-50.477	210434000
92.0575	-48.6323	203851000
89.6123	-49.0287	217296000
89.4777	-44.7995	214578000
90.6704	-46.7558	217528000
79.5507	-41.7394	214474000
78.4342	-43.0568	195218000
-18.0133	-252.603	191358000
-16.7608	-252.572	191066000
-17.3352	-254.227	192668000
-15.9023	-253.48	191620000
-19.1266	-253.984	192891000
-21.0557	-254.368	193571000
-24.9862	-254.953	194261000
-23.0143	-254.466	193913000
-26.1504	-256.454	194973000
-10.4465	-249.895	219864000
-7.22633	-249.532	193070000
-9.11247	-249.154	223923000
-8.79526	-251.308	194435000
-11.0248	-251.598	191371000
-5.46361	-250.106	189528000
-3.76536	-249.847	189788000
-2.21962	-248.874	189180000
-0.54647	-249.166	189844000
-14.4023	-253.845	191762000
-13.06	-253.228	191287000
-12.9152	-255.357	193210000
-11.55	-253.545	191325000
-10.1244	-253.098	191177000
-99.5379	103.051	189516000
-101.101	103.607	190888000
-100.465	104.589	189956000
-101.778	104.35	191229000
-101.775	88.7108	189731000
-101.595	90.3605	190876000
-101.863	83.788	190775000
-102.37	91.6309	191075000
-102.147	81.8248	190806000
-101.74	87.053	192006000
-103.5	87.4533	191265000
-101.856	105.588	190953000
-98.2298	164.409	223921000
-98.3309	165.675	223074000
-99.4103	164.643	223437000
-99.8047	165.995	218356000
-99.027	167.09	206932000
-99.9754	166.945	206165000
-101.062	166.755	193940000
-100.146	168.021	191503000
-97.5577	167.019	213725000
-97.0294	165.932	221156000
-96.2184	166.656	220358000
-93.4091	168.021	219029000
-94.9256	167.398	219200000
-94.9745	165.931	218926000
-96.3814	168.151	199729000
-98.2877	168.949	185424000
-96.291	170.283	185394000
-94.7737	168.955	202974000
-93.2997	169.511	213457000
-94.4578	170.817	188182000
-92.9061	170.759	208076000
-88.8362	169.325	214151000
-89.1076	171.021	215189000
-89.5829	173.143	216613000
-91.3724	171.527	216613000
-101.757	168.333	190124000
-100.911	106.217	190112000
-99.6335	105.39	189033000
-101.297	96.711	191162000
-101.27	95.1555	190580000
-102.147	99.6643	192311000
-101.841	98.1001	191904000
-102.212	101.419	192277000
-102.54	103.218	192232000
-102.33	106.912	191163000
-101.224	107.586	191764000
-102.487	95.8949	191940000
-102.991	97.2449	192661000
-102.972	98.7252	192842000
-93.1185	164.074	215697000
-93.9742	162.839	216501000
-92.2362	162.642	214508000
-91.781	164.043	214187000
-93.3534	161.498	215824000
-91.5598	161.281	214000000
-94.5832	163.868	217560000
-95.44	162.773	218677000
-96.5976	162.949	220723000
-96.4062	161.901	220358000
-93.9075	165.106	217241000
-95.1054	164.912	218795000
-97.7095	120.808	187131000
-98.9971	122.002	188963000
-99.0713	120.222	188502000
-95.4696	117.393	217122000
-97.1294	116.712	219717000
-95.3863	115.818	219469000
-96.4177	118.518	194474000
-98.7736	115.596	223624000
-96.839	114.886	222041000
-98.4037	113.862	224114000
-99.0027	117.124	206816000
-97.6885	119.499	187478000
-97.9363	118.195	190707000
-100.253	114.519	216252000
-100.025	112.862	219209000
-100.495	116.3	208239000
-99.2415	118.837	189161000
-100.668	117.921	189934000
-100.626	119.678	189991000
-102.231	118.75	191113000
-86.8956	-59.0744	211767000
-88.1499	-60.8326	211738000
-85.3898	-60.8219	211201000
-88.212	-248.099	225244000
-86.4084	-247.295	223735000
-83.8608	-244.856	220259000
-84.9369	-246.312	222633000
-83	-246.611	219501000
-85.3137	-244.745	219888000
-89.8391	-252.443	189672000
-88.998	-250.073	219884000
-86.9056	-249.637	226027000
-39.8977	-240.44	213376000
-41.0014	-242.255	215836000
-41.9608	-240.486	214274000
-40.7467	-238.375	212500000
-43.8053	-244.416	211456000
-42.8699	-242.47	217166000
-41.9894	-244.156	218417000
-45.647	-244.919	184071000
-46.4543	-246.506	186083000
-43.8687	-240.647	215591000
-33.098	-228.398	211500000
-35.5717	-228.642	213484000
-34.0751	-230.971	213616000
-36.9626	-226.315	213536000
-38.252	-228.792	213108000
-39.4111	-231.175	212761000
-40.6733	-228.773	215152000
-41.7921	-231.27	214972000
-45.5053	-248.216	187649000
-87.8791	-206.214	213610000
-89.8332	-204.854	215593000
-89.6284	-207.516	213820000
-87.2543	-208.29	212637000
-85.5061	-206.381	213391000
-89.1151	-209.888	212816000
-88.5743	-212.517	212314000
-86.5659	-210.761	211928000
-98.3921	-202.297	188788000
-100.192	-203.656	190328000
-97.4618	-204.49	187391000
-100.726	-210.116	207580000
-98.435	-210.993	225175000
-99.4095	-208.401	217790000
-97.3546	-221.559	187530000
-94.8954	-219.986	190843000
-97.7498	-218.774	186771000
-86.1358	-229.852	214956000
-88.5715	-230.805	215223000
-86.0548	-232.232	214071000
-88.7712	-233.062	214188000
-84.7359	-243.311	218151000
-82.8273	-243.246	218415000
-83.7624	-241.916	216838000
-85.9553	-241.327	215676000
-83.7559	-239.744	214731000
-88.0647	-242.508	216901000
-86.5651	-245.539	220664000
-88.1621	-244.629	219523000
-86.4697	-243.707	218089000
-93.7937	-243.03	222235000
-93.4284	-240.627	219468000
-95.6689	-241.502	224786000
-81.9607	-244.923	216243000
-81.2746	-243.493	217928000
-80.1222	-244.537	193585000
-80.9569	-246.41	188839000
-79.7899	-247.617	188069000
-77.6081	-248.038	188844000
-78.9166	-246.047	186570000
-78.157	-244.115	184316000
-76.2859	-245.538	186297000
-74.1326	-245.539	186341000
-74.8931	-243.721	184181000
-76.5687	-243.417	186222000
-75.8735	-242.319	198508000
-77.6039	-242.089	210444000
-81.7194	-241.39	217143000
-79.7049	-242.616	215451000
-90.2657	-216.887	214579000
-92.4566	-218.47	219528000
-89.8334	-219.631	215011000
-94.5397	-222.778	180309000
-92.0516	-221.174	215765000
-91.5096	-240.348	217254000
-90.1739	-239.092	215406000
-84.5629	-237.725	213739000
-86.1329	-239.037	214138000
-88.0976	-240.195	215142000
0.11898	-247.694	188220000
0.40828	-250.507	191100000
1.23586	-248.923	189504000
1.63658	-247.256	187536000
-0.62214	-244.853	184886000
-1.86752	-243.889	184132000
0.48471	-245.924	185970000
3.32608	-248.301	188283000
2.86835	-246.413	186193000
10.6813	-242.622	215291000
9.71745	-243.442	216631000
11.3887	-244.429	217261000
12.3363	-242.309	214585000
4.40478	-246.559	186287000
5.65944	-247.96	186399000
3.41685	-245.001	185020000
4.79502	-244.657	189020000
6.18867	-245.936	194214000
7.63439	-244.917	219182000
8.05529	-246.32	219102000
6.95817	-247.063	197598000
9.22019	-244.946	219008000
-14.9001	-241.689	214401000
-16.2899	-242.078	215695000
-10.5037	-241.553	214226000
-13.8495	-240.382	213108000
-16.1325	-240.009	213398000
-17.5655	-241.509	215582000
-92.3988	-238.421	216961000
-91.2813	-231.557	217236000
-95.7854	-244.124	195600000
-97.786	-245.247	189022000
-97.8069	-240.34	227563000
-98.0746	-242.94	199535000
-100.537	-241.677	206407000
-95.4341	-238.569	220636000
-34.2909	-106.474	211462000
-36.1622	-107.57	210008000
-33.9172	-108.542	210349000
-26.2198	-112.307	212292000
-28.5859	-113.672	211593000
-26.1273	-114.905	213632000
-28.3408	-116.305	212766000
-16.4057	-116.854	210594000
-16.5802	-114.472	209870000
-19.0342	-115.873	213149000
-43.0767	-130.386	208945000
-42.2805	-128.386	205222000
-44.328	-129.133	182802000
-51.6445	-136.694	212455000
-50.3193	-135.151	213121000
-52.7139	-141.188	213469000
-54.2498	-140.182	212628000
-54.2009	-142.18	211032000
-52.3241	-139.842	212616000
-42.9714	-134.612	210964000
-42.8265	-132.358	211647000
-45.4084	-133.697	214080000
-44.4983	-136.444	210957000
-40.4375	-133.926	210017000
-68.6539	-145.787	192668000
-68.3057	-148.557	182181000
-65.9425	-146.68	216648000
34.3429	-187.999	209345000
33.0044	-193.434	213331000
35.6919	-192.656	210503000
33.6744	-190.716	210418000
36.3613	-189.937	209263000
38.2257	-191.928	209967000
41.2894	-198.364	212139000
38.9794	-199.257	212976000
41.1775	-201.029	212534000
37.5274	-194.607	211068000
39.4549	-196.456	212703000
36.9532	-197.274	212306000
18.4589	-225.064	181076000
19.2682	-227.778	177609000
20.6571	-225.005	181673000
18.7485	-202.374	178885000
20.6597	-204.323	178084000
-95.849	-248.408	191269000
-97.5862	-247.673	191943000
-93.4599	-252.716	193549000
-81.6693	-248.511	189067000
-85.2118	-251.617	193661000
-84.3968	-248.678	228531000
-79.5061	-250.164	190631000
-94.407	-251.198	192895000
-95.4927	-253.01	194669000
-97.3784	-249.958	193547000
-95.5202	-249.988	192321000
-95.9208	-251.226	193586000
-97.1269	-252.049	194738000
-91.5669	-254.45	194144000
-94.7239	-255.117	195639000
-48.2361	-236.167	214864000
-46.2485	-236.212	214389000
-47.268	-234.018	216540000
-44.9592	-242.784	216421000
-46.3979	-241.22	217450000
-50.2523	-236.251	214957000
-49.5573	-238.269	215608000
-52.2876	-242.777	195128000
-53.3732	-240.696	218439000
-54.3745	-242.883	208510000
-50.982	-240.634	218541000
-46.8746	-243.433	190780000
-50.0799	-242.442	192693000
-48.8001	-240.618	217085000
-47.0996	-245.184	185573000
-48.4059	-246.529	186781000
-48.8368	-244.408	184515000
-48.2264	-242.443	199369000
-77.0159	-232.594	197358000
-78.6469	-231.279	189960000
-78.7935	-233.916	217525000
-76.5542	-234.139	216482000
-77.229	-235.761	215519000
-75.112	-235.244	217625000
-75.5355	-237.5	216102000
-74.4066	-241.768	209530000
-73.1298	-243.609	183557000
-71.0354	-243.197	203333000
-72.3102	-241.319	217081000
-73.7792	-239.48	216994000
-66.3324	-247.505	222446000
-67.3845	-245.322	217964000
-69.1215	-247.612	184208000
-68.6405	-242.976	219012000
-66.1371	-242.789	216753000
-63.5093	-247.187	223016000
-64.7032	-245.06	219336000
-61.7206	-244.842	218170000
-51.9151	-238.084	215057000
-54.9739	-238.46	214590000
-53.5487	-236.393	214409000
-55.36	-235.619	213618000
-44.1845	-231.37	211161000
-42.9105	-233.78	213544000
-45.111	-233.866	215480000
-40.5583	-233.671	212331000
-41.8284	-236.124	212330000
-57.2511	-224.719	186375000
-58.6499	-222.544	213255000
-59.7342	-225.327	215930000
-58.4231	-227.288	210500000
-60.9404	-227.586	214092000
-49.0533	-234.019	214637000
-48.517	-232.114	187943000
-49.997	-232.74	195690000
-55.922	-226.68	177768000
-54.9612	-224.421	181489000
-50.2936	-230.668	181228000
-47.6817	-229.756	181650000
-53.7745	-226.048	182255000
-53.7078	-228.43	176904000
-51.4545	-228.508	181976000
-51.9075	-226.654	182728000
-49.7258	-226.688	183263000
-96.8586	-176.29	187271000
-94.6526	-176.098	184897000
-96.4036	-174.132	186656000
-93.1742	-177.633	192345000
-92.3656	-175.35	195558000
-95.8071	-178.697	182578000
-93.3588	-180.049	208668000
-95.44	-181.367	203256000
-96.921	-183.085	217259000
-94.8212	-183.935	218929000
-96.5918	-187.417	220443000
-94.8971	-188.912	218127000
-94.6397	-186.446	217733000
-97.6268	-189.556	223743000
-91.5482	-173.268	211973000
-89.9001	-175.11	217593000
-89.621	-172.87	216002000
-91.1556	-178.939	216669000
-91.192	-176.912	216714000
-89.259	-177.491	215908000
-87.4545	-176.21	214967000
-89.0787	-179.981	214828000
-91.1175	-181.306	216463000
-88.7205	-182.569	213073000
-88.4423	-185.092	212246000
-86.4113	-183.769	212101000
-79.0983	-176.151	181943000
-79.2698	-173.691	182023000
-81.5723	-175.466	179451000
-76.9729	-174.669	182956000
-80.3944	-177.676	178572000
-76.7919	-177.187	182544000
-86.2282	-186.266	211487000
-83.9481	-184.841	212018000
-87.074	-178.673	214161000
-85.21	-177.402	216309000
-86.7465	-181.168	213239000
-78.5175	-178.462	181759000
-76.4237	-179.687	181099000
-74.5819	-175.835	183254000
-74.4692	-178.276	181993000
-74.5084	-180.364	180848000
-56.1967	-217.734	214427000
-57.889	-215.45	211734000
-58.8997	-218.131	212871000
-78.8504	-189.7	213503000
-76.8627	-188.195	213486000
-79.3814	-187.214	212907000
-77.2959	-185.668	214105000
-79.8066	-184.836	213593000
-77.6928	-183.424	212756000
-81.7132	-186.098	212318000
-83.7129	-187.276	211610000
-90.3453	-186.448	213054000
-88.1668	-187.603	211869000
-92.1498	-188.32	214582000
-92.9147	-191.019	216535000
-89.9116	-188.492	212795000
-90.6115	-189.969	213610000
-90.1477	-192.295	214198000
-88.257	-190.188	212271000
-86.0002	-188.697	211472000
-85.0455	-191.453	212405000
-81.5068	-188.923	212319000
-80.7375	-191.454	214570000
-83.7053	-189.458	211830000
-82.7159	-190.856	213031000
-76.0273	-230.562	180091000
-78.4811	-228.924	178166000
-76.0964	-227.533	183644000
-84.5573	-208.818	212661000
-76.3213	-209.159	215317000
-76.1582	-211.472	213861000
-74.0518	-209.732	216640000
-75.0632	-207.151	184748000
-76.9158	-205.565	177823000
-77.685	-207.463	200073000
-83.7149	-211.549	211803000
-81.5647	-209.626	213418000
-78.679	-210.057	215376000
-61.9689	-152.631	212573000
-63.8527	-154.469	212159000
-61.1246	-155.114	211608000
-53.9001	-161.139	211906000
-54.8168	-158.511	214088000
-56.6348	-160.622	210944000
-57.5529	-157.988	212090000
-55.8254	-155.95	204537000
-53.0031	-156.4	184034000
-53.979	-153.751	177014000
-60.2942	-157.465	210943000
-58.5136	-155.416	213645000
-59.2999	-153.215	214050000
-60.1513	-150.799	214546000
-58.0283	-151.648	202196000
-63.1098	-170.926	212003000
-62.6762	-168.447	210705000
-65.5122	-169.2	213063000
-59.3982	-159.999	210052000
-58.4581	-162.586	209893000
-61.1862	-162.015	209262000
-62.5005	-163.682	209344000
-63.8006	-161.709	209378000
-65.9734	-162.82	209975000
-66.3572	-160.682	210298000
-68.0638	-162.354	210853000
-62.1189	-159.58	209687000
-65.8107	-156.39	212301000
-63.0387	-156.943	210515000
-55.714	-163.101	210888000
-63.3052	-173.644	212767000
-60.7998	-175.179	213148000
-60.6309	-177.734	213146000
-63.1332	-176.535	212688000
-63.0679	-179.13	212030000
-65.5042	-175.128	215809000
-67.7449	-176.723	189060000
-65.4885	-177.962	215135000
-74.7923	-186.727	213679000
-76.3358	-190.756	215068000
-67.8179	-182.194	213991000
-67.7482	-184.847	211496000
-65.3909	-183.247	211115000
-62.8282	-187.059	209378000
-65.2848	-185.813	210054000
-62.8328	-184.358	209865000
-72.3999	-179.667	179285000
-73.0672	-182.353	195249000
-70.2755	-181.139	196286000
-70.0377	-178.192	177834000
-65.423	-180.651	212641000
-72.6958	-185.249	214288000
-70.3346	-183.743	213379000
-70.0845	-186.397	212100000
-75.0654	-204.434	181574000
-75.2113	-195.454	182410000
-77.0687	-196.878	182458000
-74.5265	-197.585	182701000
-76.5154	-199.224	183210000
-73.7623	-200.279	183274000
-77.5187	-203.414	181853000
-75.5694	-201.918	183139000
-72.8159	-203.081	181958000
-65.165	-188.626	209898000
-64.7265	-193.986	211793000
-67.0567	-195.361	214433000
-67.3143	-192.825	213287000
-71.8772	-198.554	182103000
-72.5149	-195.626	180355000
-73.9915	-193.717	179551000
-69.6295	-196.888	176772000
-72.0099	-193.061	192805000
-74.0088	-191.776	205225000
-69.778	-194.385	196091000
-67.4419	-190.223	211468000
-69.8214	-191.641	213888000
-72.3942	-187.908	212945000
-72.1354	-190.512	213890000
-74.4357	-189.297	215136000
-69.9193	-189.043	212139000
-67.5466	-187.541	210693000
-57.8957	-184.194	211085000
-58.0192	-181.451	213324000
-60.4282	-182.956	210639000
-60.5381	-180.289	212223000
-62.9666	-181.793	210673000
-59.7815	-196.417	215165000
-57.3837	-194.846	212343000
-50.7454	-216.608	207157000
-53.4025	-217.093	208600000
-51.4762	-219.45	176151000
-52.422	-214.513	215027000
-50.332	-214.217	213486000
-9.25131	-189.941	209650000
-9.96846	-187.247	209148000
-12.0813	-189.264	209002000
-10.8237	-184.58	209297000
-8.08704	-185.173	210014000
-12.8069	-186.581	208877000
-21.136	-152.884	179878000
-23.2898	-154.206	180533000
-20.4516	-155.135	181147000
-19.6544	-157.829	213581000
-17.9839	-155.524	211284000
-21.489	-159.883	213759000
-18.7068	-160.448	210771000
-20.4928	-162.558	211134000
-17.777	-163.062	209820000
-24.8967	-156.72	179233000
-24.0431	-159.432	215076000
-22.2787	-157.047	191468000
-26.8472	-158.954	213203000
-29.5483	-158.46	214753000
-28.6252	-161.047	211899000
-25.917	-161.55	212385000
-30.4112	-163.139	210779000
-27.7039	-163.646	212290000
-32.2035	-165.228	210858000
-29.4969	-165.737	212963000
-26.7882	-166.245	210377000
-24.9945	-164.152	213942000
-23.2061	-162.054	212248000
-24.0772	-166.753	205558000
-18.6485	-167.93	213454000
-15.9353	-168.492	211531000
-16.9089	-165.701	210350000
-23.1761	-169.302	174210000
-21.3642	-167.261	208054000
-20.4238	-169.8	182476000
-22.2412	-171.723	180775000
-13.2081	-169.236	210687000
-15.023	-171.199	211868000
-9.12259	-182.479	211108000
-14.8771	-188.553	209206000
-16.8764	-190.502	210413000
-14.0978	-191.232	209555000
-15.5566	-185.805	209452000
-17.548	-187.693	210052000
-18.1896	-184.92	210967000
-20.1028	-186.978	211144000
-19.543	-189.716	211226000
-18.9724	-192.402	214388000
-33.7711	-189.698	210073000
-33.3272	-191.353	210950000
-32.0537	-189.605	210698000
-30.8723	-191.507	213276000
-55.1768	-210.331	211965000
-52.69	-209.962	214343000
-54.3053	-207.716	210853000
-56.5492	-208.747	212312000
-58.8152	-207.889	211610000
-57.8353	-210.59	211128000
-66.7841	-197.833	207525000
-69.1386	-199.544	176486000
-71.0581	-201.335	181804000
-69.7906	-204.193	180478000
-68.3084	-202.159	182301000
-67.4655	-203.929	209151000
-66.4401	-200.297	210061000
-64.4014	-198.703	213620000
-63.9345	-201.266	213168000
-65.9439	-202.524	214692000
-58.6366	-202.478	212767000
-61.2892	-201.941	213012000
-60.4879	-205.147	212559000
-63.4098	-203.628	212302000
-63.3405	-206.271	211293000
-72.3923	-205.689	178139000
-72.1204	-208.076	208625000
-71.2274	-210.526	213785000
-70.0346	-206.749	207032000
-65.6518	-204.998	213335000
-67.8958	-205.804	214001000
-65.5857	-207.085	211722000
-67.9166	-208.049	212657000
-69.972	-208.733	214012000
-57.0371	-197.642	188438000
-62.2368	-195.161	211717000
-64.4719	-196.428	212993000
-59.6471	-199.382	215877000
-56.6094	-200.559	179910000
-62.3864	-199.748	213204000
-61.9745	-197.565	212963000
-26.0347	-154.297	180802000
-30.4736	-155.963	200759000
-27.7752	-156.377	182823000
-41.2229	-161.101	209624000
-39.4271	-159.016	209631000
-47.5525	-157.452	196676000
-50.2745	-156.926	180928000
-49.362	-159.552	214984000
-51.1712	-161.654	212747000
-52.0865	-159.032	214228000
-57.8769	-149.419	197973000
-60.4499	-148.49	213078000
-55.3819	-150.942	177597000
-56.5423	-143.129	214470000
-54.2014	-144.151	184626000
-55.86	-147.969	178099000
-56.2536	-145.611	192734000
-53.6458	-146.445	180168000
-52.2583	-151.652	181782000
-51.1902	-154.281	180622000
-48.4607	-154.817	176229000
-49.2029	-152.127	181717000
-45.753	-155.261	181944000
-43.0292	-155.887	213687000
-46.6432	-160.07	213008000
-50.9607	-138.735	212436000
-49.0461	-137.21	212558000
-48.1124	-134.539	214527000
-46.6648	-136.086	212105000
-46.3826	-138.194	211701000
-43.7234	-138.7	210702000
-43.2042	-141.28	212349000
-41.0826	-139.421	209602000
-50.7461	-141.027	212502000
-51.7706	-144.774	180590000
-50.8814	-147.181	181860000
-52.128	-142.831	189230000
-49.6137	-145.382	180788000
-49.7529	-143.393	178548000
-48.3052	-139.593	212620000
-45.7884	-140.343	213358000
-47.9889	-141.875	205811000
-45.2056	-142.789	207354000
-47.3021	-144.456	177247000
-45.123	-144.891	183980000
-48.2932	-147.066	181208000
-49.981	-149.411	182317000
-47.5624	-149.855	181727000
-46.1014	-146.127	180716000
-41.2711	-153.84	214057000
-39.4526	-151.737	214076000
-42.2371	-151.264	197355000
-40.3267	-156.416	211355000
-38.4931	-154.388	211416000
-36.7132	-152.403	212290000
-35.8428	-154.967	211521000
-43.9796	-194.27	204352000
-43.5609	-196.748	186155000
-41.7896	-194.544	214130000
-54.7338	-196.05	177052000
-54.3493	-198.76	181259000
-52.0668	-197.057	181591000
-51.7408	-199.611	182455000
-49.2895	-198.045	182188000
-49.526	-200.565	182694000
-47.3629	-200.021	182025000
-49.9484	-195.32	180533000
-47.9081	-194.02	176718000
-50.1598	-192.849	183850000
-52.3497	-194.466	175743000
-52.5957	-191.829	208203000
-45.8912	-195.245	178028000
-44.8875	-199.588	177634000
-46.5326	-197.688	181043000
-47.8228	-195.96	180737000
-31.2866	-167.823	214353000
-24.1005	-181.75	179219000
-25.4346	-179.717	180344000
-26.4095	-181.973	184166000
-23.3959	-179.786	179948000
-24.0776	-177.967	181223000
-36.6943	-166.802	209726000
-33.9911	-167.312	210976000
-33.1429	-169.8	214463000
-35.8185	-169.286	211051000
-32.7379	-198.892	197648000
-34.0437	-196.262	214689000
-35.731	-198.806	212859000
-36.4759	-196.226	211955000
-35.499	-193.433	211087000
-38.7033	-194.628	211099000
-32.4801	-193.799	214543000
-33.9468	-187.305	209556000
-35.872	-186.675	209132000
-34.7419	-188.666	209443000
-33.7086	-185.344	209933000
-33.4299	-188.579	209865000
-48.1714	-169.144	175770000
-46.3996	-167.446	206540000
-54.8058	-165.886	213822000
-49.4771	-170.94	180912000
-47.7691	-171.398	180960000
-60.3374	-185.609	209757000
-55.0261	-193.325	206543000
-57.8274	-186.871	210273000
-57.6659	-192.175	212201000
-57.7863	-189.498	210603000
-55.1654	-190.679	212901000
-55.3175	-188.054	211364000
-52.7406	-189.222	212953000
-52.8979	-186.587	212242000
-35.9972	-184.039	209585000
-38.4533	-185.529	209142000
-43.8528	-167.943	213120000
-45.5998	-170.337	178173000
-42.7793	-170.353	208299000
-40.0714	-170.773	212293000
-43.904	-172.283	179076000
-34.3616	-178.816	213288000
-33.1107	-176.624	204454000
-35.7706	-176.892	212856000
-36.538	-178.812	211792000
-35.8486	-181.12	210745000
-50.5538	-185.092	214525000
-48.2417	-183.543	209179000
-50.7417	-182.321	191096000
-48.6394	-180.763	175505000
-55.436	-185.39	211816000
-53.0487	-183.867	213880000
-55.5412	-182.653	214617000
-55.767	-180.076	194330000
-58.1464	-178.894	211846000
-53.285	-181.18	183226000
-51.1287	-179.637	179484000
-51.3885	-171.766	181325000
-48.942	-178.004	181513000
-46.4522	-179.036	175798000
-46.8413	-175.769	181533000
-46.0774	-173.295	180915000
-49.0893	-173.367	181965000
-51.4872	-177.083	181990000
-49.7414	-175.826	182273000
-52.132	-174.291	181988000
-53.3628	-172.127	180632000
-54.6161	-173.536	180928000
-56.1404	-177.459	178764000
-53.6076	-178.622	180377000
-54.0466	-175.944	181148000
-22.8679	-151.319	181373000
-24.9829	-152.387	181506000
-25.2906	-150.262	182069000
-28.6915	-153.951	177074000
-27.1562	-152.013	181264000
-26.9305	-145.27	176387000
-24.2538	-146.049	180780000
-25.0871	-143.387	177532000
-28.7238	-147.219	180198000
-29.55	-144.677	183366000
-27.8495	-149.739	181499000
-31.3832	-146.613	185776000
-31.2956	-153.462	186384000
-33.1593	-155.459	212658000
-29.529	-151.595	180548000
-30.4335	-149.058	176801000
-32.1158	-151.005	187582000
-33.9973	-152.976	213390000
-34.8837	-150.415	213596000
-33.1486	-148.494	204482000
-23.1999	-141.414	211306000
-25.8533	-140.772	213573000
-27.7412	-142.741	196070000
-28.5037	-140.125	212500000
-32.244	-143.977	213685000
-30.3932	-142.094	213677000
-31.1537	-139.475	210758000
-33.0464	-141.446	210781000
-52.9323	-149.127	181521000
-56.828	-153.421	193409000
-53.1166	-138.067	212077000
-49.6074	-130.289	176387000
-50.1855	-132.957	199769000
-58.4426	-147.02	210917000
-58.9078	-144.521	214507000
-60.943	-145.978	212139000
-56.3479	-138.075	210670000
-56.4426	-140.965	212148000
-58.8531	-136.885	209722000
-59.3404	-139.101	209663000
-61.3891	-143.34	210760000
-59.1517	-141.956	211048000
-62.1151	-138.694	209230000
-64.1396	-139.668	209604000
-61.7135	-140.716	209694000
-61.8505	-129.833	211348000
-64.2494	-131.752	210754000
-67.2144	-132.682	212335000
-67.1607	-129.404	212860000
-61.195	-136.952	209193000
-63.8938	-136.67	209352000
-62.3203	-134.398	209612000
-65.0567	-134.16	210226000
-66.8873	-135.692	210424000
-96.6962	-136.149	221013000
-94.3756	-135.701	217484000
-91.8032	-144.907	217949000
-91.8362	-142.928	216137000
-92.5864	-140.57	215596000
-89.4358	-144.195	214578000
-90.0833	-139.388	212831000
-89.0361	-136.615	212070000
-87.65	-138.743	211595000
-89.8907	-141.807	213618000
-87.6587	-140.852	212086000
-87.2579	-143.093	212776000
-87.2241	-145.25	213712000
[truncated: 39,812 more rows]

## Sheet: Figure 4e
		Vr
X	Y	Z
-92.3675	-114.268	-0.1836
-91.0232	-112.839	-0.18787
-93.0184	-112.878	-0.18282
-92.1804	-111.498	-0.1849
-93.7889	-111.397	-0.17957
-94.8747	-112.711	-0.17572
-94.1514	-114.248	-0.17693
-93.2358	-115.451	-0.17751
-91.7315	-115.931	-0.18239
-98.3703	-111.958	-0.14669
-97.81	-113.427	-0.15326
-96.5411	-112.093	-0.16575
-92.9401	-110.377	-0.18101
-91.6953	-109.976	-0.18439
-93.0083	-108.984	-0.17643
-95.9231	-113.99	-0.16794
-94.9594	-116.019	-0.16371
-94.5078	-108.072	-0.15918
-94.6088	-109.782	-0.17123
-95.1794	-111.349	-0.17325
-96.0553	-110.558	-0.16543
-91.4345	-108.503	-0.18205
-82.0965	16.3641	-0.18103
-81.3723	17.8429	-0.16553
-83.0813	17.724	-0.17866
-102.858	43.6174	-0.02958
-103.393	42.3927	-0.02975
-101.975	42.8196	-0.03859
-101.808	44.2743	-0.03326
-103.183	44.7831	-0.02551
-101.848	45.5682	-0.02914
-102.192	41.4522	-0.04316
-99.632	59.0389	-0.10379
-100.518	58.1208	-0.06856
-99.0046	57.8161	-0.08968
-26.9264	-249.801	-0.03111
-26.5134	-250.818	-0.02697
-26.0968	-249.792	-0.03025
-27.4703	-250.811	-0.0281
-26.1177	-251.861	-0.02357
-25.4774	-250.81	-0.02642
-25.0682	-249.955	-0.02924
-24.3212	-250.756	-0.02665
-27.0092	-251.863	-0.02417
-26.4611	-252.912	-0.02102
-28.0715	-251.882	-0.02535
-27.5748	-253.082	-0.02131
-28.7272	-252.793	-0.02338
-29.2741	-251.887	-0.02753
-29.8611	-253.104	-0.02412
-30.2442	-251.913	-0.03003
-30.8545	-252.674	-0.02809
-31.1315	-251.971	-0.03285
-30.8689	-251.087	-0.03738
-31.9536	-252.677	-0.03141
-32.6892	-253.967	-0.02577
-33.5601	-252.963	-0.03435
-24.8441	-251.762	-0.02358
-25.59	-252.642	-0.02138
-23.7265	-251.809	-0.02379
-22.0926	-250.75	-0.02903
-22.4776	-251.699	-0.02517
-21.223	-251.514	-0.02786
-32.9224	-251.732	-0.04443
-31.9514	-251.453	-0.04101
-32.6111	-250.402	-0.06104
-31.6039	-250.504	-0.0474
-33.5827	-250.694	-0.06912
-28.5135	-250.804	-0.0301
-27.889	-249.765	-0.03304
-27.4391	-249.138	-0.03487
-30.7615	-249.976	-0.04477
-29.6615	-250.679	-0.0342
-33.4356	-249.379	-0.09706
-28.9126	-249.65	-0.03665
-29.8582	-249.536	-0.04181
-28.2986	-248.852	-0.03869
-27.4738	-248.237	-0.03953
-31.9521	-249.106	-0.06734
-29.4044	-248.377	-0.04677
-30.4815	-248.972	-0.05021
-25.3772	-248.611	-0.03474
-26.604	-248.864	-0.03463
-23.1748	-250.602	-0.02798
-24.0555	-249.405	-0.03163
-24.395	-248.112	-0.03725
-23.1736	-248.229	-0.03808
90.8326	-35.5331	-0.18594
89.4331	-35.9324	-0.18864
90.8251	-36.8012	-0.1868
95.5485	-38.5448	-0.17002
94.7968	-37.7581	-0.17472
94.7569	-39.293	-0.17251
-17.9869	-250.034	-0.05719
-18.5968	-248.773	-0.06244
-19.4349	-249.989	-0.04315
-16.6719	-249.872	-0.0849
-15.5189	-249.679	-0.10658
-16.3153	-248.575	-0.11573
-20.0185	-251.342	-0.03196
-18.5689	-251.303	-0.03899
-14.8725	-250.943	-0.07435
-15.9668	-251.103	-0.06332
-17.3815	-251.299	-0.04764
-19.2257	-252.293	-0.02973
-25.821	-253.728	-0.01898
-24.4274	-253.178	-0.02012
-20.3827	-252.782	-0.02483
-15.2645	-252.385	-0.04405
-13.9744	-252.181	-0.05001
-12.4057	-251.822	-0.05755
-13.4574	-250.606	-0.08953
-12.0617	-249.867	-0.11419
-13.3257	-249.093	-0.1319
-91.5896	-245.84	-0.14342
-92.1041	-246.8	-0.12069
-90.8464	-246.765	-0.14398
-89.0028	-246.955	-0.15628
-88.8198	-245.938	-0.16448
-89.8512	-246.401	-0.15633
-87.6811	-246.339	-0.1639
-89.4262	-245.196	-0.16676
-90.6	-245.278	-0.1595
-92.049	-244.35	-0.15332
-4.86437	-247.945	-0.05337
-5.81453	-248.581	-0.05696
-4.72477	-248.941	-0.04491
-3.57864	-248.12	-0.04416
-89.876	-243.679	-0.17261
-91.8106	-242.273	-0.17066
-89.8263	-241.238	-0.18102
-93.7988	-246.442	-0.08215
-92.7912	-245.986	-0.11635
-94.0359	-245.051	-0.10296
-95.5745	-246.354	-0.05572
-93.1802	-247.37	-0.08303
-94.439	-247.514	-0.05791
-89.9906	-247.92	-0.14033
-91.7061	-248.318	-0.10856
-90.7758	-250.115	-0.09044
-93.8446	-249.016	-0.05185
-92.7441	-250.593	-0.04921
-91.7472	-252.035	-0.03958
-56.7432	-173.128	-0.10485
-58.4734	-173.984	-0.14603
-56.4957	-175.051	-0.09404
-58.381	-176.344	-0.14462
-58.2356	-171.529	-0.15622
-55.6604	-171.141	-0.10135
-60.4958	-170.063	-0.18472
-60.7351	-172.573	-0.17994
-99.4832	-199.43	-0.03209
-100.317	-201.196	-0.02942
-98.0233	-200.702	-0.03886
-76.7058	-147.305	-0.0614
-75.827	-145.045	-0.07431
-78.4048	-145.927	-0.07646
-80.5692	-146.5	-0.09434
-80.4308	-144.518	-0.12288
-82.3648	-145.64	-0.14577
-82.7443	-143.34	-0.17434
-84.6979	-144.62	-0.18014
-93.1164	-154.983	-0.13803
-91.2553	-155.47	-0.17037
-92.0796	-153.364	-0.14133
-93.0422	-156.816	-0.16176
-89.648	-153.9	-0.17653
-91.0957	-160.341	-0.18614
-91.1328	-162.97	-0.18719
-88.7958	-161.583	-0.1906
-89.0717	-156.4	-0.18473
-88.8926	-158.834	-0.18867
-86.4301	-160.078	-0.1912
-93.1363	-159.03	-0.17559
-91.1675	-157.816	-0.18083
-93.4627	-161.76	-0.18078
-93.5975	-164.295	-0.17872
-96.1573	-162.873	-0.16809
-95.2285	-157.712	-0.14569
-95.3769	-160.084	-0.16746
-97.5788	-160.441	-0.15122
-97.3935	-143.397	-0.08485
-95.7905	-143.785	-0.10241
-96.4188	-141.833	-0.13789
-94.2207	-142.354	-0.15762
-93.7769	-144.251	-0.13594
-98.6261	-162.259	-0.14284
-97.2434	-145.001	-0.06286
-96.8968	-146.85	-0.05267
-98.7983	-146.302	-0.0424
-97.2709	-158.578	-0.13408
-97.1047	-156.279	-0.0817
-99.6219	-159.008	-0.10438
-99.7343	-160.852	-0.11637
-98.7458	-157.224	-0.07989
-99.2245	-155.203	-0.04785
-98.6032	-142.104	-0.09894
-100.394	-145.671	-0.03627
-99.1376	-144.222	-0.05397
-100.484	-142.823	-0.0557
-101.802	-146.625	-0.02788
-102.139	-145.129	-0.02976
-102.225	-143.513	-0.03452
-102.254	-141.693	-0.0422
-100.876	-144.295	-0.03978
90.8843	82.195	-0.18068
91.1065	83.8694	-0.18428
89.482	83.1684	-0.18733
88.0982	84.1545	-0.1905
87.7508	82.5524	-0.18898
89.6147	85.0889	-0.18946
90.2618	86.6694	-0.18938
88.6829	86.5256	-0.1914
-59.9398	-135.41	-0.19443
-57.4004	-135.074	-0.1903
-59.6444	-133.433	-0.19143
-57.8013	-132.531	-0.18228
-55.1459	-132.811	-0.16592
-54.119	-135.781	-0.18498
-52.3751	-134.301	-0.16859
-56.8983	-130.427	-0.15414
-59.5818	-131.007	-0.18501
-61.3388	-132.045	-0.19161
-53.5869	-124.4	-0.066
-50.948	-123.532	-0.05924
-53.0904	-121.748	-0.07138
-55.7144	-122.714	-0.08929
-59.2871	-128.782	-0.17415
-58.3873	-123.582	-0.14619
-57.908	-120.901	-0.15615
-92.9114	-136.948	-0.18308
-94.5268	-137.526	-0.17728
-92.6521	-138.633	-0.18345
-91.1709	-137.45	-0.18756
-87.0402	-121.422	-0.18295
-85.5384	-119.775	-0.18324
-88.1197	-119.645	-0.18517
-83.6596	-120.85	-0.16608
-83.1805	-119.052	-0.17328
-85.0577	-122.247	-0.17437
-82.2342	-120.593	-0.14364
-103.703	-142.629	-0.0283
-104.25	-141.038	-0.02807
-98.919	-138.472	-0.13699
-98.6129	-136.796	-0.14298
-100.433	-137.703	-0.09866
-100.773	-135.722	-0.08459
-98.7745	-135.02	-0.13238
-100.824	-134.058	-0.07285
-101.011	-131.995	-0.04764
-103.16	-132.936	-0.03303
-98.9064	-110.735	-0.13441
-99.667	-111.601	-0.12045
-92.7531	-107.328	-0.16898
-91.0925	-106.816	-0.17813
-92.7848	-105.295	-0.14972
-90.0924	-107.94	-0.18522
-90.512	-105.309	-0.17589
-89.3058	-106.752	-0.18507
-88.3971	-108.408	-0.18917
-91.4728	-103.853	-0.15754
-93.6739	-102.879	-0.09312
-94.1386	-106.524	-0.14233
-96.058	-106.725	-0.10921
-98.1026	-107.578	-0.09779
-96.4458	-108.925	-0.14951
-98.6993	-109.189	-0.12432
-97.4954	-110.507	-0.15284
-75.7612	-119.223	-0.083
-74.0569	-118.785	-0.09043
-75.7186	-117.424	-0.12074
-77.7471	-118.561	-0.10322
-78.5986	-120.26	-0.08457
-79.7822	-119.164	-0.11927
-81.4133	-119.612	-0.14166
-79.4177	-117.285	-0.15385
-78.9676	-115.29	-0.17681
-77.4415	-116.349	-0.15625
-81.0426	-116.019	-0.17987
-80.5953	-114.15	-0.18632
-82.1027	-114.948	-0.18734
-82.9422	-116.562	-0.18449
-81.4023	-117.912	-0.16623
-90.0281	-109.504	-0.18784
-90.4943	-111.003	-0.18839
-89.4866	-112.09	-0.19034
-89.3738	-113.316	-0.1904
-84.7155	-117.773	-0.18596
-84.6899	-115.93	-0.18964
-86.1841	-116.374	-0.19023
-86.9175	-117.958	-0.18836
-89.1119	-117.801	-0.18631
-88.2996	-105.179	-0.18451
-87.7569	-106.933	-0.18789
-88.0451	-103.34	-0.18198
-86.3595	-104.194	-0.18313
-86.7509	-102.077	-0.18057
-84.5761	-103.185	-0.17142
-84.3788	-105.345	-0.17859
-86.429	-106.042	-0.18659
-86.9924	-114.779	-0.19162
-85.5038	-114.719	-0.19161
-83.7081	-114.664	-0.19029
-82.3838	-112.878	-0.19042
-80.3792	-112.584	-0.18796
-81.1407	-110.743	-0.18709
-84.3421	-113.049	-0.19198
-83.3355	-111.3	-0.19089
-83.1326	-109.308	-0.18753
-85.0745	-111.653	-0.19221
-88.6533	-110.538	-0.19072
-87.9802	-112.396	-0.19182
-87.9465	-113.641	-0.19167
-86.384	-113.056	-0.19242
-86.6762	-111.297	-0.1922
-86.7005	-109.659	-0.19127
-84.5488	-110.411	-0.19116
-85.6078	-110.454	-0.19175
-84.4108	-107.488	-0.18581
-82.6004	-106.957	-0.17531
-86.4907	-108.004	-0.18955
-85.0356	-109.123	-0.19008
-101.45	-123.809	-0.02669
-102.864	-122.941	-0.02332
-102.565	-124.615	-0.02339
-101.277	-122.696	-0.02821
-97.0692	-115.196	-0.15229
-96.9216	-116.91	-0.12952
-99.292	-114.697	-0.12467
-99.635	-113.167	-0.12194
-101.05	-114.066	-0.07638
-98.7722	-116.44	-0.11237
-99.2288	-117.94	-0.06978
-100.734	-117.138	-0.06085
-100.432	-115.708	-0.08633
-98.0017	-117.832	-0.08891
-90.4714	-114.52	-0.18803
-89.8269	-116.127	-0.18743
-88.7087	-114.841	-0.19044
-88.0129	-116.242	-0.18995
-94.9147	-117.931	-0.13918
-93.2401	-116.981	-0.17
-91.2636	-117.577	-0.17942
-92.8017	-118.856	-0.15849
-100.263	-118.661	-0.04918
-94.9094	-120.154	-0.09268
-98.6531	-119.266	-0.05745
-96.5888	-118.807	-0.08785
-100.525	-120.191	-0.0376
-100.061	-121.925	-0.03418
-98.4811	-121.111	-0.04528
-97.0602	-120.235	-0.06249
-96.532	-121.97	-0.05529
-100.06	-123.669	-0.03139
-98.2486	-123.163	-0.04004
-93.9002	-122.694	-0.08469
-95.8227	-124.284	-0.0547
-98.3538	-125.114	-0.03801
-96.7232	-126.486	-0.04871
-100.803	-125.53	-0.02842
-97.242	-128.186	-0.05033
-95.1339	-128.107	-0.0709
-98.8599	-127.047	-0.03737
-100.807	-127.964	-0.03092
-102.609	-131.101	-0.03102
-103.135	-126.651	-0.0224
-103.16	-129.169	-0.02473
-99.4554	-133.142	-0.09031
-98.6482	-131.252	-0.06357
-96.6111	-133.525	-0.1433
-100.831	-130.022	-0.03678
-98.7607	-129.32	-0.04571
-89.4918	-121.986	-0.17553
-90.5641	-119.498	-0.17637
-104.246	-144.329	-0.0232
-103.835	-146.367	-0.02206
-101.436	-156.861	-0.04183
-105.984	-142.617	-0.01962
-106.115	-145.279	-0.01757
-105.091	-131.075	-0.0211
-101.235	-112.081	-0.07336
-100.428	-110.174	-0.09326
-100.128	-108.121	-0.07771
-103.372	-112.88	-0.03786
-102.461	-109.067	-0.0427
-102.317	-110.87	-0.0497
-102.043	-107.023	-0.03832
-102.614	-116.024	-0.04096
-95.9836	-103.465	-0.06286
-95.7437	-101.548	-0.05684
-89.7851	-103.542	-0.17512
-91.2645	-102.033	-0.15047
-97.7428	-101.975	-0.04313
-97.8927	-105.882	-0.06668
-97.9236	-103.969	-0.0493
-96.5346	-105.029	-0.07109
-99.9358	-106.415	-0.05316
-101.775	-105.319	-0.03281
-99.7702	-104.648	-0.0411
-104.227	-108.031	-0.02678
-92.5922	-100.775	-0.1075
-94.2173	-100.62	-0.07306
-108.216	-143.827	-0.01445
-99.9429	92.0221	-0.07834
-98.6951	92.2662	-0.09286
-99.7728	93.1653	-0.05975
-99.3907	91.0094	-0.1088
-96.4731	15.8928	-0.15002
-97.7467	15.0642	-0.14458
-96.2416	14.3612	-0.16316
-95.3015	15.0742	-0.16614
-94.7966	13.9121	-0.17334
-95.9637	13.2653	-0.16803
-94.8504	12.1447	-0.17446
-98.8869	14.1509	-0.13404
-97.5178	13.5022	-0.15495
-98.6574	12.9817	-0.14108
-89.3039	9.67962	-0.18799
-88.1741	10.8649	-0.19
-89.8184	11.2767	-0.18834
-91.197	3.51408	-0.15877
-92.9215	3.23914	-0.11618
-91.4329	2.23956	-0.14692
-91.8418	4.72499	-0.15754
-90.1374	4.48009	-0.17423
-96.5557	12.1461	-0.16442
-97.9233	12.2558	-0.15157
-97.6866	11.0374	-0.15181
-96.0186	10.8509	-0.16548
-97.0722	9.69765	-0.14999
-94.241	10.4331	-0.17434
-96.5088	8.23529	-0.13673
-95.3356	9.30106	-0.16189
-94.8371	7.93063	-0.15267
-93.679	9.03623	-0.17171
-93.1175	7.61777	-0.16692
-94.2759	6.52655	-0.13873
-92.5093	6.14942	-0.16097
-93.6448	4.90713	-0.12282
-90.7374	5.88767	-0.17525
-89.0718	5.56239	-0.18212
-89.8458	7.05378	-0.18285
-92.5463	10.2248	-0.18082
-90.3837	8.5835	-0.18435
-90.9073	9.99344	-0.18527
-92.0182	8.83678	-0.17932
-91.4149	7.38701	-0.17719
-93.2442	13.0711	-0.18072
-88.7012	12.5302	-0.18993
-90.4291	12.9465	-0.18762
-91.3595	11.4475	-0.1856
-92.0425	12.6409	-0.18434
-85.5678	13.51	-0.19096
-85.9492	14.8255	-0.19031
-87.1752	13.5456	-0.19079
-87.3031	11.9804	-0.19085
-86.4521	10.7738	-0.19072
-85.999	12.2934	-0.19115
-84.3589	12.6006	-0.19072
-85.1871	11.3731	-0.19082
-100.84	42.0965	-0.05874
-101.083	40.6103	-0.06771
-100.578	43.5064	-0.04686
-99.8604	41.3025	-0.09278
-100.156	40.0204	-0.09925
-98.4853	40.2385	-0.13353
-100.865	48.5909	-0.02788
-102.003	48.1822	-0.02474
-100.803	47.5166	-0.02928
-99.3905	42.6943	-0.07139
-99.1116	44.0922	-0.0543
-100.587	46.1237	-0.03308
-99.4275	46.8723	-0.03634
-100.48	44.863	-0.03848
-100.578	50.527	-0.02837
-99.4187	51.3289	-0.03315
-100.967	52.1355	-0.02833
-99.1978	50.1567	-0.03338
-100.298	49.4011	-0.02933
-101.608	49.6384	-0.02519
-102.175	51.1135	-0.0239
-102.68	54.511	-0.02625
-103.582	53.3341	-0.02188
-101.966	53.3334	-0.02666
-102.501	52.2768	-0.0238
-99.0013	48.8579	-0.03469
-99.8801	48.1929	-0.03179
-98.8592	47.8122	-0.03682
-98.0631	48.1652	-0.0402
-99.0396	45.6328	-0.0432
-97.9221	46.8982	-0.04458
-97.5089	44.909	-0.06057
-97.8106	43.0273	-0.08585
-98.5412	41.8057	-0.10678
-101.24	29.5785	-0.03201
-100.996	30.9945	-0.03958
-102.378	30.4112	-0.02916
-99.8496	29.9491	-0.04119
-100.313	28.7726	-0.03381
-93.0148	11.6046	-0.18124
-91.9032	14.1425	-0.18376
-90.3299	14.4684	-0.18703
-90.9726	15.5174	-0.18432
-89.8711	16.4604	-0.1855
-89.4251	15.3863	-0.18773
-93.3568	14.3886	-0.17863
-92.8034	15.2409	-0.17877
-94.0197	15.1998	-0.17327
-98.8895	28.6007	-0.04045
-100.309	23.4583	-0.0296
-99.4019	24.6833	-0.03226
-101.14	24.775	-0.02624
-101.483	34.9725	-0.06126
-102.821	35.3203	-0.04095
-102.198	33.9956	-0.04489
-104.283	34.9867	-0.02821
-104.113	36.2418	-0.03038
-103.972	37.7822	-0.03175
-102.635	36.9704	-0.04529
-101.484	36.2185	-0.06452
-100.231	35.4001	-0.09915
-102.537	38.434	-0.04636
-99.8847	36.9885	-0.11456
-99.5659	38.6351	-0.12182
-101.237	39.1154	-0.07004
-101.185	37.6706	-0.07356
-97.9602	38.8368	-0.14917
-84.4658	14.2451	-0.1901
-82.964	13.5314	-0.18931
-83.2528	15.1685	-0.18758
-81.8076	14.6987	-0.18602
-84.7062	15.8033	-0.18852
-86.182	16.3887	-0.18888
-83.5534	16.4902	-0.1851
-88.976	20.1496	-0.18093
-89.3545	18.8044	-0.18254
-87.6621	19.1107	-0.18513
-91.0457	17.1116	-0.18059
-94.8704	16.3642	-0.16012
-96.3504	17.1962	-0.13024
-94.9958	17.7546	-0.14013
-96.3655	18.6992	-0.09227
-93.6651	17.1245	-0.16407
-93.8882	18.197	-0.14977
-92.6216	17.8911	-0.16732
-93.3102	18.9346	-0.14845
-90.9652	18.4765	-0.17638
-93.4833	16.0468	-0.17238
-92.4399	24.3044	-0.11114
-91.9091	22.4854	-0.13705
-90.6312	24.1707	-0.15736
-93.1717	25.8361	-0.09115
-91.4478	25.7493	-0.14004
-94.0094	27.404	-0.08205
-92.2582	27.3778	-0.12619
-94.9392	38.156	-0.17394
-95.242	39.8728	-0.16778
-96.4943	38.3425	-0.16443
-96.997	39.685	-0.15543
-93.6302	38.8113	-0.17875
-90.4845	27.1417	-0.16284
-91.3187	28.6485	-0.15746
-89.482	28.6392	-0.17606
-82.0598	31.9256	-0.16979
-81.5364	33.9874	-0.18059
-83.7224	33.2918	-0.18502
-80.0802	32.6718	-0.1592
-87.6161	28.7246	-0.18184
-88.5946	30.3055	-0.18287
-86.7728	30.3803	-0.18443
-85.551	28.755	-0.17837
-83.9163	31.2414	-0.17847
-85.7158	32.0797	-0.18629
-82.5071	29.7757	-0.15257
-85.2069	30.4403	-0.18142
-84.182	29.6614	-0.17285
-83.7066	28.2626	-0.15947
-82.2175	28.0979	-0.12561
-82.9178	26.6053	-0.13197
-83.9931	25.1468	-0.15364
-82.0661	25.1461	-0.10243
-84.8302	26.8485	-0.16833
-79.9715	20.0324	-0.10324
-78.7553	21.4549	-0.07399
-80.7328	21.7376	-0.09353
-80.6652	30.8055	-0.13332
-80.8347	28.8778	-0.10266
-88.7416	8.08119	-0.18704
-88.4972	6.87955	-0.18566
-87.2463	5.72347	-0.18508
-87.6419	9.29168	-0.18937
-86.0937	8.90937	-0.1892
-87.2311	7.59476	-0.18777
-81.0483	26.9359	-0.08879
-81.4551	23.4785	-0.09363
-80.2998	25.04	-0.07503
-79.1544	26.4766	-0.06716
-78.3919	24.7767	-0.06106
-77.2578	26.3073	-0.05799
-76.4796	24.5407	-0.05532
-82.5314	19.0745	-0.16524
-81.0719	19.0775	-0.14304
-83.9902	18.8662	-0.17821
-92.3983	16.5017	-0.17629
-84.8404	17.6089	-0.18532
-85.6707	19.4907	-0.18286
-84.9975	10.1147	-0.1899
-84.5065	8.58394	-0.18719
-83.379	10.0005	-0.18804
-81.3867	12.9857	-0.18784
-82.763	11.6282	-0.18923
-80.8097	11.3964	-0.18644
-84.1823	11.1232	-0.19018
-78.0622	19.5203	-0.08861
-79.6433	18.062	-0.13983
-77.7972	17.6997	-0.12428
-80.1435	14.428	-0.18326
-80.6952	16.7192	-0.17162
-78.5414	14.3962	-0.17977
-79.3519	16.0671	-0.16978
-80.8586	15.6539	-0.17986
-98.989	95.4249	-0.04578
-100.01	95.9248	-0.03745
-99.8094	94.4523	-0.04643
-100.053	97.0551	-0.03402
-98.8093	96.7979	-0.04071
-100.675	97.7821	-0.03031
-99.4043	98.1384	-0.03477
-100.698	98.947	-0.02914
-99.7565	99.5824	-0.03217
-101.024	100.322	-0.02784
-99.7581	100.747	-0.03231
-100.683	101.429	-0.02948
-100.005	101.879	-0.03243
-101.045	102.471	-0.02941
-100.252	66.2145	-0.08479
-100.238	67.4169	-0.0649
-101.818	66.8267	-0.04621
-101.72	68.3668	-0.03853
-101.03	92.5211	-0.05198
-101.219	93.8482	-0.03996
-98.0134	88.009	-0.15147
-99.0362	87.7604	-0.13572
-98.0484	86.7773	-0.1507
-99.2388	86.7353	-0.13088
-100.48	86.113	-0.09514
-98.9343	85.6784	-0.1336
-99.9053	84.8843	-0.10648
-100.921	84.7932	-0.07526
-100.18	83.7514	-0.087
-98.7282	84.3098	-0.12554
-99.0014	82.8507	-0.09115
-100.55	87.4469	-0.0944
-100.084	88.5258	-0.10872
-100.267	89.7896	-0.09827
-98.7584	90.0273	-0.13211
-100.827	91.2146	-0.06988
-102.461	39.9472	-0.04489
-103.679	40.9151	-0.03091
-104.831	41.926	-0.02335
-105.254	40.3285	-0.02305
-101.915	46.8767	-0.0264
-103.255	46.1699	-0.02318
-104.754	45.3994	-0.01991
-103.9	39.3526	-0.03154
-105.437	38.7005	-0.02309
-105.444	35.5205	-0.02273
-105.203	33.9551	-0.02265
-105.489	37.088	-0.02301
-106.888	37.9717	-0.01813
-108.485	37.1767	-0.01447
-106.865	36.3166	-0.01809
-106.812	34.6109	-0.01776
-108.592	35.4001	-0.01414
-108.355	39.0252	-0.01467
-110.793	41.0119	-0.01106
-109.549	41.9211	-0.01242
-111.193	42.6126	-0.01054
-109.7	40.2035	-0.01243
-108.169	40.7648	-0.01475
-108.045	42.2259	-0.01461
-106.776	39.764	-0.01812
-106.591	41.6154	-0.01789
-105.829	42.9689	-0.01908
-107.109	43.2423	-0.01598
-100.675	82.3406	-0.05495
-100.718	80.6696	-0.04061
-99.0453	81.2331	-0.05956
-97.5865	81.7845	-0.08535
-101.939	58.5677	-0.04678
-101.332	57.1506	-0.04484
-100.996	59.5953	-0.07132
-101.087	77.4049	-0.0288
-101.458	75.7375	-0.02624
-99.7413	76.4605	-0.03253
-101.54	65.2499	-0.05937
-100.053	65.1424	-0.10178
-102.693	60.1983	-0.04269
-101.187	61.3519	-0.07306
-101.445	69.7293	-0.03408
-102.797	69.3491	-0.0285
-105.955	44.2924	-0.01786
-104.349	43.7152	-0.02296
-106.288	45.5535	-0.01652
-105.622	46.4723	-0.01734
-104.553	46.9259	-0.01927
-103.28	47.6051	-0.02178
-103.304	48.9146	-0.02109
-103.324	50.2864	-0.02091
-103.535	51.7228	-0.02086
-105.117	52.3863	-0.01789
-107.403	44.6651	-0.01492
-110.035	43.1103	-0.01167
-110.593	44.3378	-0.01096
-104.369	55.1274	-0.02162
-106.436	46.7534	-0.0158
-105.814	47.5904	-0.01657
-109.009	45.385	-0.01252
-110.855	46.2507	-0.01056
-107.607	46.2901	-0.01415
-109.195	47.2815	-0.01207
-107.235	47.868	-0.01436
-104.705	48.2776	-0.01837
-104.815	49.5797	-0.01793
-104.928	50.9853	-0.01782
-106.065	48.806	-0.01592
-106.299	50.3527	-0.01551
-96.7961	41.3794	-0.14004
-100.004	74.8909	-0.03079
-98.8671	75.4137	-0.03535
-101.709	74.3193	-0.02548
-100.09	73.5539	-0.03112
-100.372	68.8151	-0.04642
-99.7075	71.9782	-0.03528
-100.797	71.0654	-0.03283
-99.3841	70.639	-0.04166
-100.288	69.9236	-0.03981
-98.7807	73.0271	-0.03734
-97.8574	71.5566	-0.04687
-97.9622	69.847	-0.05744
-96.793	70.2026	-0.06508
-101.487	54.3052	-0.03051
-101.743	55.2926	-0.03228
-100.567	54.8702	-0.03694
-100.591	53.4929	-0.03219
-99.3563	52.7302	-0.03573
-102.637	57.216	-0.03382
-101.92	56.2937	-0.03509
-102.961	55.8536	-0.02799
-98.5125	58.8754	-0.12155
-94.3201	56.2708	-0.13378
-93.3008	58.2598	-0.17048
-95.6826	58.1717	-0.14701
-96.7449	56.0867	-0.08261
-95.2149	54.4391	-0.08084
-97.5113	57.977	-0.11702
-98.4543	56.7184	-0.07248
-99.9122	56.8528	-0.05782
-100.828	56.0154	-0.04136
-98.2269	55.3216	-0.05632
-98.9693	54.1585	-0.04285
-99.4884	55.7058	-0.04938
-98.9445	67.9554	-0.07273
-99.2017	69.3271	-0.05164
-98.109	68.6738	-0.0701
-96.6779	68.7562	-0.08687
-98.7578	66.5957	-0.1088
-97.5273	67.5924	-0.10216
-97.3057	66.1733	-0.13752
-99.1882	65.492	-0.11913
-98.0022	65.2548	-0.14057
-98.7804	59.8789	-0.13024
-99.7862	60.4587	-0.11325
-98.415	61.0416	-0.1432
-99.0381	64.5635	-0.12977
-99.2114	63.3839	-0.13079
-100.137	62.6684	-0.10784
-98.713	62.3459	-0.1411
-96.3313	64.8951	-0.16047
-97.0694	61.736	-0.16045
-95.5502	62.8099	-0.17152
-93.9048	64.5892	-0.17647
-97.7144	63.5779	-0.15328
-93.3475	61.9929	-0.18102
-92.5884	60.0265	-0.1809
-90.6291	58.574	-0.18423
-91.1466	61.0803	-0.18645
-97.2394	59.756	-0.14931
-94.9769	60.2722	-0.17058
-99.666	61.5645	-0.11975
-101.778	63.2404	-0.05992
-100.384	63.9914	-0.09704
-86.0803	170.634	-0.18243
-87.3435	170.123	-0.18463
-85.9685	168.691	-0.18608
-84.6028	170.001	-0.17809
-92.0502	167.111	-0.17655
-93.59	166.53	-0.16992
-92.19	165.464	-0.18157
-72.1633	19.0729	-0.09429
-71.0874	20.6533	-0.08284
-73.034	20.7993	-0.06998
-70.1775	18.8697	-0.1263
-68.9931	20.4154	-0.11967
-68.1311	18.6103	-0.16397
-66.7777	20.2962	-0.16536
-65.9115	18.5065	-0.18273
-64.7182	19.8824	-0.18379
-65.6897	21.7855	-0.17041
-63.6008	21.5192	-0.18423
-64.3334	23.3136	-0.17797
-63.9316	17.9013	-0.19004
-78.8707	-2.34327	-0.06809
-78.5873	-0.61762	-0.06224
-80.3735	-1.40778	-0.07782
-61.3388	-112.853	-0.19615
-61.9427	-114.94	-0.19544
-59.5851	-114.003	-0.19479
-59.8219	-111.643	-0.19531
-57.4811	-112.725	-0.19323
-95.5599	-94.405	-0.09322
-97.9886	-95.5723	-0.0518
-95.4421	-96.6881	-0.06801
-93.2339	-95.7169	-0.12343
-93.3355	-93.17	-0.15884
-90.6815	-94.4995	-0.1752
-99.777	-94.0489	-0.04997
-98.0568	-92.9687	-0.08489
-95.8235	-91.8073	-0.14615
-93.7999	-90.4458	-0.17453
-100.314	-92.0305	-0.07096
-98.1421	-90.6049	-0.13565
-95.8628	-81.7747	-0.11468
-94.1712	-83.0894	-0.16247
-94.1908	-80.5739	-0.12313
-85.1147	-75.0583	-0.17024
-82.8555	-73.6302	-0.12935
-85.3701	-72.5939	-0.17524
-82.4838	-75.9857	-0.11717
-87.2721	-76.4718	-0.18021
-84.7234	-77.4228	-0.17024
-87.7543	-83.2771	-0.18936
-85.0617	-84.2382	-0.19002
-86.2431	-81.5216	-0.18696
-84.0871	-80.0755	-0.17533
-83.5666	-82.5322	-0.183
-81.2908	-80.893	-0.14816
-81.1706	-83.1127	-0.17448
-82.2638	-84.8625	-0.18695
-86.8201	-79.0368	-0.18322
-81.9458	-78.4615	-0.12316
-79.924	-77.1642	-0.07697
-80.3081	-74.6915	-0.07654
-77.6579	-75.7225	-0.05934
-78.0817	-73.3645	-0.06187
-74.5327	-79.1571	-0.06737
-72.2434	-77.6979	-0.06533
-75.0412	-76.6904	-0.0568
-75.4225	-74.3676	-0.05525
-75.8659	-71.9879	-0.06121
-54.4698	-129.818	-0.09738
-52.3432	-131.399	-0.10141
-54.0987	-127.004	-0.07227
-51.5123	-126.088	-0.05939
-52.0159	-128.79	-0.07
-37.6109	-164.209	-0.19543
-38.5211	-161.614	-0.19565
-40.3133	-163.7	-0.19446
-39.3977	-166.294	-0.19273
-42.1295	-158.497	-0.1866
-44.8377	-157.976	-0.16758
-43.9302	-160.586	-0.18817
-43.0192	-163.191	-0.19155
-42.1021	-165.788	-0.18888
-41.1332	-168.289	-0.1834
-45.7308	-162.68	-0.18766
-55.3499	-168.691	-0.14088
-53.2087	-170.11	-0.08488
-53.3439	-168.006	-0.12499
-51.061	-169.017	-0.08694
-51.9857	-166.333	-0.15529
-44.8093	-165.281	-0.18219
-48.4481	-162.168	-0.18409
-47.5214	-164.775	-0.17735
-49.0621	-166.786	-0.14007
-50.2414	-164.271	-0.17797
-52.9731	-163.771	-0.18351
-60.2969	-188.304	-0.19396
-62.7109	-189.791	-0.1939
-60.1399	-190.986	-0.19157
-62.4703	-192.479	-0.19129
-65.0199	-191.426	-0.19046
-59.9522	-193.731	-0.18553
-17.4146	-249.042	-0.08172
-20.9965	-250.003	-0.03518
-22.501	-249.547	-0.03311
-17.5431	-247.766	-0.09744
-10.9574	-247.722	-0.1503
-9.48433	-247.733	-0.1398
-10.3669	-246.159	-0.16168
-11.8565	-246.9	-0.16064
-11.8159	-245.599	-0.1695
-13.0708	-245.877	-0.16798
-23.9169	-247.154	-0.04312
-26.458	-247.978	-0.03884
-8.16703	-248.008	-0.11328
-8.67919	-246.29	-0.14568
-9.28849	-244.743	-0.16549
-10.2279	-243.521	-0.17626
-8.48767	-242.793	-0.17348
-4.42975	-247.107	-0.05703
-6.82071	-247.924	-0.08
-5.73708	-247.116	-0.07113
-4.74142	-245.797	-0.07478
-3.40041	-246.546	-0.05509
-2.31094	-247.317	-0.04466
-2.08752	-245.738	-0.0566
-1.19136	-247.909	-0.03883
-0.93827	-246.538	-0.04718
-38.4019	-249.067	-0.13229
-39.4449	-249.893	-0.10899
-37.852	-250.72	-0.087
-39.167	-251.43	-0.06439
-34.4234	-251.642	-0.05478
-34.6589	-250.186	-0.09502
-35.7168	-249.45	-0.12098
-34.6625	-248.57	-0.13028
-36.2086	-247.979	-0.14826
-36.9017	-249.467	-0.12434
-37.5195	-248.25	-0.14682
-37.474	-246.685	-0.16289
-36.0937	-246.395	-0.16289
-39.6649	-248.195	-0.14124
-41.156	-249.181	-0.10894
-38.4811	-247.739	-0.15188
-42.5664	-248.99	-0.07877
-42.0248	-247.547	-0.11546
-40.7069	-247.45	-0.14104
-41.2408	-246.088	-0.14908
-42.8394	-245.959	-0.12069
-43.9419	-248.903	-0.05689
-44.6696	-249.686	-0.0438
-43.537	-249.902	-0.05193
-43.6215	-247.541	-0.07626
-44.6859	-246.319	-0.07502
-15.9997	-246.979	-0.1424
-14.5653	-246.428	-0.16001
-14.4439	-244.594	-0.17215
-15.9843	-245.131	-0.16056
-15.5072	-243.384	-0.17446
-14.1405	-243.057	-0.1794
-14.7849	-248.372	-0.13792
-14.409	-249.751	-0.11299
-13.2438	-247.527	-0.15458
-12.1428	-248.384	-0.14459
-21.655	-248.269	-0.0422
-20.1192	-248.43	-0.04957
-19.1317	-247.055	-0.07402
-20.9026	-246.724	-0.05787
-27.1249	-254.198	-0.01845
-26.4667	-254.923	-0.01681
-31.0822	-253.703	-0.02405
-28.738	-254.293	-0.01928
-30.3592	-254.338	-0.02081
-27.7983	-255.521	-0.01616
-31.5256	-255.068	-0.01986
-42.415	-250.746	-0.05501
-32.9415	-255.294	-0.02051
-34.4105	-254.432	-0.02583
-35.449	-252.965	-0.03877
-36.2197	-251.038	-0.0752
-23.049	-252.765	-0.02164
-21.7348	-253.07	-0.02198
-7.31394	-246.624	-0.11237
-11.1201	-248.822	-0.13564
-10.2586	-248.648	-0.13405
-27.5601	-246.591	-0.05081
-28.4369	-247.91	-0.04478
-29.1738	-247.15	-0.05476
-34.8854	-246.816	-0.1534
-39.389	-246.446	-0.16075
-38.1579	-244.735	-0.17401
-36.721	-244.912	-0.17307
-37.0343	-243.197	-0.18022
-35.8184	-243.583	-0.17739
-39.8607	-243.998	-0.17381
-38.4202	-243.092	-0.18022
-39.3907	-242.235	-0.18175
-37.7443	-241.358	-0.18512
-35.7168	-242.04	-0.18251
-33.0523	-247.444	-0.11899
-33.5492	-245.282	-0.1546
-30.9375	-247.243	-0.07272
-29.5083	-245.791	-0.07194
-31.7337	-245.52	-0.11827
-22.6592	-246.708	-0.0489
-22.0064	-245.029	-0.06942
-25.5223	-246.931	-0.04401
96.2767	-37.7708	-0.16641
95.8539	-36.6793	-0.16856
96.2953	-39.253	-0.16313
95.9313	-40.4865	-0.15881
97.3458	-40.0086	-0.14958
97.4248	-38.7958	-0.15514
97.631	-37.6559	-0.15489
97.1989	-36.7574	-0.15858
96.6814	-35.773	-0.16021
98.6138	-39.5684	-0.13643
97.7734	-36.1873	-0.15125
97.9045	-35.0341	-0.14346
98.6129	-38.1928	-0.14155
98.2959	-37.1138	-0.14672
92.4082	-36.0554	-0.18251
96.3807	-34.6064	-0.15565
96.4103	-33.5259	-0.14279
95.0525	-33.9262	-0.1611
95.7768	-32.5242	-0.13308
94.1982	-36.2103	-0.17627
95.2122	-35.2628	-0.16831
93.4724	-34.9295	-0.17632
93.3626	-33.59	-0.17127
93.4359	-40.03	-0.17665
93.404	-38.5391	-0.17976
92.2978	-39.1185	-0.18266
92.2075	-37.6653	-0.18386
93.3866	-37.3249	-0.18032
90.9859	-38.1427	-0.18652
92.2389	-40.327	-0.18071
91.0149	-39.6734	-0.18536
91.267	-41.4148	-0.18164
89.3921	-37.5483	-0.18911
90.0178	-38.9857	-0.18787
86.0479	-37.8408	-0.19109
87.6366	-37.7826	-0.19065
86.6531	-36.3985	-0.19085
88.0834	-36.5582	-0.19024
91.754	-34.2215	-0.18131
87.8128	-34.7948	-0.18956
89.8452	-34.2493	-0.18651
85.6463	-34.7311	-0.18977
94.0297	-32.4502	-0.15622
95.9497	-29.9303	-0.07557
95.0213	-31.1605	-0.116
96.7535	-31.2861	-0.08556
97.2903	-32.6406	-0.11092
97.7008	-33.9271	-0.13333
86.4027	-33.1065	-0.18825
88.5092	-32.8831	-0.187
87.2396	-31.4484	-0.18607
93.1711	-31.0866	-0.15087
92.4227	-32.56	-0.17179
94.9677	-28.5463	-0.07507
94.154	-29.7512	-0.1071
90.4307	-32.7408	-0.18235
89.193	-31.2906	-0.18306
92.1949	-29.6652	-0.15102
91.2163	-31.2253	-0.17342
12.3105	-201.16	-0.18247
11.0624	-198.797	-0.17926
9.87049	-201.274	-0.17044
8.73578	-198.808	-0.15238
19.4534	-191.974	-0.1702
21.6916	-191.836	-0.15255
20.2945	-189.754	-0.18241
23.8418	-200.971	-0.05597
22.0629	-198.819	-0.06134
21.3069	-201.557	-0.06586
24.6141	-198.434	-0.05652
25.5106	-196.268	-0.06441
27.2547	-197.696	-0.06173
27.6409	-194.908	-0.08151
24.9882	-194.16	-0.08312
23.1079	-196.077	-0.06829
23.0218	-193.551	-0.09839
24.3844	-191.678	-0.14093
26.3746	-192.607	-0.11735
28.5158	-192.282	-0.14453
26.7383	-190.285	-0.17003
28.9922	-189.39	-0.18195
31.6552	-188.657	-0.18946
29.5709	-186.753	-0.18654
32.2951	-186.06	-0.19024
30.2572	-184.049	-0.17747
32.9684	-183.428	-0.18546
31.0558	-181.46	-0.15529
99.677	-40.4072	-0.10864
98.4568	-40.9546	-0.12482
97.3135	-41.4001	-0.13293
95.9844	-41.8745	-0.14168
97.1446	-42.6945	-0.10446
95.9404	-43.0196	-0.11732
96.8342	-44.116	-0.07793
95.093	-44.1841	-0.10603
96.4882	-45.3563	-0.06618
87.6665	-44.4556	-0.18462
85.6669	-43.998	-0.18403
86.2601	-46.1871	-0.18093
89.7715	-41.7493	-0.1853
89.8109	-40.3156	-0.18712
88.7096	-39.149	-0.18946
87.108	-39.3811	-0.19044
88.1647	-41.0226	-0.18867
88.7536	-42.7802	-0.18575
87.1159	-42.5363	-0.18757
93.6143	-43.2966	-0.15241
93.2228	-44.7251	-0.13867
92.2186	-43.2526	-0.16841
90.495	-43.1258	-0.17999
91.5289	-44.9052	-0.16426
93.1022	-41.6624	-0.17156
94.6805	-40.989	-0.16474
94.6132	-42.5504	-0.14889
92.7718	-46.6609	-0.12183
65.7869	-106.251	-0.18309
67.0999	-104.163	-0.15571
64.6716	-104.719	-0.18358
69.5212	-102.592	-0.08655
69.8958	-100.048	-0.07513
67.4477	-101.304	-0.12125
64.7118	-102.416	-0.17727
65.1139	-99.624	-0.17063
67.7666	-98.5242	-0.11427
65.5261	-96.9121	-0.17244
61.2798	-93.9208	-0.18935
63.3262	-95.4721	-0.18713
63.7248	-92.7281	-0.19118
61.7392	-91.0663	-0.19371
64.5065	-90.0437	-0.19368
65.828	-92.0486	-0.18836
66.8775	-90.6658	-0.18913
66.8411	-88.5081	-0.19232
66.4952	-54.3998	-0.16722
64.1468	-55.6265	-0.1871
66.697	-56.9331	-0.1806
63.9547	-53.1184	-0.18248
66.4071	-51.8482	-0.15203
63.8678	-50.56	-0.17962
61.4295	-51.913	-0.18208
61.3005	-49.2584	-0.1808
63.8481	-47.9293	-0.1811
84.2846	-33.1985	-0.18592
83.6233	-35.0803	-0.18839
82.4321	-33.4953	-0.18151
81.9534	-35.0831	-0.18563
86.3625	-40.7643	-0.18956
85.4773	-39.3907	-0.19044
85.3252	-42.0234	-0.18727
84.9508	-40.6548	-0.18894
83.8418	-39.7384	-0.18897
83.7113	-41.4008	-0.18575
80.0203	-43.723	-0.13212
81.9904	-44.5449	-0.15251
81.743	-42.1489	-0.17463
80.1718	-46.0304	-0.09233
82.2621	-46.9731	-0.12542
80.2686	-48.3918	-0.07738
78.0781	-47.29	-0.06534
88.329	-46.6578	-0.18014
91.5014	-50.477	-0.13758
92.0575	-48.6323	-0.1251
89.6123	-49.0287	-0.16993
89.4777	-44.7995	-0.17987
90.6704	-46.7558	-0.16473
79.5507	-41.7394	-0.16292
78.4342	-43.0568	-0.1223
-18.0133	-252.603	-0.03198
-16.7608	-252.572	-0.03683
-17.3352	-254.227	-0.02447
-15.9023	-253.48	-0.03139
-19.1266	-253.984	-0.0226
-21.0557	-254.368	-0.01923
-24.9862	-254.953	-0.01656
-23.0143	-254.466	-0.01783
-26.1504	-256.454	-0.01425
-10.4465	-249.895	-0.10873
-7.22633	-249.532	-0.06692
-9.11247	-249.154	-0.11336
-8.79526	-251.308	-0.05712
-11.0248	-251.598	-0.06072
-5.46361	-250.106	-0.04167
-3.76536	-249.847	-0.03514
-2.21962	-248.874	-0.03569
-0.54647	-249.166	-0.0324
-14.4023	-253.845	-0.03089
-13.06	-253.228	-0.03739
-12.9152	-255.357	-0.02262
-11.55	-253.545	-0.03415
-10.1244	-253.098	-0.03675
-99.5379	103.051	-0.03667
-101.101	103.607	-0.03127
-100.465	104.589	-0.03722
-101.778	104.35	-0.03028
-101.775	88.7108	-0.05959
-101.595	90.3605	-0.05838
-101.863	83.788	-0.04944
-102.37	91.6309	-0.04131
-102.147	81.8248	-0.03634
-101.74	87.053	-0.06141
-103.5	87.4533	-0.0366
-101.856	105.588	-0.03362
-98.2298	164.409	-0.14416
-98.3309	165.675	-0.13158
-99.4103	164.643	-0.12193
-99.8047	165.995	-0.09953
-99.027	167.09	-0.09212
-99.9754	166.945	-0.07877
-101.062	166.755	-0.059
-100.146	168.021	-0.05711
-97.5577	167.019	-0.11704
-97.0294	165.932	-0.14456
-96.2184	166.656	-0.14321
-93.4091	168.021	-0.15927
-94.9256	167.398	-0.14803
-94.9745	165.931	-0.16394
-96.3814	168.151	-0.10625
-98.2877	168.949	-0.06441
-96.291	170.283	-0.06998
-94.7737	168.955	-0.12016
-93.2997	169.511	-0.14121
-94.4578	170.817	-0.09192
-92.9061	170.759	-0.13111
-88.8362	169.325	-0.18385
-89.1076	171.021	-0.17941
-89.5829	173.143	-0.17244
-91.3724	171.527	-0.15631
-101.757	168.333	-0.03852
-100.911	106.217	-0.04293
-99.6335	105.39	-0.04677
-101.297	96.711	-0.02978
-101.27	95.1555	-0.03391
-102.147	99.6643	-0.02463
-101.841	98.1001	-0.02618
-102.212	101.419	-0.02484
-102.54	103.218	-0.02556
-102.33	106.912	-0.03575
-101.224	107.586	-0.05065
-102.487	95.8949	-0.02698
-102.991	97.2449	-0.02368
-102.972	98.7252	-0.02281
-93.1185	164.074	-0.18114
-93.9742	162.839	-0.17926
-92.2362	162.642	-0.18487
-91.781	164.043	-0.18521
-93.3534	161.498	-0.18107
-91.5598	161.281	-0.18608
-94.5832	163.868	-0.17543
-95.44	162.773	-0.17255
-96.5976	162.949	-0.16502
-96.4062	161.901	-0.16631
-93.9075	165.106	-0.17515
-95.1054	164.912	-0.16927
-97.7095	120.808	-0.05258
-98.9971	122.002	-0.03923
-99.0713	120.222	-0.04659
-95.4696	117.393	-0.1407
-97.1294	116.712	-0.13124
-95.3863	115.818	-0.16217
-96.4177	118.518	-0.09764
-98.7736	115.596	-0.12643
-96.839	114.886	-0.15715
-98.4037	113.862	-0.14459
-99.0027	117.124	-0.09207
-97.6885	119.499	-0.06414
-97.9363	118.195	-0.08175
-100.253	114.519	-0.10055
-100.025	112.862	-0.11188
-100.495	116.3	-0.07844
-99.2415	118.837	-0.05709
-100.668	117.921	-0.0525
-100.626	119.678	-0.03969
-102.231	118.75	-0.03382
-86.8956	-59.0744	-0.19007
-88.1499	-60.8326	-0.19068
-85.3898	-60.8219	-0.19128
-88.212	-248.099	-0.14663
-86.4084	-247.295	-0.1552
-83.8608	-244.856	-0.16081
-84.9369	-246.312	-0.15745
-83	-246.611	-0.12951
-85.3137	-244.745	-0.16972
-89.8391	-252.443	-0.04199
-88.998	-250.073	-0.10371
-86.9056	-249.637	-0.11887
-39.8977	-240.44	-0.18563
-41.0014	-242.255	-0.17814
-41.9608	-240.486	-0.18217
-40.7467	-238.375	-0.18799
-43.8053	-244.416	-0.12892
-42.8699	-242.47	-0.1679
-41.9894	-244.156	-0.16005
-45.647	-244.919	-0.08307
-46.4543	-246.506	-0.05641
-43.8687	-240.647	-0.17617
-33.098	-228.398	-0.15027
-35.5717	-228.642	-0.17909
-34.0751	-230.971	-0.178
-36.9626	-226.315	-0.18064
-38.252	-228.792	-0.18297
-39.4111	-231.175	-0.18461
-40.6733	-228.773	-0.1707
-41.7921	-231.27	-0.17401
-45.5053	-248.216	-0.04871
-87.8791	-206.214	-0.18562
-89.8332	-204.854	-0.17731
-89.6284	-207.516	-0.18458
-87.2543	-208.29	-0.18873
-85.5061	-206.381	-0.18464
-89.1151	-209.888	-0.18861
-88.5743	-212.517	-0.19012
-86.5659	-210.761	-0.19076
-98.3921	-202.297	-0.03933
-100.192	-203.656	-0.03416
-97.4618	-204.49	-0.05533
-100.726	-210.116	-0.0827
-98.435	-210.993	-0.1425
-99.4095	-208.401	-0.09722
-97.3546	-221.559	-0.04892
-94.8954	-219.986	-0.09413
-97.7498	-218.774	-0.07163
-86.1358	-229.852	-0.18159
-88.5715	-230.805	-0.18271
-86.0548	-232.232	-0.18544
-88.7712	-233.062	-0.18545
-84.7359	-243.311	-0.17496
-82.8273	-243.246	-0.16584
-83.7624	-241.916	-0.17803
-85.9553	-241.327	-0.18331
-83.7559	-239.744	-0.18458
-88.0647	-242.508	-0.18036
-86.5651	-245.539	-0.16839
-88.1621	-244.629	-0.17281
-86.4697	-243.707	-0.1767
-93.7937	-243.03	-0.14728
-93.4284	-240.627	-0.17087
-95.6689	-241.502	-0.14721
-81.9607	-244.923	-0.13426
-81.2746	-243.493	-0.14716
-80.1222	-244.537	-0.10327
-80.9569	-246.41	-0.08348
-79.7899	-247.617	-0.05488
-77.6081	-248.038	-0.04064
-78.9166	-246.047	-0.0632
-78.157	-244.115	-0.08477
-76.2859	-245.538	-0.05598
-74.1326	-245.539	-0.05522
-74.8931	-243.721	-0.0782
-76.5687	-243.417	-0.08754
-75.8735	-242.319	-0.11396
-77.6039	-242.089	-0.13197
-81.7194	-241.39	-0.17334
-79.7049	-242.616	-0.14288
-90.2657	-216.887	-0.18381
-92.4566	-218.47	-0.16488
-89.8334	-219.631	-0.17851
-94.5397	-222.778	-0.07145
-92.0516	-221.174	-0.1447
-91.5096	-240.348	-0.17913
-90.1739	-239.092	-0.18423
-84.5629	-237.725	-0.1877
-86.1329	-239.037	-0.18711
-88.0976	-240.195	-0.18513
0.11898	-247.694	-0.03933
0.40828	-250.507	-0.02742
1.23586	-248.923	-0.03402
1.63658	-247.256	-0.0434
-0.62214	-244.853	-0.06253
-1.86752	-243.889	-0.07981
0.48471	-245.924	-0.05161
3.32608	-248.301	-0.04194
2.86835	-246.413	-0.05344
10.6813	-242.622	-0.18063
9.71745	-243.442	-0.1751
11.3887	-244.429	-0.17481
12.3363	-242.309	-0.18289
4.40478	-246.559	-0.06211
5.65944	-247.96	-0.06125
3.41685	-245.001	-0.07287
4.79502	-244.657	-0.0956
6.18867	-245.936	-0.09685
7.63439	-244.917	-0.14678
8.05529	-246.32	-0.13497
6.95817	-247.063	-0.09632
9.22019	-244.946	-0.1637
-14.9001	-241.689	-0.18247
-16.2899	-242.078	-0.17794
-10.5037	-241.553	-0.18345
-13.8495	-240.382	-0.18654
-16.1325	-240.009	-0.18487
-17.5655	-241.509	-0.17605
-92.3988	-238.421	-0.18034
-91.2813	-231.557	-0.17334
-95.7854	-244.124	-0.08659
-97.786	-245.247	-0.04641
-97.8069	-240.34	-0.13842
-98.0746	-242.94	-0.07906
-100.537	-241.677	-0.06696
-95.4341	-238.569	-0.16829
-34.2909	-106.474	-0.18619
-36.1622	-107.57	-0.19333
-33.9172	-108.542	-0.19127
-26.2198	-112.307	-0.18566
-28.5859	-113.672	-0.18665
-26.1273	-114.905	-0.1756
-28.3408	-116.305	-0.16554
-16.4057	-116.854	-0.18931
-16.5802	-114.472	-0.19409
-19.0342	-115.873	-0.18344
-43.0767	-130.386	-0.1538
-42.2805	-128.386	-0.14587
-44.328	-129.133	-0.10784
-51.6445	-136.694	-0.18408
-50.3193	-135.151	-0.17416
-52.7139	-141.188	-0.16234
-54.2498	-140.182	-0.18022
-54.2009	-142.18	-0.15555
-52.3241	-139.842	-0.17725
-42.9714	-134.612	-0.18862
-42.8265	-132.358	-0.17808
-45.4084	-133.697	-0.17228
-44.4983	-136.444	-0.18957
-40.4375	-133.926	-0.19271
-68.6539	-145.787	-0.12232
-68.3057	-148.557	-0.10085
-65.9425	-146.68	-0.16885
34.3429	-187.999	-0.19324
33.0044	-193.434	-0.17643
35.6919	-192.656	-0.18952
33.6744	-190.716	-0.18947
36.3613	-189.937	-0.1935
38.2257	-191.928	-0.19168
41.2894	-198.364	-0.15267
38.9794	-199.257	-0.17867
41.1775	-201.029	-0.15359
37.5274	-194.607	-0.188
39.4549	-196.456	-0.18032
36.9532	-197.274	-0.18352
18.4589	-225.064	-0.09212
19.2682	-227.778	-0.08827
20.6571	-225.005	-0.06601
18.7485	-202.374	-0.0967
20.6597	-204.323	-0.08685
-95.849	-248.408	-0.03731
-97.5862	-247.673	-0.03126
-93.4599	-252.716	-0.02608
-81.6693	-248.511	-0.06903
-85.2118	-251.617	-0.05701
-84.3968	-248.678	-0.12613
-79.5061	-250.164	-0.03577
-94.407	-251.198	-0.03049
-95.4927	-253.01	-0.01894
-97.3784	-249.958	-0.0231
-95.5202	-249.988	-0.03085
-95.9208	-251.226	-0.02366
-97.1269	-252.049	-0.01792
-91.5669	-254.45	-0.02183
-94.7239	-255.117	-0.01485
-48.2361	-236.167	-0.17674
-46.2485	-236.212	-0.17995
-47.268	-234.018	-0.16122
-44.9592	-242.784	-0.144
-46.3979	-241.22	-0.15828
-50.2523	-236.251	-0.17593
-49.5573	-238.269	-0.17685
-52.2876	-242.777	-0.10931
-53.3732	-240.696	-0.16427
-54.3745	-242.883	-0.13289
-50.982	-240.634	-0.15725
-46.8746	-243.433	-0.10019
-50.0799	-242.442	-0.10883
-48.8001	-240.618	-0.15745
-47.0996	-245.184	-0.06662
-48.4059	-246.529	-0.04846
-48.8368	-244.408	-0.06918
-48.2264	-242.443	-0.11559
-77.0159	-232.594	-0.12393
-78.6469	-231.279	-0.10819
-78.7935	-233.916	-0.16455
-76.5542	-234.139	-0.15696
-77.229	-235.761	-0.17521
-75.112	-235.244	-0.16957
-75.5355	-237.5	-0.178
-74.4066	-241.768	-0.13007
-73.1298	-243.609	-0.08528
-71.0354	-243.197	-0.11818
-72.3102	-241.319	-0.15112
-73.7792	-239.48	-0.17076
-66.3324	-247.505	-0.13107
-67.3845	-245.322	-0.14176
-69.1215	-247.612	-0.06745
-68.6405	-242.976	-0.15696
-66.1371	-242.789	-0.17555
-63.5093	-247.187	-0.15784
-64.7032	-245.06	-0.16926
-61.7206	-244.842	-0.17383
-51.9151	-238.084	-0.1783
-54.9739	-238.46	-0.18203
-53.5487	-236.393	-0.18026
-55.36	-235.619	-0.18195
-44.1845	-231.37	-0.14601
-42.9105	-233.78	-0.18045
-45.111	-233.866	-0.1703
-40.5583	-233.671	-0.18672
-41.8284	-236.124	-0.18755
-57.2511	-224.719	-0.10761
-58.6499	-222.544	-0.15469
-59.7342	-225.327	-0.16661
-58.4231	-227.288	-0.14873
-60.9404	-227.586	-0.17907
-49.0533	-234.019	-0.15408
-48.517	-232.114	-0.10657
-49.997	-232.74	-0.12111
-55.922	-226.68	-0.08557
-54.9612	-224.421	-0.07184
-50.2936	-230.668	-0.07847
-47.6817	-229.756	-0.07434
-53.7745	-226.048	-0.06338
-53.7078	-228.43	-0.07139
-51.4545	-228.508	-0.06192
-51.9075	-226.654	-0.05667
-49.7258	-226.688	-0.05455
-96.8586	-176.29	-0.04686
-94.6526	-176.098	-0.06765
-96.4036	-174.132	-0.04931
-93.1742	-177.633	-0.10203
-92.3656	-175.35	-0.11305
-95.8071	-178.697	-0.06592
-93.3588	-180.049	-0.13266
-95.44	-181.367	-0.11306
-96.921	-183.085	-0.12896
-94.8212	-183.935	-0.1639
-96.5918	-187.417	-0.16498
-94.8971	-188.912	-0.17342
-94.6397	-186.446	-0.17539
-97.6268	-189.556	-0.15039
-91.5482	-173.268	-0.14176
-89.9001	-175.11	-0.16774
-89.621	-172.87	-0.17229
-91.1556	-178.939	-0.16225
-91.192	-176.912	-0.15076
-89.259	-177.491	-0.17553
-87.4545	-176.21	-0.17973
-89.0787	-179.981	-0.18159
-91.1175	-181.306	-0.17503
-88.7205	-182.569	-0.18689
-88.4423	-185.092	-0.18988
-86.4113	-183.769	-0.18965
-79.0983	-176.151	-0.0662
-79.2698	-173.691	-0.06791
-81.5723	-175.466	-0.09323
-76.9729	-174.669	-0.05646
-80.3944	-177.676	-0.08413
-76.7919	-177.187	-0.05918
-86.2282	-186.266	-0.19143
-83.9481	-184.841	-0.18903
-87.074	-178.673	-0.18243
-85.21	-177.402	-0.1734
-86.7465	-181.168	-0.18625
-78.5175	-178.462	-0.07142
-76.4237	-179.687	-0.07187
-74.5819	-175.835	-0.05487
-74.4692	-178.276	-0.0615
-74.5084	-180.364	-0.07711
-56.1967	-217.734	-0.16599
-57.889	-215.45	-0.18785
-58.8997	-218.131	-0.18225
-78.8504	-189.7	-0.17921
-76.8627	-188.195	-0.18193
-79.3814	-187.214	-0.18548
-77.2959	-185.668	-0.17805
-79.8066	-184.836	-0.17937
-77.6928	-183.424	-0.1522
-81.7132	-186.098	-0.1877
-83.7129	-187.276	-0.19075
-90.3453	-186.448	-0.18813
-88.1668	-187.603	-0.19088
-92.1498	-188.32	-0.18441
-92.9147	-191.019	-0.17631
-89.9116	-188.492	-0.18883
-90.6115	-189.969	-0.18643
-90.1477	-192.295	-0.18378
-88.257	-190.188	-0.18978
-86.0002	-188.697	-0.19138
-85.0455	-191.453	-0.18828
-81.5068	-188.923	-0.18736
-80.7375	-191.454	-0.17446
-83.7053	-189.458	-0.18967
-82.7159	-190.856	-0.18508
-76.0273	-230.562	-0.077
-78.4811	-228.924	-0.07319
-76.0964	-227.533	-0.05657
-84.5573	-208.818	-0.18784
-76.3213	-209.159	-0.15969
-76.1582	-211.472	-0.17998
-74.0518	-209.732	-0.16768
-75.0632	-207.151	-0.10527
-76.9158	-205.565	-0.0821
-77.685	-207.463	-0.12754
-83.7149	-211.549	-0.19004
-81.5647	-209.626	-0.18329
-78.679	-210.057	-0.17658
-61.9689	-152.631	-0.1849
-63.8527	-154.469	-0.18593
-61.1246	-155.114	-0.18729
-53.9001	-161.139	-0.1851
-54.8168	-158.511	-0.17106
-56.6348	-160.622	-0.1893
-57.5529	-157.988	-0.18299
-55.8254	-155.95	-0.14203
-53.0031	-156.4	-0.10751
-53.979	-153.751	-0.08066
-60.2942	-157.465	-0.19023
-58.5136	-155.416	-0.17511
-59.2999	-153.215	-0.17109
-60.1513	-150.799	-0.17422
-58.0283	-151.648	-0.13788
-63.1098	-170.926	-0.18638
-62.6762	-168.447	-0.19067
-65.5122	-169.2	-0.18261
-59.3982	-159.999	-0.1928
-58.4581	-162.586	-0.19339
-61.1862	-162.015	-0.1952
-62.5005	-163.682	-0.1952
-63.8006	-161.709	-0.19505
-65.9734	-162.82	-0.1936
-66.3572	-160.682	-0.19234
-68.0638	-162.354	-0.19114
-62.1189	-159.58	-0.1943
-65.8107	-156.39	-0.18351
-63.0387	-156.943	-0.19134
-55.714	-163.101	-0.18958
-63.3052	-173.644	-0.18244
-60.7998	-175.179	-0.17795
-60.6309	-177.734	-0.17988
-63.1332	-176.535	-0.18288
-63.0679	-179.13	-0.1862
-65.5042	-175.128	-0.16546
-67.7449	-176.723	-0.11524
-65.4885	-177.962	-0.17172
-74.7923	-186.727	-0.18094
-76.3358	-190.756	-0.16159
-67.8179	-182.194	-0.17468
-67.7482	-184.847	-0.18776
-65.3909	-183.247	-0.18956
-62.8282	-187.059	-0.19466
-65.2848	-185.813	-0.19302
-62.8328	-184.358	-0.19344
-72.3999	-179.667	-0.0766
-73.0672	-182.353	-0.11861
-70.2755	-181.139	-0.12421
-70.0377	-178.192	-0.08378
-65.423	-180.651	-0.18236
-72.6958	-185.249	-0.1757
-70.3346	-183.743	-0.17087
-70.0845	-186.397	-0.18643
-75.0654	-204.434	-0.0675
-75.2113	-195.454	-0.06894
-77.0687	-196.878	-0.06291
-74.5265	-197.585	-0.05756
-76.5154	-199.224	-0.0552
-73.7623	-200.279	-0.05479
-77.5187	-203.414	-0.06577
-75.5694	-201.918	-0.05593
-72.8159	-203.081	-0.06359
-65.165	-188.626	-0.1934
-64.7265	-193.986	-0.18588
-67.0567	-195.361	-0.16108
-67.3143	-192.825	-0.17788
-71.8772	-198.554	-0.06195
-72.5149	-195.626	-0.07356
-73.9915	-193.717	-0.09046
-69.6295	-196.888	-0.08747
-72.0099	-193.061	-0.11742
-74.0088	-191.776	-0.13891
-69.778	-194.385	-0.12183
-67.4419	-190.223	-0.1881
-69.8214	-191.641	-0.17039
-72.3942	-187.908	-0.18365
-72.1354	-190.512	-0.17039
-74.4357	-189.297	-0.17625
-69.9193	-189.043	-0.18563
-67.5466	-187.541	-0.1912
-57.8957	-184.194	-0.18776
-58.0192	-181.451	-0.17635
-60.4282	-182.956	-0.19057
-60.5381	-180.289	-0.18541
-62.9666	-181.793	-0.19052
-59.7815	-196.417	-0.17584
-57.3837	-194.846	-0.15726
-50.7454	-216.608	-0.14167
-53.4025	-217.093	-0.14712
-51.4762	-219.45	-0.08048
-52.422	-214.513	-0.1768
-50.332	-214.217	-0.17651
-9.25131	-189.941	-0.19189
-9.96846	-187.247	-0.19401
-12.0813	-189.264	-0.19436
-10.8237	-184.58	-0.19328
-8.08704	-185.173	-0.19058
-12.8069	-186.581	-0.19481
-21.136	-152.884	-0.07421
-23.2898	-154.206	-0.072
-20.4516	-155.135	-0.10277
-19.6544	-157.829	-0.16771
-17.9839	-155.524	-0.15739
-21.489	-159.883	-0.17802
-18.7068	-160.448	-0.18861
-20.4928	-162.558	-0.18822
-17.777	-163.062	-0.19219
-24.8967	-156.72	-0.09906
-24.0431	-159.432	-0.16639
-22.2787	-157.047	-0.12006
-26.8472	-158.954	-0.16055
-29.5483	-158.46	-0.16917
-28.6252	-161.047	-0.18468
-25.917	-161.55	-0.18281
-30.4112	-163.139	-0.18933
-27.7039	-163.646	-0.18392
-32.2035	-165.228	-0.18869
-29.4969	-165.737	-0.17645
-26.7882	-166.245	-0.15657
-24.9945	-164.152	-0.17891
-23.2061	-162.054	-0.18455
-24.0772	-166.753	-0.141
-18.6485	-167.93	-0.16768
-15.9353	-168.492	-0.18397
-16.9089	-165.701	-0.18964
-23.1761	-169.302	-0.08702
-21.3642	-167.261	-0.14798
-20.4238	-169.8	-0.10389
-22.2412	-171.723	-0.06913
-13.2081	-169.236	-0.18966
-15.023	-171.199	-0.17933
-9.12259	-182.479	-0.18667
-14.8771	-188.553	-0.19387
-16.8764	-190.502	-0.18904
-14.0978	-191.232	-0.19216
-15.5566	-185.805	-0.19305
-17.548	-187.693	-0.19152
-18.1896	-184.92	-0.1872
-20.1028	-186.978	-0.18758
-19.543	-189.716	-0.18483
-18.9724	-192.402	-0.16924
-33.7711	-189.698	-0.1916
-33.3272	-191.353	-0.18725
-32.0537	-189.605	-0.18881
-30.8723	-191.507	-0.17623
-55.1768	-210.331	-0.18358
-52.69	-209.962	-0.17427
-54.3053	-207.716	-0.15344
-56.5492	-208.747	-0.1808
-58.8152	-207.889	-0.18597
-57.8353	-210.59	-0.18983
-66.7841	-197.833	-0.14446
-69.1386	-199.544	-0.08297
-71.0581	-201.335	-0.06601
-69.7906	-204.193	-0.09652
-68.3084	-202.159	-0.10381
-67.4655	-203.929	-0.14432
-66.4401	-200.297	-0.14595
-64.4014	-198.703	-0.17668
-63.9345	-201.266	-0.17923
-65.9439	-202.524	-0.16295
-58.6366	-202.478	-0.15632
-61.2892	-201.941	-0.18095
-60.4879	-205.147	-0.18424
-63.4098	-203.628	-0.18412
-63.3405	-206.271	-0.18871
-72.3923	-205.689	-0.08856
-72.1204	-208.076	-0.14546
-71.2274	-210.526	-0.18027
-70.0346	-206.749	-0.14143
-65.6518	-204.998	-0.17752
-67.8958	-205.804	-0.16004
-65.5857	-207.085	-0.18551
-67.9166	-208.049	-0.17904
-69.972	-208.733	-0.17236
-57.0371	-197.642	-0.11341
-62.2368	-195.161	-0.18716
-64.4719	-196.428	-0.18042
-59.6471	-199.382	-0.16734
-56.6094	-200.559	-0.09524
-62.3864	-199.748	-0.18212
-61.9745	-197.565	-0.18338
-26.0347	-154.297	-0.07102
-30.4736	-155.963	-0.13662
-27.7752	-156.377	-0.10407
-41.2229	-161.101	-0.19355
-39.4271	-159.016	-0.19341
-47.5525	-157.452	-0.12791
-50.2745	-156.926	-0.10285
-49.362	-159.552	-0.16725
-51.1712	-161.654	-0.18312
-52.0865	-159.032	-0.16276
-57.8769	-149.419	-0.12956
-60.4499	-148.49	-0.17734
-55.3819	-150.942	-0.08024
-56.5423	-143.129	-0.16774
-54.2014	-144.151	-0.11155
-55.86	-147.969	-0.09002
-56.2536	-145.611	-0.12273
-53.6458	-146.445	-0.07658
-52.2583	-151.652	-0.06147
-51.1902	-154.281	-0.07079
-48.4607	-154.817	-0.07548
-49.2029	-152.127	-0.05983
-45.753	-155.261	-0.10132
-43.0292	-155.887	-0.1614
-46.6432	-160.07	-0.17875
-50.9607	-138.735	-0.18206
-49.0461	-137.21	-0.18446
-48.1124	-134.539	-0.17007
-46.6648	-136.086	-0.18469
-46.3826	-138.194	-0.18697
-43.7234	-138.7	-0.19074
-43.2042	-141.28	-0.18406
-41.0826	-139.421	-0.19393
-50.7461	-141.027	-0.15805
-51.7706	-144.774	-0.0813
-50.8814	-147.181	-0.06229
-52.128	-142.831	-0.1182
-49.6137	-145.382	-0.07236
-49.7529	-143.393	-0.09755
-48.3052	-139.593	-0.17805
-45.7884	-140.343	-0.17912
-47.9889	-141.875	-0.14359
-45.2056	-142.789	-0.15079
-47.3021	-144.456	-0.08964
-45.123	-144.891	-0.10783
-48.2932	-147.066	-0.06453
-49.981	-149.411	-0.05699
-47.5624	-149.855	-0.06062
-46.1014	-146.127	-0.08118
-41.2711	-153.84	-0.16784
-39.4526	-151.737	-0.17864
-42.2371	-151.264	-0.12982
-40.3267	-156.416	-0.18641
-38.4931	-154.388	-0.18734
-36.7132	-152.403	-0.18469
-35.8428	-154.967	-0.18681
-43.9796	-194.27	-0.14046
-43.5609	-196.748	-0.10885
-41.7896	-194.544	-0.17131
-54.7338	-196.05	-0.08836
-54.3493	-198.76	-0.06942
-52.0668	-197.057	-0.06325
-51.7408	-199.611	-0.0568
-49.2895	-198.045	-0.05767
-49.526	-200.565	-0.05516
-47.3629	-200.021	-0.0593
-49.9484	-195.32	-0.07095
-47.9081	-194.02	-0.09092
-50.1598	-192.849	-0.10741
-52.3497	-194.466	-0.08561
-52.5957	-191.829	-0.1471
-45.8912	-195.245	-0.09069
-44.8875	-199.588	-0.07456
-46.5326	-197.688	-0.06696
-47.8228	-195.96	-0.07002
-31.2866	-167.823	-0.168
-24.1005	-181.75	-0.09998
-25.4346	-179.717	-0.07221
-26.4095	-181.973	-0.10775
-23.3959	-179.786	-0.07488
-24.0776	-177.967	-0.06232
-36.6943	-166.802	-0.19306
-33.9911	-167.312	-0.18744
-33.1429	-169.8	-0.16949
-35.8185	-169.286	-0.18785
-32.7379	-198.892	-0.12672
-34.0437	-196.262	-0.16975
-35.731	-198.806	-0.1776
-36.4759	-196.226	-0.18456
-35.499	-193.433	-0.18782
-38.7033	-194.628	-0.18706
-32.4801	-193.799	-0.16971
-33.9468	-187.305	-0.19318
-35.872	-186.675	-0.19444
-34.7419	-188.666	-0.19351
-33.7086	-185.344	-0.19167
-33.4299	-188.579	-0.19229
-48.1714	-169.144	-0.08878
-46.3996	-167.446	-0.14221
-54.8058	-165.886	-0.17638
-49.4771	-170.94	-0.06789
-47.7691	-171.398	-0.06854
-60.3374	-185.609	-0.19356
-55.0261	-193.325	-0.14208
-57.8274	-186.871	-0.19179
-57.6659	-192.175	-0.18149
-57.7863	-189.498	-0.19027
-55.1654	-190.679	-0.17866
-55.3175	-188.054	-0.18814
-52.7406	-189.222	-0.18036
-52.8979	-186.587	-0.18364
-35.9972	-184.039	-0.1928
-38.4533	-185.529	-0.19428
-43.8528	-167.943	-0.16482
-45.5998	-170.337	-0.09299
-42.7793	-170.353	-0.14856
-40.0714	-170.773	-0.1803
-43.904	-172.283	-0.09871
-34.3616	-178.816	-0.17383
-33.1107	-176.624	-0.13929
-35.7706	-176.892	-0.17938
-36.538	-178.812	-0.18541
-35.8486	-181.12	-0.18817
-50.5538	-185.092	-0.17241
-48.2417	-183.543	-0.15119
-50.7417	-182.321	-0.11307
-48.6394	-180.763	-0.08452
-55.436	-185.39	-0.18525
-53.0487	-183.867	-0.16406
-55.5412	-182.653	-0.16611
-55.767	-180.076	-0.12369
-58.1464	-178.894	-0.15763
-53.285	-181.18	-0.10438
-51.1287	-179.637	-0.07237
-51.3885	-171.766	-0.06404
-48.942	-178.004	-0.06247
-46.4522	-179.036	-0.07838
-46.8413	-175.769	-0.06248
-46.0774	-173.295	-0.06861
-49.0893	-173.367	-0.05807
-51.4872	-177.083	-0.05991
-49.7414	-175.826	-0.05625
-52.132	-174.291	-0.05895
-53.3628	-172.127	-0.06945
-54.6161	-173.536	-0.07335
-56.1404	-177.459	-0.09602
-53.6076	-178.622	-0.07578
-54.0466	-175.944	-0.06751
-22.8679	-151.319	-0.06112
-24.9829	-152.387	-0.06077
-25.2906	-150.262	-0.05738
-28.6915	-153.951	-0.08024
-27.1562	-152.013	-0.0627
-26.9305	-145.27	-0.07694
-24.2538	-146.049	-0.0686
-25.0871	-143.387	-0.09823
-28.7238	-147.219	-0.07294
-29.55	-144.677	-0.10781
-27.8495	-149.739	-0.0624
-31.3832	-146.613	-0.11183
-31.2956	-153.462	-0.11045
-33.1593	-155.459	-0.17221
-29.529	-151.595	-0.07419
-30.4335	-149.058	-0.08151
-32.1158	-151.005	-0.10926
-33.9973	-152.976	-0.16686
-34.8837	-150.415	-0.17165
-33.1486	-148.494	-0.14136
-23.1999	-141.414	-0.15427
-25.8533	-140.772	-0.16365
-27.7412	-142.741	-0.1266
-28.5037	-140.125	-0.17868
-32.244	-143.977	-0.16717
-30.3932	-142.094	-0.16962
-31.1537	-139.475	-0.18933
-33.0464	-141.446	-0.18826
-52.9323	-149.127	-0.06259
-56.828	-153.421	-0.12267
-53.1166	-138.067	-0.18613
-49.6074	-130.289	-0.07895
-50.1855	-132.957	-0.13156
-58.4426	-147.02	-0.15724
-58.9078	-144.521	-0.1787
-60.943	-145.978	-0.18498
-56.3479	-138.075	-0.19115
-56.4426	-140.965	-0.18376
-58.8531	-136.885	-0.19433
-59.3404	-139.101	-0.19417
-61.3891	-143.34	-0.19085
-59.1517	-141.956	-0.18935
-62.1151	-138.694	-0.19578
-64.1396	-139.668	-0.19475
-61.7135	-140.716	-0.19444
-61.8505	-129.833	-0.18852
-64.2494	-131.752	-0.19004
-67.2144	-132.682	-0.18265
-67.1607	-129.404	-0.15836
-61.195	-136.952	-0.19581
-63.8938	-136.67	-0.19555
-62.3203	-134.398	-0.19474
-65.0567	-134.16	-0.19278
-66.8873	-135.692	-0.19212
-96.6962	-136.149	-0.16272
-94.3756	-135.701	-0.17573
-91.8032	-144.907	-0.16256
-91.8362	-142.928	-0.17444
-92.5864	-140.57	-0.18004
-89.4358	-144.195	-0.18263
-90.0833	-139.388	-0.18876
-89.0361	-136.615	-0.1907
-87.65	-138.743	-0.19173
-89.8907	-141.807	-0.18614
-87.6587	-140.852	-0.19043
-87.2579	-143.093	-0.18798
-87.2241	-145.25	-0.18467
[truncated: 39,812 more rows]
